# Supplementary material for: Insights into the potential for mutualistic and harmful host–microbe interactions affecting brown alga freshwater acclimation
Source: Mol Ecol. 2022 Nov 23;32(3):703–23. doi: 10.1111/mec.16766 (PMC10099861; doi:10.1111/mec.16766)
Supplement: Supplementary file 1 — Table S1 [file MEC-32-703-s001.xlsx]

## Sheet: Table S1
Supplementary Table S1: Results of the screening experiments carried out to determine if changes in Ectocarpus microbiome composition, as a result of mild antibiotic treatments, could alter the low salinity response of the alga. Ten individual antiobiotics were tested (penicillin, rifampicin, chloramphenicol, streptomycin, ampicillin, kanamycin, erythromycin, ciprofloxacin, neomycin, and polymyxi…
Antibiotic	Abbreviation	Concentration (µg/ml)	Treatment	Activity spectrum	Antibiotic class		Mechanism of action	5% NSW	100% NSW	Used in study?
Polymyxin B	PolB	200	Liquid	G-	Bacteriocidal	Polypeptides	Disrupts cell membrane integrity	+	+	no
Penicillin	Pen100	100	Liquid	G+	Bacteriocidal	Beta-lactams	Inhibits cell wall synthesis	-	+	no
	Pen50	50	Liquid					+	+	no
Erythromycin	Ery	50	Liquid	G+, G	Bacteriostatic	Macrolide	Inhibition of protein synthesis (50S)	+	+	no
Ampicillin	Amp	50	Liquid	G+, G-	Bacteriocidal	Beta-lactams	Inhibits cell wall synthesis	-	-	no
Chloramphenicol	Chl	5	Liquid	G+, G-	Bacteriostatic	Unique compound	Inhibition of protein synthesis (50S)	+	+	no
Ciprofloxacin	Cip	50	Liquid	G+, G-	Bacteriocidal	Quinolones	Interfer with DNA replication and transcription	+	-	no
Kanamycin	Kam25	25	Liquid	G+, G-	Bacteriocidal	Aminoglycoside	Inhibition of protein synthesis (30S)	+	+	no
	Kam50	50	Liquid					+	+	no
Neomycin	Neo	100	Liquid	G+, G-	Bacteriocidal	Aminoglycoside	Inhibition of protein synthesis (30S)	+	+	no
Rifampicin	Ram100	100	Liquid	G+, G-	Bacteriocidal	Ansamycins	Inhibits RNA synthesis	+	+	no
	Ram50	50	Liquid	G+, G-				+	+	no
Streptomycin	Strep	25	Liquid	G+, G-	Bacteriocidal	Aminoglycoside	Inhibition of protein synthesis (30S)	+	-	no
Rifampicin, Penicillin, Neomycin	Mix 1	100 + 100 + 100	Liquid					+	+	Yes, microbial community 1
Penicillin, Streptomycin, Chloramphenicol	Mix 2	50 + 25 + 5	Liquid					+	+	no
Penicillin, Streptomycin, Neomycin	Mix 3	100 + 25 + 100	Liquid					-	+	no
Rifampicin, Penicillin, Neomycin, Streptomycin, Chloramphenicol	Mix 4	100 + 100 + 100 + 25 + 5	Liquid					+	+	Yes, micobial community 2
Penicillin, Chloramphenicol, Polymyxin B, Neomycin	Mix 5 (discs)	12000UI + 0.75 + 0.75 + 0.9	Discs					-	+	Yes, microbial community 3
No antibiotics (control)	Na	Na	Na					+	+	no
"+": visible spore release and growth four weeks of cultivation; "-": no visible spore release nor growth after four weeks of cultivation [1] http://www.compoundchem.com/2014/09/08/antibiotics/ [2] https://www.drugbank.ca/drugs/DB00199

## Sheet: Table S2
Supplementary Table S2: Parameters used for GC/MS analyses.
Input Parameter	Value
Multiplier of the standard deviation	6
Percentage of FWHM width	0.6
General ppm error	5
General absolut error in m/z	0.015
Max. ion charge	3
Max. number of expected isotopes	4
The percentage number of samples, which must satisfy the C12/C13 rule for isotope annotation	0.5
Mode	false
groupCorr: correlation threshold (0..1)	0.75
groupCorr: Method selection for grouping peaks after correlation analysis into pseudospectra	hcs
groupCorr: significant correlation threshold	0.05
groupCorr: Use correlation inside samples for peak grouping	true
groupCorr: Use isotopic relationship for peak grouping	false
groupCorr: Use correlation across samples for peak grouping	false
Which polarity mode was used for measuring of the ms sample	positive
How much peaks will be calculated in every thread using the parallel mode	100
Use a personal ruleset file	false
If no ruleset is provided, calculate ruleset with max. number n of [nM+x] clusterions	3
Number of condition	show
Number of the most significantly different analytes to create EICs for	0
Width (in seconds) of EICs produced	100
Intensity values to be used for the diffreport	into
Numeric variable for the height of the eic and boxplots that are printed out	480
Numeric variable for the width of the eic and boxplots print out made	640
Number of decimal places of title m/z values in the eic plot	2
logical indicating whether the reports should be sorted by p-value	false
Convert retention time (seconds) into minutes	false
Number of decimal places for mass values reported in ions' identifiers	4
Number of decimal places for retention time values reported in ions' identifiers	0
General used intensity value	into

## Sheet: Table S3
Supplementary Table S3: Detailed distribution of metatranscriptomic reads across different compartments of the holobiont systems.
Microbial community	Treatment	ribosomal RNA	algal mRNA	mitochondrial & chloroplast mRNA	bacterial mRNA	Low quality		Ratio bacterial mRNA to total mRNA		Total reads	Ribosomal reads	Non-ribosomeal read	Cleaned non-ribosomal reads	Cleaned non-ribosomal reads mapping to alga nucleus	Cleaned non-ribosomal reads mapping to organells	Cleaned non-ribosomal reads not mapping to alga	Low quality reads	Mapped bacterial reads	Reads identified as viral	Proportion of viral reads
MC1	15% NSW	0.816665	0.0678272	0.0891202	0.0126634	0.013724		0.157328		132102348	107883388	24218960	22405987	8960135	11772984	1672868	1812973	82645	26076	0.000197392
MC1	15% NSW	0.737027	0.0794589	0.147332	0.0207806	0.0154018		0.20731		134127762	98855740	35272022	33206213	10657640	19761318	2787255	2065809	104058	68410	0.000510036
MC1	15% NSW	0.817788	0.0555505	0.10485	0.0112359	0.0105755		0.168236		139213226	113846886	25366340	23894095	7733371	14596544	1564180	1472245	374865	72717	0.000522343
MC1	15% NSW	0.680069	0.101563	0.175879	0.0206166	0.0218732		0.168741		125904938	85624020	40280918	37526976	12787260	22143980	2595736	2753942	502615	35555	0.000282396
MC1	100% NSW	0.762479	0.0848302	0.118196	0.0213149	0.0131807		0.200809		133178420	101545702	31632718	29877330	11297552	15741098	2838680	1755388	83027	49747	0.000373536
MC1	100% NSW	0.733545	0.0746337	0.143516	0.0320832	0.0162223		0.300638		151203920	110914846	40289074	37836199	11284915	21700174	4851110	2452875	258030	483476	0.00319751
MC1	100% NSW	0.742184	0.0718183	0.147423	0.0201577	0.0184171		0.219163		135121220	100284782	34836438	32347901	9704181	19919982	2723738	2488537	392576	1043357	0.00772164
MC1	100% NSW	0.656383	0.100517	0.206761	0.0151554	0.0211843		0.13102		131861518	86551600	45309918	42516520	13254355	27263754	1998411	2793398	705907	469072	0.00355731
MC2	15% NSW	0.859242	0.0411321	0.0548397	0.0349895	0.00979701		0.459653		133651816	114839216	18812600	17503212	5497376	7329422	4676414	1309388	562778	33029	0.000247127
MC2	15% NSW	0.861374	0.0434605	0.0542737	0.0338145	0.00707693		0.437586		127595636	109907606	17688030	16785045	5545375	6925093	4314577	902985	1165484	75397	0.000590906
MC2	15% NSW	0.876423	0.0364424	0.0348727	0.0437433	0.00851823		0.545525		144898448	126992394	17906054	16671776	5280445	5052994	6338337	1234278	1220821	67746	0.000467541
MC2	15% NSW	0.905939	0.0331958	0.0374624	0.0182297	0.00517261		0.354487		135048182	122345468	12702714	12004162	4483039	5059235	2461888	698552	1882123	115584	0.000855872
MC2	100% NSW	0.891215	0.0379212	0.030021	0.0323211	0.00852142		0.460138		134245788	119641898	14603890	13459925	5090757	4030190	4338978	1143965	604769	65981	0.000491494
MC2	100% NSW	0.774998	0.0864702	0.083722	0.0411248	0.0136847		0.322307		132807864	102925864	29882000	28064566	11483929	11118938	5461699	1817434	1009661	40535	0.000305215
MC2	100% NSW	0.820414	0.0796262	0.0628972	0.0257905	0.0112721		0.244653		129785120	106477540	23307580	21844630	10334292	8163120	3347218	1462950	1039669	76906	0.000592564
MC2	100% NSW	0.742311	0.0991225	0.0870692	0.0561236	0.015374		0.361514		135119806	100300874	34818932	32741602	13393410	11764778	7583414	2077330	1855806	42637	0.00031555
MC3	15% NSW	0.745054	0.0423473	0.0538527	0.142348	0.016398		0.770719		143801410	107139744	36661666	34303604	6089602	7744088	20469914	2358062	1292983	64628	0.000449425
MC3	15% NSW	0.848242	0.0264253	0.0409814	0.0753777	0.00897339		0.740427		132171636	112113570	20058066	18872039	3492675	5416573	9962791	1186027	1942851	275811	0.00208676
MC3	15% NSW	0.875526	0.0167894	0.0240597	0.0757791	0.00784596		0.818627		130205414	113998210	16207204	15185618	2186074	3132699	9866845	1021586	2498844	138843	0.00106634
MC3	15% NSW	0.925886	0.0116259	0.0115308	0.043732	0.00722526		0.789986		129867594	1.20243e+08	9.62501e+06	8686686	1509833	1497479	5679374	938327	4580969	120564	0.000928361
MC3	100% NSW	0.900505	0.0198092	0.0421048	0.0308353	0.00674591		0.608858		131006294	117971784	13034510	12150753	2595134	5515997	4039622	883757	52876	105625	0.000806259
MC3	100% NSW	0.896902	0.0252546	0.0377617	0.033233	0.0068489		0.568205		142651794	1.27945e+08	1.47072e+07	13730147	3602621	5386780	4740746	977007	94732	101585	0.000712119
MC3	100% NSW	0.875565	0.0259981	0.0548679	0.0359309	0.00763844		0.580195		147784938	129395264	18389674	17260828	3842134	8108642	5310052	1128846	100532	122823	0.000831093
MC3	100% NSW	0.739062	0.0528355	0.119919	0.0727868	0.015397		0.57941		128473190	94949658	33523532	31545425	6787944	15406323	9351158	1978107	253797	205277	0.00159782
		Mean ratio of bacterial mRNA to total mRNA	SD									Mean proportion of viral seqs. vs. total seqs.	SD
	MC1_15% NSW	0.175403	0.0219127								MC1_15% NSW	0.000378042	0.000163328
	MC1_100% NSW	0.212907	0.0697325								MC1_100% NSW	0.0037125	0.00302826
	MC2_15% NSW	0.449313	0.0785135								MC2_15% NSW	0.000540362	0.000253897
	MC2_100% NSW	0.347153	0.0896204								MC2_100% NSW	0.000426206	0.000140025
	MC3_15% NSW	0.77994	0.0328832								MC3_15% NSW	0.00113272	0.000688782
	MC3_100% NSW	0.584167	0.0173475								MC3_100% NSW	0.000986823	0.000410542
				Ratio of bacterial to total mRNA in hosts with the different microbial communities and under different conditions (mean of 4 replicates +/- SD). * MC3-15% NSW is significantly different from all other conditions (p<0.001) Tukey HSD test.										Ratio of viral to total RNAseq reads in hosts with the different microbial communities and under different conditions (mean of 4 replicates +/- SD). Significant (p<0.05) differences according to a Tukey HSD test are markes with * and brackets.

## Sheet: Table S4
Supplementary Table S4: Assembly statistics and completeness of bacterial metagenomic bins identified in this study.
Genomic Bin	Phylum	Class	Order	Family	Taxon	total_length	num_contigs	N50	GC content	percent completion	percent redundancy	Quality assessment according to Bowers et al. (https://www.nature.com/articles/nbt.3893)
Bin_48_full_s_c97	Actinobacteria	Acidimicrobiia	Acidiomicrobiales	Acidimicrobiaceae	Ilumatobacter sp.	5165927	26	330188	63.0769	97.1223	3.59712	Medium-quality draft
Bin_49_partial__s_c14	Actinobacteria	Acidimicrobiia	Acidiomicrobiales	Acidimicrobiaceae	Ilumatobacter sp.	1303659	453	2848	64.8038	14.3885	0	Low-quality draft
Bin_35_partial_s_c17	Bacteroidetes	Flavobacteria	Flavobacteriales		Unclassified Flavobacteriales	573786	214	2594	36.1345	16.5468	0	Medium-quality draft
Bin_18_full_s_c99	Bacteroidetes	Flavobacteria	Flavobacteriales	Flavobacteriaceae	Maribacter	4335843	19	381789	35.816	98.5612	0.719424	Medium-quality draft
Bin_44_full_s_c94	Bacteroidetes	Cytophagia	Cytophagales	Flammeovirgaceae	Unclassified Flammeovirgaceae	7233000	29	484497	45.2783	94.2446	2.8777	Medium-quality draft
Bin_70_full_s_c99	Bacteroidetes	Flavobacteria	Flavobacteriales		Unclassified Flavobacteriales	4319737	16	509936	38.3412	99.2806	0.719424	Medium-quality draft
Bin_73_full_s_c96	Bacteroidetes				Unclassfied Bacteriodetes	8749299	38	451152	44.3627	96.4029	0.719424	Medium-quality draft
Bin_14_full_s_c97	Bacteroidetes				Unclassfied Bacteroidetes	5154297	12	618067	45.7201	97.1223	0.719424	Medium-quality draft
Bin_13_partial_s_c4	Bacteroidetes				Unclassfied Bacteriodetes	1487596	424	3657	60.7667	3.59712	0	Medium-quality draft
Bin_69_partial_s_c87	Proteobacteria	Alphaproteobacteria	Rhodobacterales	Rhodobacteraceae	Roseovarius	3284045	27	220361	61.2634	87.0504	0	Medium-quality draft
Bin_45_partial_s_c85	Proteobacteria	Alphaproteobacteria	Rhodobacterales	Rhodobacteraceae	Antarctobacter	4647251	26	293882	61.8038	84.8921	0	Medium-quality draft
Bin_58_full_s_c97	Bacteroidetes	Flavobacteria	Flavobacteriales		Unclassified Flavobacteriales	6740106	58	214397	46.5889	97.1223	1.43885	Medium-quality draft
Bin_61_full_m_c99_r18	Bacteroidetes	Flavobacteria	Flavobacteriales	Flavobacteriaceae	Polaribacter	4315843	70	469891	30.0149	98.5612	17.9856	Medium-quality draft
Bin_15_full_s_c93	Bacteroidetes				Unclassfied Bacteropdetes	8070005	203	61529	52.9378	92.8058	2.15827	Medium-quality draft
Bin_37_full_s_c95	Planctomycetes	Planctomycetia	Planctomcetales	Planctomycetaceae	Rhodopirellula sp.	7466849	130	89089	59.5088	94.964	2.8777	Medium-quality draft
Bin_68_full_s_c95	Planctomycetes				Uncassified Planctomycetes	5201868	49	199999	61.7824	94.964	7.19424	Medium-quality draft
Bin_63_full_s_c98	Planctomycetes	Phycisphaerae	Phycisphaerales	Phycisphaeraceae	Phycisphaera sp.	3445259	4	1109408	67.1967	97.8417	2.15827	Medium-quality draft
Bin_46_partial_s_c2	Proteobacteria	Gammaproteobacteria	Oceanospirillales	Halomonadaceae	Halomonas sp.	1313842	249	7061	46.2711	2.15827	0	Low-quality draft
Bin_74_full_m_c99_r16	Proteobacteria	Gammaproteobacteria	Alteromonadales	Alteromonadaceae	Alteromonas	5823541	121	449994	43.7274	98.5612	15.8273	Possible chimeric bin
Bin_34_partial_s_c76	Unclassified Bacterium				Unclassified Bacterium	4346962	60	828154	36.77	75.5396	0	Medium-quality draft
Bin_22_full_s_c99	Proteobacteria	Alphaproteobacteria	Rhizobiales		Unclassified Rhizobioales	3867490	8	551257	45.0139	98.5612	0	Medium-quality draft
Bin_11_full_s_c94	Proteobacteria	Alphaproteobacteria	Rhizobiales		Unclassified Rhizobioales	4314944	30	334579	56.1864	93.5252	3.59712	Medium-quality draft
Bin_21_full_s_c99	Proteobacteria	Alphaproteobacteria	Rhizobiales		Unclassified Rhizobioales	4412484	33	181600	58.9041	99.2806	0	Medium-quality draft
Bin_4_partial_s_c40	Proteobacteria	Gammaproteobacteria	Alteromonadales	Alteromonadaceae	Alteromonas	3386756	244	24944	43.1608	40.2878	0.719424	Low-quality draft
Bin_62_partial_s_c48	Proteobacteria	Alphaproteobacteria	Rhizobiales		Unclassified Rhizobioales	2421120	601	4135	57.6502	48.2014	0.719424	Low-quality draft
Bin_53_partial_s_c69	Proteobacteria	Alphaproteobacteria			Unclassified Alphaproteobacterium	2957606	133	33089	55.405	69.0647	0.719424	Medium-quality draft
Bin_30_full_s_c99	Proteobacteria	Alphaproteobacteria			Unclassified Alphaproteobacterium	3367437	92	74864	55.0298	98.5612	0.719424	Medium-quality draft
Bin_36_full_s_c99	Proteobacteria	Alphaproteobacteria	Rhizobiales	Hyphomicrobiaceae	Unclassified Hyphomicrobiaceae	3786868	17	322945	57.5984	98.5612	2.15827	Medium-quality draft
Bin_9_partial_s_c18	Proteobacteria	Alphaproteobacteria	Rhizobiales	Devosia family	Devosia sp.	1088585	193	7274	60.4185	17.9856	0.719424	Low-quality draft
Bin_54_full_s_c100	Proteobacteria	Alphaproteobacteria			Unclassified Alphaproteobacterium	4075657	12	642168	49.8858	100	1.43885	Medium-quality draft
Bin_27_partial_s_c60	Proteobacteria	Alphaproteobacteria			Unclassified Alphaproteobacterium	3441462	27	317410	56.928	60.4317	0.719424	Medium-quality draft
Bin_10_partial_s_c65	Proteobacteria	Alphaproteobacteria	Rhodobacterales	Rhodobacteraceae	Yangia	4646955	52	120478	67.2086	64.7482	0.719424	Medium-quality draft
Bin_12_partial_s_c38	Proteobacteria	Gammaproteobacteria	Enterobacterales	Enterobacteriaceae	Unclassified Enterobacteriaceae	1218105	408	2924	52.574	38.1295	1.43885	Low-quality draft
Bin_59_partial_s_c78	Proteobacteria	Alphaproteobacteria	Rhizobiales		Unclassified Rhizobioales	3141578	21	322993	49.478	77.6978	1.43885	Medium-quality draft
Bin_51_partial_s_c42	Proteobacteria	Alphaproteobacteria	Rhizobiales	Devosia family	Devosia sp	2411216	438	6319	62.6299	42.446	1.43885	Low-quality draft
Bin_40_partial_s_c86	Proteobacteria	Gammaproteobacteria	Alteromonadales	Alteromonadaceae	Marinobacter	3661616	33	274759	59.3137	85.6115	1.43885	Medium-quality draft
Bin_71_partial_s_c78	Proteobacteria	Alphaproteobacteria	Sphingomonadales	Sphingomonadaceae	Sphingorhabdus	3337733	10	751824	58.122	78.4173	2.15827	Medium-quality draft
Bin_2_partial_s_c75	Proteobacteria	Alphaproteobacteria	Rhodobacterales		Unclassified Rhodobacterales	4249049	116	154097	59.7184	74.8201	2.15827	Medium-quality draft
Bin_39_partial_s_c85	Proteobacteria	Alphaproteobacteria			Unclassified Alphaproteobacterium	6231921	136	70285	57.7102	84.8921	2.8777	Medium-quality draft
Bin_64_partial_s_c66	Proteobacteria	Alphaproteobacteria			Unclassified Alphaproteobacterium	7437506	69	171398	55.9573	66.1871	2.8777	Medium-quality draft
Bin_43_partial_s_c65	Proteobacteria	Gammaproteobacteria	Alteromonadales	Alteromonadaceae	Marinobacter	4391377	36	487078	57.199	64.7482	2.8777	Medium-quality draft
Bin_72_partial_s_c8	Actinobacteria	Actinobacteria	Streptosporangiales	Streptosporangiaceae	Unclassified Streptosporangiceae	6068071	1201	5901	66.2805	8.02469	3.7037	Low-quality draft
Bin_47_partial_s_c34	Proteobacteria	Alphaproteobacteria	Rhodobacterales	Rhodobacteraceae	Sulfitobacter sp.	2652926	596	5148	61.2547	33.8129	4.31655	Low-quality draft
Bin_60_partial_s_c28	Proteobacteria	Alphaproteobacteria	Rhodobacterales	Rhodobacteraceae	Sulfitobacter	2651458	524	5436	64.1047	28.0576	4.31655	Low-quality draft
Bin_56_partial_s_c62	Proteobacteria	Alphaproteobacteria			Unclassified Alphaproteobacterium	4989316	705	10227	52.5932	61.8705	5.7554	Medium-quality draft
Bin_29_full_m_c100_r18	Proteobacteria	Alphaproteobacteria	Rhizobiales	Phyllobacteriaceae	Hoeflea	4935401	137	2774898	61.7435	100	17.9856	Possible chimeric bin
Bin_5_partial_s_c70	Proteobacteria	Alphaproteobacteria	Rhodobacterales	Rhodobacteraceae	Sulfitobacter	4841471	287	134708	60.1975	69.7842	6.47482	Medium-quality draft
Bin_31_full_s_c99	Proteobacteria	Alphaproteobacteria	Rhodobacterales	Hyphomonadaceae	Hyphomonas sp.	3060655	23	307362	54.007	99.2806	0.719424	Medium-quality draft
Bin_42_full_m_c98_r21	Proteobacteria	Alphaproteobacteria	Rhodobacterales	Rhodobacteraceae	Unclassified Rhodobacteraceae	4045944	90	100637	64.3969	97.8417	20.8633	Possible chimeric bin
Bin_8_partial_s_c23	Proteobacteria	Alphaproteobacteria	Rhizobiales	Phyllobacteriaceae	Hoeflea	3110191	331	14308	60.7913	23.0216	7.19424	Low-quality draft
Bin_24_partial_s_c84	Proteobacteria	Alphaproteobacteria	Rhodobacterales	Rhodobacteraceae	Sulfitobacter sp.	5662040	387	35614	57.7101	83.4532	7.91367	Medium-quality draft
Bin_65_partial_m_c25_r14 (GARBAGAE)	Unclassified organism				Unclassified organism	18994926	3194	7351	59.4695	24.4604	14.3885	Possible chimeric bin
Bin_16_full_s_c99	Proteobacteria	Alphaproteobacteria	Sphingomonadales	Sphingomonadaceae	Sphingorhabdus	3567444	9	816851	56.6709	99.2806	1.43885	Medium-quality draft
Bin_38_full_s_c99	Proteobacteria	Alphaproteobacteria	Rhodobacterales	Hyphomonadaceae	Hyhpomonas sp.	3927588	108	430158	59.6411	99.2806	4.31655	Medium-quality draft
Bin_52_full_s_c100	Proteobacteria	Alphaproteobacteria	Sphingomonadales	Erythrobacteraceae	Erythrobacter	3137991	5	1387267	62.8217	100	0	Medium-quality draft
Bin_55_full_s_c99	Proteobacteria	Alphaproteobacteria	Rhodobacterales	Rhodobacteraceae	Roseovarius	3584632	26	219210	61.0443	99.2806	0	Medium-quality draft
Bin_57_full_s_c99	Proteobacteria	Alphaproteobacteria	Rhizobiales		Unclassified Rhizobioales	3393346	2	3122496	49.8116	99.2806	0	Medium-quality draft
Bin_6_full_s_c99	Proteobacteria	Alphaproteobacteria	Caulobacterales	Caulobacteraceae	Brevundimonas	2608479	13	416070	66.9303	99.2806	0	Medium-quality draft
Bin_25_full_s_c98	Proteobacteria	Deltaproteobacteria	Myxococcales		Unclassified Myxococcales	8711421	78	189923	63.2798	97.1223	1.43885	Medium-quality draft
Bin_23_full_s_c100	Proteobacteria	Alphaproteobacteria	Sphingomonadales	Erythrobacteraceae	Erythrobacter sp.	2943928	8	535557	57.039	100	0	Medium-quality draft
Bin_67_full_s_c100	Proteobacteria	Gammaproteobacteria	Oceanospirillales	Halomonadaceae	Halomonas	5778650	76	214372	54.5998	100	0.719424	Medium-quality draft
Bin_19_partial_m_c30_r15	Proteobacteria	Alphaproteobacteria	Rhizobiales	Phyllobacteriaceae	Hoeflea	6110204	414	28767	58.938	30.2158	15.1079	Possible chimeric bin
Bin_7_full_s_c99	Proteobacteria	Alphaproteobacteria	Sphingomonadales	Sphingomonadaceae	Sphingorhabdus	3853638	16	376496	54.0441	99.2806	0	Medium-quality draft
Bin_28_full_s_c99	Proteobacteria	Gammaproteobacteria	Vibrionales	Vibrionacaea	Vibrio	5214155	63	159036	44.2118	99.2806	3.59712	Medium-quality draft
Bin_26_partial_m_c50_r16	Proteobacteria	Alphaproteobacteria	Rhodobacterales		Unclassified Rhodobacterales	2330028	542	4047	63.505	52.518	15.8273	Possible chimeric bin
Bin_17_partial_m_c82_r33	Proteobacteria	Gammaproteobacteria	Cellvibrionales	Halieaceae	Halioglobus sp.	6694539	403	34916	61.3795	82.0144	33.0935	Possible chimeric bin
Bin_3_partial_m_c37_r42	Proteobacteria	Alphaproteobacteria	Rhodobacterales		Unclassified Rhodobacterales	2378758	217	20975	55.83	37.4101	41.7266	Possible chimeric bin
Bin_41_partial_m_c85_r49	Bacteroidetes	Flavobacteria	Flavobacteriales	Flavobacteriaceae	Unclassified Flavobacteriaceae	7639462	543	29866	37.0802	84.1727	48.9209	Possible chimeric bin
Bin_50_full_s_c97	Proteobacteria				Unclassified Proteobacterium	4470076	57	189623	62.4613	97.1223	0.719424	Medium-quality draft
Bin_66_partial_m_c66_r56	Proteobacteria	Alphaproteobacteria			Unclassified Alphaproteobacterium	8974827	345	46368	66.1464	66.1871	56.1151	Possible chimeric bin
Bin_32_full_s_c100	Unclassified Bacterium	Unclassified	Unclassified	Unclassified	Unclassified Bacterium	3535771	35	385799	41.9641	100	0	Medium-quality draft
Bin_1_partial_m_c45_r58	Proteobacteria				Unclassified Proteobacterium	5165325	539	25621	52.8526	45.3237	58.2734	Possible chimeric bin
Bin_20_partial_m_c46_r123	Proteobacteria	Alphaproteobacteria	Rhodobacterales	Rhodobacteraceae	Unclassified Rhodobacteraceae	5431513	383	44778	59.8305	46.0432	123.022	Possible chimeric bin

## Sheet: Table S5
Supplementary Table S5: Microbial metatranscriptome data: read counts per metabolic reaction.
	MC1	MC1	MC1	MC1	MC1	MC1	MC1	MC1	MC2	MC2	MC2	MC2	MC2	MC2	MC2	MC2	MC3	MC3	MC3	MC3	MC3	MC3	MC3	MC3
Reaction ID	15%NSW	15%NSW	15%NSW	15%NSW	100%NSW	100%NSW	100%NSW	100%NSW	15%NSW	15%NSW	15%NSW	15%NSW	100%NSW	100%NSW	100%NSW	100%NSW	15%NSW	15%NSW	15%NSW	15%NSW	100%NSW	100%NSW	100%NSW	100%NSW
R_RXN__45__11751	0	1	0	11	0	1	0	1	6	5	13	0	0	2	1	0	5	7	21	21	1	0	0	0
R_6__46__4__46__1__46__6__45__RXN	0	1	0	4	1	0	0	0	0	0	2	0	0	0	1	5	0	0	0	0	0	0	0	0
R_RXN__45__961	95	64	106	46	32	105	81	65	79	73	44	23	65	139	110	45	21	13	21	43	35	58	45	77
R_RXN__45__18388	0	0	0	0	0	0	0	0	1	0	0	0	7	7	37	1	0	0	0	0	0	0	0	1
R_PYRIMSYN3__45__RXN	5	4	6	11	7	5	12	7	11	24	42	1	5	2	11	4	22	64	30	79	2	5	2	4
R_RXNARA__45__8002	1	1	1	4	1	0	1	1	1	0	0	0	0	3	0	3	11	27	15	38	1	0	0	4
R_RXN__45__10425	0	0	0	0	0	0	0	0	0	0	0	0	0	0	0	0	5	11	6	12	0	0	0	0
R_RXN0__45__6366	13	37	24	36	124	11	170	54	775	632	913	421	531	646	1727	468	258	402	569	1102	19	55	11	135
R_F16BDEPHOS__45__RXN	26	91	35	159	57	14	138	33	263	243	303	107	285	321	366	173	355	905	633	1191	24	20	23	86
R_RXN0__45__6369	7	18	16	40	65	3	90	42	603	318	1580	97	303	197	166	1452	47	131	44	139	2	2	3	14
R_3__46__6__46__3__46__12__45__RXN	0	0	0	0	0	0	0	0	0	0	0	0	0	0	0	0	0	0	0	0	0	0	0	0
R_RXN0__45__6367	0	2	0	0	0	0	0	0	0	0	0	0	1	0	0	0	0	4	2	5	0	0	0	0
R_RXN0__45__5038	10	64	11	88	91	14	194	88	44	71	104	21	51	52	126	45	93	209	144	368	16	20	13	27
R_ALKANE__45__1__45__MONOOXYGENASE__45__RXN	11	39	6	27	31	5	60	87	2	1	3	4	1	3	6	1	73	183	74	220	6	9	5	16
R_RXN__45__11749	0	1	0	2	2	0	2	0	0	0	0	0	0	0	0	0	0	0	1	1	0	0	0	0
R_1__46__14__46__12__46__15__45__RXN	1	2	0	0	0	1	0	0	0	0	0	1	0	1	1	0	0	0	0	0	0	0	0	0
R_RXN__45__9678	0	1	0	0	0	0	0	0	0	0	0	0	2	0	1	0	0	0	0	0	0	0	0	0
R_RXN__45__8348	22	15	9	37	16	8	41	11	69	125	229	32	86	109	253	61	62	184	89	168	5	8	4	22
R_RXN__45__9679	4	6	4	14	45	3	68	14	6	11	19	1	5	8	27	6	1	12	4	12	2	3	1	4
R_3__46__6__46__3__46__8__45__RXN	7	5	2	14	11	1	8	2	3	3	4	4	3	4	7	4	4	51	11	52	4	5	1	3
R_RXN__45__9673	153	680	161	1066	650	126	1084	426	2108	2029	2962	865	1934	1745	2754	570	2819	4706	4411	9866	137	170	67	435
R_GLUTAMIN__45__RXN	166	618	147	1052	673	165	1361	655	1499	1645	3086	593	1558	1637	3091	1498	1713	3686	3115	6649	124	186	84	460
R_RXN__45__8342	2	9	3	12	2	3	27	11	20	24	35	7	17	12	30	6	13	29	17	46	0	2	3	3
R_RXN__45__9674	28	70	18	104	50	19	86	72	248	213	258	114	265	329	1189	122	155	307	348	665	12	15	10	62
R_RXN__45__8344	4	4	1	12	0	1	0	5	0	8	5	3	0	2	2	0	18	31	30	64	1	1	1	2
R_2__45__AMINOADIPATE__45__AMINOTRANSFERASE__45__RXN	5	15	1	55	11	5	22	11	14	46	84	13	9	11	7	2	31	94	58	148	5	10	3	23
R_RXN__45__18382	0	12	5	7	31	1	33	23	0	0	0	0	3	2	1	0	1	4	2	5	1	0	0	0
R_RXN__45__8340	9	90	31	116	90	19	183	61	270	240	434	110	229	235	582	149	382	1513	807	1317	37	31	12	61
R_RXN__45__18380	0	0	0	0	0	0	1	0	38	29	32	3	11	18	11	7	0	0	0	1	0	0	0	0
R_RXN__45__11761	2	5	0	22	9	2	23	6	56	60	100	5	32	15	21	4	10	26	16	16	2	1	3	3
R_GLUCOSAMINE__45__6__45__P__45__DEAMIN__45__RXN	4	18	0	13	27	4	29	7	4	15	23	3	8	15	15	6	21	36	17	53	3	1	1	4
R_DIGLUCODIACETYL__45__DOCOSANOATE__45__LYSIS__45__RXN	2	3	4	4	11	0	32	6	2	1	2	2	2	12	5	4	4	16	3	13	0	0	0	3
R_OXALYL__45__COA__45__DECARBOXYLASE__45__RXN	5	25	8	8	2	4	2	2	0	2	2	0	0	0	0	0	18	25	63	56	1	2	0	9
R_RXN__45__18399	9	25	5	50	39	9	66	36	355	264	409	82	152	92	91	23	198	334	255	633	12	5	5	16
R_RXN__45__11767	1	2	0	0	1	0	2	0	0	0	0	0	2	1	0	0	4	2	1	4	0	0	0	0
R_2__46__7__46__7__46__33__45__RXN	13	30	10	52	14	8	29	18	112	227	373	50	37	39	77	9	51	96	81	224	1	5	0	5
R_RXN__45__11768	2	11	6	18	1	1	9	1	0	11	10	1	0	0	1	0	101	193	99	258	6	2	4	20
R_RXN0__45__5021	31	94	33	115	89	22	206	112	875	783	1418	480	246	256	384	132	358	800	474	1129	22	24	13	71
R_2__46__1__46__1__46__137__45__RXN	3	28	6	30	18	9	43	15	4	5	24	3	13	17	20	15	56	114	76	236	1	9	1	10
R_RXN0__45__6359	9	63	7	57	66	15	121	42	37	64	117	10	40	36	82	21	43	89	59	159	4	4	1	18
R_MALTODEXGLUCOSID__45__RXN	0	3	0	1	0	0	0	1	1	0	5	1	1	1	1	6	0	0	0	0	0	0	0	0
R_3__46__6__46__3__46__40__45__RXN	8	10	3	16	23	1	69	16	30	16	18	4	30	31	28	12	4	17	12	29	1	2	3	3
R_RXN__45__18390	0	0	0	0	0	0	0	0	7	4	5	1	1	0	2	0	0	0	0	0	0	0	0	0
R_METHYLITACONATE__45__DELTA__45__ISOMERASE__45__RXN	0	2	0	2	0	0	0	0	0	1	0	0	0	0	0	0	0	0	0	0	1	0	0	0
R_PEPCARBOXYKIN__45__RXN	34	286	59	450	277	30	440	122	1178	1252	1814	412	2302	1304	5352	2366	1019	2725	2149	4084	69	111	40	224
R_GUANINE__45__DEAMINASE__45__RXN	13	20	3	47	158	3	256	75	41	52	76	22	33	34	32	65	64	129	59	194	1	0	1	6
R_RXN__45__8358	3	0	0	10	1	0	4	3	0	3	0	3	1	1	0	1	6	33	8	25	0	1	0	0
R_2__46__5__46__1__46__32__45__RXN	1	1	1	4	1	0	1	1	1	0	0	0	0	3	0	3	11	27	15	38	1	0	0	4
R_RXN__45__18397	3	22	3	43	6	4	55	9	63	75	174	22	22	21	24	9	78	152	99	256	2	4	2	20
R_RXN__45__18396	5	42	10	63	7	6	17	11	207	205	269	69	174	123	219	46	85	172	157	366	6	6	2	27
R_RXN__45__18394	6	4	1	7	16	3	21	7	30	75	113	7	17	17	41	8	32	83	43	82	6	1	2	13
R_RXN__45__9680	2	1	0	1	17	1	34	7	4	6	14	1	2	0	4	4	0	9	4	12	1	2	1	2
R_RNA__45__3__45__PHOSPHATE__45__CYCLASE__45__RXN	0	0	0	2	0	0	3	0	24	30	41	18	8	12	10	4	10	8	14	25	0	1	0	1
R_RXN__45__969	0	21	0	8	3	5	7	3	130	108	175	81	75	89	91	31	51	68	94	238	1	1	1	6
R_RXN__45__18391	0	0	0	0	0	0	0	0	7	4	5	1	1	0	2	0	0	0	0	0	0	0	0	0
R_CYCLOHEXADIENYL__45__DEHYDROGENASE__45__RXN	11	17	5	28	26	3	46	15	12	31	49	7	5	10	9	9	44	111	70	178	6	10	4	12
R_1__46__2__46__1__46__27__45__RXN	1	2	3	1	1	0	0	0	122	94	282	8	29	13	16	5	0	0	0	0	0	0	0	0
R_RXN__45__982	5	20	4	36	32	1	27	12	11	25	34	12	24	26	47	21	55	130	77	142	9	8	4	29
R_RXN0__45__5055	101	403	133	711	497	86	879	329	1072	1194	1892	387	970	1071	1485	599	1318	2520	2013	4471	74	119	35	218
R_RXN__45__11734	60	403	87	255	38	91	66	21	2947	3041	4067	1075	3062	2406	12079	1214	2304	2876	2856	8727	135	92	28	824
R_RXN0__45__6385	7	47	5	45	31	15	81	23	37	62	112	10	39	35	76	19	43	89	59	159	3	4	1	18
R_RXN0__45__5057	0	0	0	0	0	0	0	0	18	20	18	13	25	25	16	7	3	12	6	14	1	0	3	3
R_RXN__45__11737	37	157	51	310	173	32	282	102	275	527	841	133	428	572	1673	450	475	1021	910	1757	52	70	16	157
R_RXN__45__11730	0	0	0	0	0	0	0	0	1	0	3	1	1	4	3	0	0	0	0	0	0	1	0	1
R_RXN__45__9658	30	148	31	291	150	27	253	86	679	589	1076	260	533	584	849	373	587	1152	1152	2414	41	43	21	158
R_RXN__45__9659	30	148	31	291	150	27	253	86	679	589	1076	260	533	584	849	373	587	1152	1152	2414	41	43	21	158
R_RXN__45__9654	77	305	99	486	183	56	429	102	768	765	1434	261	853	1009	1397	692	1101	2400	1699	4032	95	116	41	217
R_RXN__45__11727	8	30	7	48	20	5	28	12	6	4	3	0	2	4	5	5	68	150	76	182	4	4	3	12
R_RXN__45__9655	17	74	19	167	84	12	103	55	310	347	410	121	287	384	557	243	425	740	642	1374	32	21	6	68
R_RXN__45__9657	30	148	31	291	150	27	253	86	679	589	1076	260	533	584	849	373	587	1152	1152	2414	41	43	21	158
R_RXN0__45__6382	1	11	4	22	16	7	20	13	74	53	73	27	52	64	116	46	39	94	84	168	2	6	2	12
R_RXN__45__9650	77	305	99	486	183	56	429	102	768	765	1434	261	853	1009	1397	692	1101	2400	1699	4032	95	116	41	217
R_RXN__45__9651	77	305	99	486	183	56	429	102	768	765	1434	261	853	1009	1397	692	1101	2400	1699	4032	95	116	41	217
R_CYTIDEAM2__45__RXN	0	5	3	13	8	0	19	8	85	90	122	65	48	58	60	20	51	84	79	153	2	6	1	7
R_R341__45__RXN	5	8	7	28	0	3	3	4	13	18	21	4	5	16	12	4	29	68	60	156	0	2	1	6
R_RXN__45__9652	77	305	99	486	183	56	429	102	768	765	1434	261	853	1009	1397	692	1101	2400	1699	4032	95	116	41	217
R_1__46__1__46__1__46__274__45__RXN	0	14	1	16	11	7	7	5	339	408	623	156	1521	1113	1179	80	119	227	294	492	12	11	8	24
R_RXN__45__9653	77	305	99	486	183	56	429	102	768	765	1434	261	853	1009	1397	692	1101	2400	1699	4032	95	116	41	217
R_RIBITOL__45__2__45__DEHYDROGENASE__45__RXN	0	0	0	0	7	1	4	7	10	20	30	2	2	5	11	5	0	11	5	6	0	0	1	0
R_L__45__ASPARTATE__45__OXID__45__RXN	16	15	13	51	10	9	21	5	96	113	154	30	71	111	275	78	85	181	148	298	8	9	2	22
R_3__46__4__46__21__46__50__45__RXN	83	448	82	336	1108	78	1688	768	5	22	37	14	54	93	97	61	28	69	73	88	6	3	4	5
R_TRYPSYN__45__RXN	3	4	0	9	9	2	12	7	26	33	52	4	39	32	48	27	30	70	58	108	2	7	1	20
R_XMPXAN__45__RXN	15	39	14	76	68	10	84	50	245	219	400	85	194	188	346	166	128	193	192	379	5	6	7	29
R_RXN__45__11740	11	16	2	40	2	6	9	2	15	68	52	7	3	10	23	6	66	114	115	268	7	15	5	17
R_3__46__4__46__21__46__88__45__RXN	31	161	41	421	62	31	157	42	207	399	272	152	71	93	122	50	677	1109	827	2392	39	48	11	80
R_RXN__45__18379	1	0	0	9	36	0	55	27	1	0	0	0	0	0	0	0	2	4	5	14	0	0	1	5
R_INOPHOSPHOR__45__RXN	6	24	10	32	33	6	75	27	26	56	57	9	87	105	161	70	60	130	137	215	4	3	5	12
R_RXN0__45__6377	8	26	16	14	75	8	193	109	457	303	2057	78	714	320	162	2883	66	87	79	169	6	10	7	6
R_RXN__45__11747	44	193	23	602	12	17	25	48	13	235	72	47	2	47	13	16	887	1198	1191	3893	25	36	13	83
R_RXN__45__11743	6	24	10	32	33	6	75	27	26	56	57	9	87	105	161	70	60	130	137	215	4	3	5	12
R_RXN0__45__5040	5	20	2	12	27	2	42	19	37	62	120	21	20	12	20	14	34	48	27	96	4	2	5	11
R_ALDEHYDE__45__DEHYDROGENASE__45__NADORNOP__43____45__RXN	72	449	70	1483	60	46	67	70	85	1009	364	160	35	207	97	73	1996	2768	2937	7199	79	126	49	271
R_RXN0__45__6373	2	19	5	28	71	6	79	71	40	89	145	17	18	29	34	6	13	16	21	37	3	2	3	12
R_RXN__45__9666	0	0	0	0	0	0	0	0	0	0	0	0	0	0	0	0	0	0	0	0	0	0	0	0
R_RXN0__45__6371	35	240	58	273	174	35	250	84	1265	1679	2874	674	1911	1959	2127	303	858	1895	1454	3497	56	43	18	133
R_RXN__45__9661	30	148	31	291	150	27	253	86	679	589	1076	260	533	584	849	373	587	1152	1152	2414	41	43	21	158
R_RXN__45__9662	30	148	31	291	150	27	253	86	679	589	1076	260	533	584	849	373	587	1152	1152	2414	41	43	21	158
R_RXN__45__9663	30	148	31	291	150	27	253	86	679	589	1076	260	533	584	849	373	587	1152	1152	2414	41	43	21	158
R_RXN__45__7001	6	24	10	32	33	6	75	27	26	56	57	9	87	105	161	70	60	130	137	215	4	3	5	12
R_RXN__45__9660	30	148	31	291	150	27	253	86	679	589	1076	260	533	584	849	373	587	1152	1152	2414	41	43	21	158
R_1__46__1__46__1__46__209__45__RXN	0	0	0	0	0	0	0	0	0	0	0	0	0	0	0	0	0	2	0	2	0	0	1	1
R_RXN__45__10462	7	35	10	46	111	2	176	68	123	118	169	51	165	226	537	209	136	268	211	520	16	21	7	66
R_RXN__45__14820	1	1	0	3	1	0	2	0	0	6	7	0	0	1	1	0	0	0	0	0	0	0	0	0
R_SUCCGLUALDDEHYD__45__RXN	2	4	7	4	7	3	8	11	106	151	253	84	150	214	454	278	72	148	132	397	2	20	4	88
R_RXN__45__11794	0	0	0	0	1	0	2	0	0	1	6	0	0	2	3	3	0	0	0	0	0	0	0	0
R_RXN__45__11790	0	0	0	0	0	0	0	0	0	0	0	0	0	0	0	0	0	0	0	0	0	0	0	0
R_RXN__45__11791	24	84	16	119	126	19	198	74	845	542	967	304	263	233	706	272	175	401	297	744	7	8	4	25
R_RXN__45__14823	3	10	2	10	5	1	4	4	1	2	5	1	1	1	6	8	10	30	14	55	0	0	2	0
R_RXN__45__9629	0	0	0	0	0	0	0	0	0	0	0	0	0	0	0	0	0	0	0	0	0	0	0	0
R_RXN__45__14824	0	0	0	0	0	0	0	0	0	0	0	0	0	0	0	0	0	0	0	0	0	0	0	0
R_RXN__45__14821	1	1	0	3	1	0	2	0	0	6	7	0	0	1	1	0	0	0	0	0	0	0	0	0
R_PYRROLINE__45__2__45__CARBOXYLATE__45__REDUCTASE__45__RXN	9	19	7	48	15	4	19	8	9	30	52	6	18	20	21	8	77	177	69	243	4	12	8	10
R_RXN__45__14822	3	10	2	10	5	1	4	4	1	2	5	1	1	1	6	8	10	30	14	55	0	0	2	0
R_PROPIONYL__45__COA__45__CARBOXY__45__RXN	22	115	38	103	123	21	217	80	151	172	389	87	177	140	226	49	192	385	225	599	10	12	7	34
R_4__46__2__46__99__46__19__45__RXN	2	0	0	0	0	0	0	0	68	26	81	10	14	10	14	15	11	22	11	45	1	1	1	0
R_RXN__45__9632	77	305	99	486	183	56	429	102	768	765	1434	261	853	1009	1397	692	1101	2400	1699	4032	95	116	41	217
R_RXN__45__9633	101	275	104	447	282	73	489	194	2025	1499	2574	965	955	800	1448	583	1398	2919	1960	4812	80	73	50	212
R_TDPFUCACTRANS__45__RXN	0	1	1	2	1	0	3	1	7	10	21	0	2	1	3	0	2	4	5	10	1	0	0	0
R_RXN__45__9634	17	74	19	167	84	12	103	55	310	347	410	121	287	384	557	243	425	740	642	1374	32	21	6	68
R_RXN__45__14818	0	0	0	0	1	2	1	2	0	0	1	0	1	0	0	0	2	1	3	2	0	0	0	0
R_RXN__45__9635	30	148	31	291	150	27	253	86	679	589	1076	260	533	584	849	373	587	1152	1152	2414	41	43	21	158
R_RXN__45__14819	2	4	1	5	1	0	9	2	20	27	46	4	9	6	18	8	1	6	0	3	0	0	0	0
R_RXN__45__17099	6	26	4	14	13	3	40	6	62	54	52	18	69	73	100	30	20	55	26	79	2	1	1	7
R_RXN__45__17098	0	5	2	9	5	3	4	3	4	8	16	2	2	3	4	6	8	48	19	37	0	1	0	2
R_RXN__45__17097	22	68	20	84	20	11	51	10	8	6	24	3	3	5	5	7	201	471	236	589	10	17	7	42
R_RXN__45__17096	5	13	4	24	4	2	14	3	6	13	26	4	0	6	2	1	45	93	35	113	4	3	1	6
R_RXN__45__17095	2	8	8	17	9	0	25	9	10	19	56	2	9	9	5	6	29	112	41	71	4	3	2	4
R_1__46__14__46__13__46__70__45__RXN	0	4	2	2	2	0	4	2	1	1	0	0	4	1	2	4	0	0	0	0	0	0	0	0
R_RXN__45__14831	0	5	0	9	7	2	22	3	2	1	1	1	2	1	5	2	17	38	22	44	1	3	0	0
R_TRE6PHYDRO__45__RXN	0	0	0	2	0	0	1	0	1	3	0	1	1	4	2	4	0	0	0	1	0	0	0	0
R_R223__45__RXN	153	680	161	1066	650	126	1084	426	2108	2029	2962	865	1934	1745	2754	570	2819	4706	4411	9866	137	170	67	435
R_3__46__5__46__1__46__86__45__RXN	3	6	0	12	1	0	0	0	0	0	1	0	0	0	0	0	3	17	4	12	0	0	0	0
R_DIMETHYLMALEATE__45__HYDRATASE__45__RXN	1	13	4	7	4	4	11	2	2	7	10	1	0	6	12	0	3	1	4	9	3	1	0	7
R_RXN__45__9648	77	305	99	486	183	56	429	102	768	765	1434	261	853	1009	1397	692	1101	2400	1699	4032	95	116	41	217
R_RXN__45__9644	153	680	161	1066	650	126	1084	426	2108	2029	2962	865	1934	1745	2754	570	2819	4706	4411	9866	137	170	67	435
R_RXN0__45__3281	45	318	75	298	344	54	710	239	31	28	38	12	22	47	32	23	1210	2156	1578	3681	139	143	54	272
R_LINA1__45__RXN	0	0	0	0	1	0	1	0	0	0	0	0	0	0	0	0	0	0	0	0	0	0	0	0
R_3__45__HYDROXYBENZOATE__45__4__45__MONOOXYGENASE__45__RXN	4	3	0	6	0	0	0	0	0	3	1	1	0	2	0	0	9	24	11	35	1	0	0	2
R_ARYLESTERASE__45__RXN	4	17	2	45	15	4	15	13	29	35	21	3	33	44	27	7	72	148	163	332	4	3	0	12
R_AMPSYN__45__RXN	14	40	8	61	58	6	70	41	137	173	269	86	213	195	271	283	201	417	324	580	11	20	9	68
R_RIBONUCLEOSIDE__45__TRIP__45__REDUCT__45__RXN	0	0	0	0	0	0	0	0	4	9	7	2	4	4	3	0	0	0	0	0	0	0	0	0
R_RXN__45__10442	0	0	0	0	0	0	0	0	0	0	0	0	0	0	0	0	0	0	0	0	0	0	0	0
R_RXN__45__14805	3	7	4	7	12	2	18	12	1	0	2	0	3	8	2	1	73	246	153	202	3	6	0	2
R_RXN__45__14803	40	222	55	284	257	38	563	174	938	899	1576	367	843	909	1918	603	857	1502	1254	3214	52	46	16	165
R_GPH__45__RXN	17	38	10	94	12	7	12	1	72	105	106	34	57	51	109	39	109	320	260	531	15	17	9	47
R_2__46__4__46__1__46__161__45__RXN	10	28	10	15	112	5	166	67	34	24	89	10	13	22	25	17	21	36	47	132	2	1	1	9
R_3__46__1__46__3__46__74__45__RXN	0	0	0	0	1	0	1	0	6	4	15	1	2	6	6	1	0	0	0	0	0	0	0	0
R_RXN__45__14801	3	7	4	7	12	2	18	12	1	0	2	0	3	8	2	1	73	246	153	202	3	6	0	2
R_RXN__45__10443	0	0	0	0	0	0	0	0	0	0	0	0	0	0	0	0	0	0	0	0	0	0	0	0
R_RXN__45__10444	0	0	0	0	0	0	0	0	0	0	0	0	0	0	0	0	0	0	0	0	0	0	0	0
R_RXN__45__10445	67	440	152	251	169	83	492	58	8	6	16	1	33	22	20	4	175	319	218	504	8	2	0	6
R_LEUCINE__45____45__TRNA__45__LIGASE__45__RXN	19	140	42	282	110	35	208	62	217	266	405	75	276	316	736	244	329	645	653	1234	26	20	20	77
R_RXN__45__10446	17	102	36	67	19	39	32	6	0	3	2	1	0	3	4	1	243	484	276	1048	21	4	1	31
R_RXN__45__9615	20	36	24	40	121	19	256	128	153	117	495	11	488	280	270	3431	87	175	97	196	6	3	9	16
R_RXN__45__9616	1	1	0	1	4	0	1	6	0	0	0	0	0	2	1	1	0	14	6	3	1	0	1	1
R_RXN1G__45__3641	13	29	17	13	15	6	44	11	15	26	67	14	5	13	21	12	257	530	242	711	4	9	2	22
R_RXN__45__9611	2	4	1	5	1	1	1	3	1	3	1	2	0	3	4	2	0	5	7	12	0	3	0	0
R_3__46__2__46__2__46__21__45__RXN	8	58	16	49	30	12	45	14	230	133	287	67	97	110	152	48	63	126	122	310	10	7	3	16
R_BETA__45__PHOSPHOGLUCOMUTASE__45__RXN	0	0	0	0	1	0	4	0	3	1	4	0	0	0	1	0	0	0	1	1	0	0	0	1
R_MCPMETEST__45__RXN	10	28	13	69	53	3	80	19	993	652	1387	338	859	647	752	280	282	390	523	1351	17	16	5	50
R_RXN__45__11783	0	0	0	0	0	0	0	0	14	5	14	2	7	4	2	0	0	0	0	0	0	0	0	0
R_QUEUOSINE__45__TRNA__45__RIBOSYLTRANSFERASE__45__RXN	12	17	7	31	21	4	45	9	184	173	203	80	273	316	1061	269	79	155	182	303	27	27	3	105
R_RXN__45__11789	0	0	0	2	1	0	1	0	0	0	1	0	0	0	0	2	5	18	7	22	0	0	1	0
R_RXN0__45__5001	3	3	0	3	4	0	35	7	94	69	103	47	93	87	123	26	32	55	41	112	6	9	3	11
R_XYLONATE__45__DEHYDRATASE__45__RXN	0	0	0	0	0	0	0	0	0	3	0	0	2	0	0	1	0	0	0	0	0	0	0	0
R_RXN__45__11788	0	1	1	1	1	1	0	0	0	1	0	0	0	9	3	1	7	11	2	15	0	0	0	0
R_RXN__45__9626	0	0	0	0	0	0	0	0	0	0	0	0	0	0	0	0	0	0	0	0	0	0	0	0
R_RXN__45__9627	0	0	0	0	0	0	0	0	0	0	0	0	0	0	0	0	0	0	0	0	0	0	0	0
R_S__45__2__45__HYDROXY__45__ACID__45__OXIDASE__45__RXN	0	21	0	8	3	5	7	3	130	108	175	81	75	89	91	31	51	68	94	238	1	1	1	6
R_RXN__45__9628	0	0	0	0	0	0	0	0	0	0	0	0	0	0	0	0	0	0	0	0	0	0	0	0
R_RXN__45__9623	153	680	161	1066	650	126	1084	426	2108	2029	2962	865	1934	1745	2754	570	2819	4706	4411	9866	137	170	67	435
R_RXN__45__9624	0	0	0	0	0	0	0	0	0	0	0	0	0	0	0	0	0	0	0	0	0	0	0	0
R_1__46__8__46__4__46__12__45__RXN	9	101	15	100	106	23	274	55	149	226	353	90	395	553	564	60	294	594	526	1142	21	22	19	38
R_RXN__45__17082	1	0	0	0	0	0	0	0	0	0	0	0	0	0	6	0	1	0	0	0	0	0	0	0
R_SERINE__45__O__45__ACETTRAN__45__RXN	31	136	50	179	87	47	191	59	259	332	380	123	562	696	1049	173	898	2117	1369	3264	58	80	30	141
R_RXN__45__18305	7	23	10	29	8	5	13	6	6	8	10	5	11	7	9	27	13	24	10	26	2	0	1	2
R_RXN__45__18303	1	1	0	4	1	0	4	1	0	0	0	0	0	0	0	0	20	43	20	48	0	0	0	0
R_RXN__45__15275	0	0	0	1	0	1	0	0	0	0	0	0	0	0	1	2	0	0	0	0	0	0	0	0
R_RXN__45__18301	1	1	0	4	1	0	4	1	0	0	0	0	0	0	0	0	20	43	20	48	0	0	0	0
R_RXN0__45__4581	0	0	0	0	0	0	0	0	1	0	0	0	0	1	3	2	0	0	0	0	0	0	0	0
R_MALTOSE__45__PHOSPHORYLASE__45__RXN	0	6	0	6	23	0	42	14	11	13	25	8	2	5	6	4	0	1	2	0	0	0	0	0
R_BETA__45__GLUCOSIDE__45__KINASE__45__RXN	1	1	0	14	0	0	0	0	1	9	10	0	1	1	0	0	7	19	10	37	0	0	0	2
R_RXN__45__15289	7	19	4	13	97	3	152	85	10	20	31	3	7	14	25	4	1	7	7	9	0	1	0	3
R_RNTRACTIV__45__RXN	0	0	0	0	0	0	0	0	0	0	0	0	0	0	0	0	0	0	0	0	0	0	0	0
R_VALINE__45____45__TRNA__45__LIGASE__45__RXN	46	164	34	287	118	28	250	88	182	318	411	75	328	323	369	312	440	813	711	1487	46	35	15	79
R_RXN__45__15287	0	0	0	0	0	0	0	0	0	0	0	0	0	0	0	0	1	0	0	0	0	0	0	0
R_1TRANSKETO__45__RXN	47	140	43	374	157	24	318	102	303	531	699	142	600	643	1370	488	630	1233	1205	2467	47	45	18	159
R_R82__45__RXN	0	7	0	9	1	0	1	1	0	3	3	1	1	1	3	1	5	24	10	19	0	1	0	1
R_RXN0__45__3241	0	0	0	0	2	0	2	0	0	0	0	1	0	1	0	0	0	0	0	0	0	0	0	0
R_RXN__45__18319	0	0	0	0	0	0	1	0	46	23	60	9	20	12	26	6	0	2	3	3	0	0	1	0
R_BIOTINLIG__45__RXN	9	14	5	32	3	2	25	8	105	95	143	32	78	54	127	42	76	173	114	242	3	8	3	17
R_ISOCHORMAT__45__RXN	0	0	0	0	0	0	0	0	0	0	1	0	0	0	0	0	0	0	1	0	0	0	0	0
R_RXN__45__9601	1	1	0	1	4	0	1	6	0	0	0	0	0	2	1	1	0	14	6	3	1	0	1	1
R_RXN__45__15284	0	0	0	0	0	0	0	0	0	0	0	0	0	0	0	0	1	0	0	0	0	0	0	0
R_RXN__45__15285	0	0	0	0	0	0	0	0	0	0	0	0	0	0	0	0	1	0	0	0	0	0	0	0
R_1__46__1__46__3__46__41__45__RXN	0	0	0	0	0	0	0	0	0	0	0	0	0	0	0	0	0	1	3	12	0	0	1	1
R_GLUTAMINESYN__45__RXN	71	396	143	750	521	110	855	552	1218	1129	3601	271	1958	1594	2107	8622	1124	3004	2367	4197	137	135	130	322
R_DUDPKIN__45__RXN	20	102	19	130	60	9	114	48	320	344	398	157	545	781	1612	434	335	821	942	1776	41	100	21	241
R_LUMAZINESYN__45__RXN	3	16	5	63	15	6	27	15	272	256	375	139	428	618	1579	329	213	379	515	955	24	46	10	110
R_N__45__ACETYLGLUTPREDUCT__45__RXN	9	31	13	65	26	12	46	16	87	124	201	32	45	50	44	36	157	410	331	524	10	8	12	21
R_AMINOCYL__45__TRNA__45__HYDROLASE__45__RXN	7	24	3	45	31	13	74	26	236	250	389	148	187	177	890	130	158	259	215	503	13	8	2	29
R_3__46__4__46__11__46__4__45__RXN	4	17	3	9	4	1	22	4	909	763	1287	375	200	215	280	25	143	154	182	676	10	8	4	23
R_CATECHOL__45__23__45__DIOXYGENASE__45__RXN	5	10	5	29	60	2	64	30	14	11	19	1	5	8	1	2	21	54	27	81	0	3	2	5
R_UGD__45__RXN	19	98	18	86	168	21	423	147	732	497	1049	190	611	453	1119	670	283	634	610	1280	55	67	73	151
R_RXN__45__15264	0	2	0	8	71	0	98	41	0	0	3	0	1	5	7	2	7	4	4	19	0	0	1	1
R_3__45__DEHYDROQUINATE__45__DEHYDRATASE__45__RXN	2	32	6	20	32	1	48	10	122	131	192	49	65	97	144	32	107	293	171	405	17	5	4	10
R_ALLANTOINASE__45__RXN	8	6	4	29	6	1	6	3	11	21	12	7	16	15	28	4	19	44	17	47	1	3	0	1
R_RXN__45__15261	13	20	3	47	158	3	256	75	41	52	76	22	33	34	32	65	64	129	59	194	1	0	1	6
R_CITSYN__45__RXN	116	341	60	884	367	74	531	287	1191	1418	1762	393	1594	1870	3340	1863	1537	2792	3065	6399	113	136	103	258
R_RXN__45__17019	6	45	12	33	44	14	87	23	72	99	132	27	66	116	195	55	66	183	152	260	10	8	4	15
R_RXN__45__17018	7	35	10	46	111	2	176	68	123	118	169	51	165	226	537	209	136	268	211	520	16	21	7	66
R_RXN__45__17017	7	35	10	46	111	2	176	68	123	118	169	51	165	226	537	209	136	268	211	520	16	21	7	66
R_RXN__45__17016	7	35	10	46	111	2	176	68	123	118	169	51	165	226	537	209	136	268	211	520	16	21	7	66
R_MUCONOLACTONE__45__DELTA__45__ISOMERASE__45__RXN	0	0	0	0	0	0	0	0	4	4	23	0	2	1	3	0	0	0	0	0	0	0	0	0
R_RXN__45__17015	6	45	12	33	44	14	87	23	72	99	132	27	66	116	195	55	66	183	152	260	10	8	4	15
R_RXN__45__17014	6	45	12	33	44	14	87	23	72	99	132	27	66	116	195	55	66	183	152	260	10	8	4	15
R_RXN__45__17013	6	45	12	33	44	14	87	23	72	99	132	27	66	116	195	55	66	183	152	260	10	8	4	15
R_GLYCERATE__45__DEHYDROGENASE__45__RXN	48	88	36	204	86	35	202	66	287	262	432	101	199	202	274	149	303	686	433	966	28	27	16	82
R_RXN__45__18344	1	6	0	22	1	0	7	0	1	11	1	3	2	2	2	2	12	19	30	57	5	2	0	7
R_GAPDHSYNEC__45__RXN	0	1	0	0	0	0	0	0	0	1	3	0	0	0	0	0	2	21	17	14	0	1	0	8
R_FARNESYLTRANSTRANSFERASE__45__RXN	0	0	0	0	0	0	0	0	0	0	0	0	0	0	0	0	0	0	0	0	0	0	0	0
R_RXN__45__11714	0	12	3	10	17	1	25	10	1	1	2	1	3	3	1	0	1	1	1	8	0	0	0	1
R_RXN__45__11715	6	24	10	32	33	6	75	27	26	56	57	9	87	105	161	70	60	130	137	215	4	3	5	12
R_2__46__7__46__8__46__23__45__RXN	5	6	2	7	1	4	3	2	0	0	1	0	6	6	2	7	4	25	12	20	3	3	0	2
R_6PGLUCONOLACT__45__RXN	7	33	14	43	29	9	73	12	267	166	339	74	136	110	100	43	104	166	128	404	4	7	1	20
R_6__45__PHOSPHO__45__BETA__45__GLUCOSIDASE__45__RXN	0	0	0	0	0	0	0	0	0	0	0	0	1	1	3	0	0	0	1	0	0	0	0	0
R_3__46__4__46__22__46__40__45__RXN	0	0	0	0	0	0	2	0	0	1	1	0	1	4	12	5	0	0	0	1	0	1	0	3
R_URACIL__45__PRIBOSYLTRANS__45__RXN	7	34	5	69	22	7	45	13	255	247	374	114	334	212	358	70	170	344	330	749	13	16	1	19
R_RXN__45__11706	0	0	0	0	0	0	0	0	0	0	0	0	0	1	0	0	0	0	0	0	0	0	0	0
R_RXN__45__11707	0	0	0	0	0	0	0	0	0	0	0	0	0	1	0	0	0	0	0	0	0	0	0	0
R_RXN__45__17012	6	45	12	33	44	14	87	23	72	99	132	27	66	116	195	55	66	183	152	260	10	8	4	15
R_RXN__45__18343	1	6	0	22	1	0	7	0	1	11	1	3	2	2	2	2	12	19	30	57	5	2	0	7
R_RXN__45__17011	6	45	12	33	44	14	87	23	72	99	132	27	66	116	195	55	66	183	152	260	10	8	4	15
R_RXN__45__18342	1	6	0	22	1	0	7	0	1	11	1	3	2	2	2	2	12	19	30	57	5	2	0	7
R_RXN__45__17010	6	45	12	33	44	14	87	23	72	99	132	27	66	116	195	55	66	183	152	260	10	8	4	15
R_RXN__45__18341	1	6	0	22	1	0	7	0	1	11	1	3	2	2	2	2	12	19	30	57	5	2	0	7
R_TRANS__45__RXN0__45__504	27	108	27	135	75	14	236	85	63	88	117	50	50	70	79	36	483	728	654	1226	32	46	23	65
R_TRANS__45__RXN0__45__503	27	108	27	135	75	14	236	85	63	88	117	50	50	70	79	36	483	728	654	1226	32	46	23	65
R_ENTG__45__RXN	0	0	0	0	0	0	0	0	0	0	0	1	0	0	1	0	0	2	0	1	0	0	0	0
R_RXN1G__45__508	101	275	104	447	282	73	489	194	2025	1499	2574	965	955	800	1448	583	1398	2919	1960	4812	80	73	50	212
R_RXN__45__18357	3	11	6	11	11	2	24	5	45	43	78	16	37	49	112	27	25	74	42	80	3	2	1	5
R_RXN__45__17024	6	45	12	33	44	14	87	23	72	99	132	27	66	116	195	55	66	183	152	260	10	8	4	15
R_3__46__6__46__1__46__41__45__RXN	1	8	3	3	8	3	7	4	59	49	74	18	62	51	54	36	24	59	30	74	1	6	2	6
R_1__46__1__46__99__46__25__45__RXN	1	13	1	10	25	3	37	9	0	0	1	0	1	1	0	1	0	4	3	4	0	1	0	1
R_RXN__45__11726	21	101	63	100	60	60	120	21	7	15	32	1	38	31	32	28	689	3662	2321	1815	11	13	10	19
R_PHOSPHORIBULOKINASE__45__RXN	0	0	3	3	1	1	3	1	91	114	107	28	104	123	167	54	13	40	88	92	5	1	2	4
R_GLURS__45__RXN	25	59	22	85	93	6	139	54	223	224	331	91	266	313	936	214	289	734	496	942	42	53	23	112
R_RXN__45__MG__45__PROTOPORPHYRIN__45__METHYLESTER__45__SYN	0	1	0	3	1	0	2	0	2	2	3	1	0	2	0	0	8	13	3	17	0	0	0	1
R_HIPPURATE__45__HYDROLASE__45__RXN	37	99	38	218	43	26	82	22	44	117	182	31	38	44	55	21	544	1108	720	2043	22	24	15	48
R_2__46__7__46__13__46__3__45__RXN	707	3262	715	4141	5041	576	8072	3091	14372	12112	19158	6460	13182	10905	16051	5075	8295	15650	14031	31785	668	617	342	1515
R_RXN__45__17023	6	45	12	33	44	14	87	23	72	99	132	27	66	116	195	55	66	183	152	260	10	8	4	15
R_RXN__45__17022	6	45	12	33	44	14	87	23	72	99	132	27	66	116	195	55	66	183	152	260	10	8	4	15
R_RXN__45__17021	6	45	12	33	44	14	87	23	72	99	132	27	66	116	195	55	66	183	152	260	10	8	4	15
R_DEOXYINOPHOSPHOR__45__RXN	6	24	10	32	33	6	75	27	26	56	57	9	87	105	161	70	60	130	137	215	4	3	5	12
R_RXN__45__17020	6	45	12	33	44	14	87	23	72	99	132	27	66	116	195	55	66	183	152	260	10	8	4	15
R_R313__45__RXN	0	0	0	0	0	0	1	0	0	0	0	0	0	0	0	0	0	1	0	0	0	0	0	0
R_3__46__2__46__1__46__78__45__RXN	2	8	2	9	1	0	1	1	24	11	31	2	16	16	20	4	0	2	4	6	0	0	0	1
R_4__46__4__46__1__46__25__45__RXN	1	2	2	2	14	0	27	10	0	6	7	1	2	6	5	4	41	77	40	67	2	5	2	11
R_3__45__OXOADIPATE__45__COA__45__TRANSFERASE__45__RXN	0	0	0	0	0	0	0	1	0	0	0	0	0	0	2	0	0	0	0	0	0	0	0	0
R_RXN__45__15299	1	0	0	0	0	0	0	0	0	0	0	0	0	0	0	0	0	0	0	0	0	0	0	0
R_RXN1G__45__517	17	74	19	167	84	12	103	55	310	347	410	121	287	384	557	243	425	740	642	1374	32	21	6	68
R_RXN__45__15297	10	9	1	20	5	2	5	2	3	6	5	0	2	2	5	3	26	21	22	47	0	0	1	0
R_LTARTDEHYDRA__45__RXN	0	0	0	0	0	0	0	0	0	0	0	0	0	0	0	0	0	0	0	0	0	0	0	0
R_3__46__2__46__1__46__141__45__RXN	1	10	4	17	6	2	18	2	1	0	1	1	0	0	2	0	0	0	0	0	0	0	0	1
R_6__46__3__46__5__46__7__45__RXN	14	45	9	48	77	12	151	49	40	49	60	27	80	109	139	20	59	205	115	226	10	12	5	28
R_2__46__6__46__1__46__82__45__RXN	0	4	0	9	10	6	12	2	0	0	0	0	1	0	1	0	0	2	0	2	0	0	0	1
R_RXN__45__7835	8	35	15	45	113	10	212	49	392	399	546	166	238	212	398	56	158	370	250	566	7	24	2	63
R_RXN__45__6501	32	62	17	90	59	15	105	35	70	57	135	21	54	58	112	47	151	346	139	437	11	12	8	27
R_RXN__45__15296	0	1	0	0	0	0	0	1	186	111	246	45	48	48	61	13	10	11	40	44	0	0	0	0
R_RXN__45__15293	2	14	1	5	33	0	80	28	15	41	94	8	7	24	19	9	4	5	8	8	0	0	1	4
R_OHACYL__45__COA__45__DEHYDROG__45__RXN	11	74	16	71	410	4	878	318	47	54	95	21	56	60	106	52	105	97	38	191	2	2	3	11
R_RXN__45__15294	2	14	1	5	33	0	80	28	15	41	94	8	7	24	19	9	4	5	8	8	0	0	1	4
R_RXN__45__15291	7	19	4	13	97	3	152	85	10	20	31	3	7	14	25	4	1	7	7	9	0	1	0	3
R_RXN__45__15292	2	14	1	5	33	0	80	28	15	41	94	8	7	24	19	9	4	5	8	8	0	0	1	4
R_PRIBFAICARPISOM__45__RXN	8	50	12	41	34	6	42	13	33	50	74	20	50	40	32	50	104	192	140	333	5	5	9	16
R_RXN__45__17009	6	45	12	33	44	14	87	23	72	99	132	27	66	116	195	55	66	183	152	260	10	8	4	15
R_H2PTEROATESYNTH__45__RXN	9	16	4	34	10	4	23	4	29	40	60	19	27	46	87	32	45	107	63	173	7	4	0	10
R_RXN__45__17008	6	45	12	33	44	14	87	23	72	99	132	27	66	116	195	55	66	183	152	260	10	8	4	15
R_DNA__45__DIRECTED__45__RNA__45__POLYMERASE__45__RXN	102	490	139	950	470	119	838	359	3657	2933	4949	1781	5264	5131	6826	6709	3117	4757	6482	12399	179	248	116	894
R_RXN__45__17007	2	2	0	0	2	0	0	0	1	1	2	2	4	1	0	5	0	0	0	0	1	2	1	3
R_AMP__45__DEPHOSPHORYLATION__45__RXN	15	39	14	76	68	10	84	50	245	219	400	85	194	188	346	166	128	193	192	379	5	6	7	29
R_DLACTDEHYDROGFAD__45__RXN	0	0	0	0	0	0	0	0	1	0	0	0	1	0	6	3	1	3	2	2	1	0	0	1
R_1__46__3__46__99__46__16__45__RXN	4	3	0	4	3	2	4	6	143	105	196	52	162	156	212	26	100	161	114	356	2	7	3	6
R_RXN1G__45__526	30	148	31	291	150	27	253	86	679	589	1076	260	533	584	849	373	587	1152	1152	2414	41	43	21	158
R_THIOSULFATE__45__DEHYDROGENASE__45__RXN	0	1	0	0	0	0	0	0	13	43	68	6	14	9	6	0	0	0	4	5	0	0	0	1
R_2__46__7__46__9__46__3__45__RXN	6	16	4	13	23	1	26	15	13	10	33	4	7	10	7	2	22	84	34	65	2	2	0	3
R_RXN0__45__3221	35	127	44	352	71	23	159	64	740	722	1084	286	809	720	1456	407	725	1455	1205	2945	46	62	28	192
R_3__46__5__46__5__46__1__45__RXN	2	4	2	9	5	0	11	8	2	6	13	1	0	6	2	0	12	21	7	27	1	0	0	3
R_RXN__45__15313	0	1	0	5	1	2	5	1	2	2	1	4	6	16	25	13	0	2	0	0	0	3	1	3
R_RXN__45__16649	90	416	101	817	320	97	561	199	679	920	1052	301	519	625	723	278	1341	3060	1889	4912	86	112	55	225
R_RXN__45__16648	15	27	11	30	56	8	98	31	8	11	19	7	7	24	27	19	305	511	231	780	13	10	5	21
R_DEOXYADENOSINE__45__KINASE__45__RXN	0	8	0	14	33	2	101	23	4	9	14	7	5	4	17	9	0	3	3	2	0	1	0	1
R_RXN__45__161	0	0	0	0	0	0	0	0	0	0	0	0	0	0	0	0	0	0	0	0	0	0	0	0
R_CYSTEINE__45__DIOXYGENASE__45__RXN	0	0	0	0	0	0	4	0	0	0	0	0	3	3	5	2	0	0	0	0	0	0	0	0
R_2__46__1__46__1__46__79__45__RXN	13	29	17	13	15	6	44	11	15	26	67	14	5	13	21	12	257	530	242	711	4	9	2	22
R_3__46__1__46__26__46__12__45__RXN	68	234	53	502	126	42	245	104	480	517	688	308	466	511	774	560	981	1728	1428	4065	55	59	31	147
R_GENTISATE__45__12__45__DIOXYGENASE__45__RXN	0	14	4	21	5	6	8	1	12	7	18	3	27	23	21	5	96	146	102	172	4	3	2	10
R_DTDPGLUCOSEPP__45__RXN	2	18	4	18	39	14	67	29	367	219	363	118	470	354	514	204	63	130	159	290	11	8	4	26
R_RXN__45__16656	12	48	11	51	51	10	97	49	774	763	894	418	237	242	353	82	651	2673	1782	2301	41	23	20	51
R_RXN__45__16655	12	48	11	51	51	10	97	49	774	763	894	418	237	242	353	82	651	2673	1782	2301	41	23	20	51
R_RHAMNULPALDOL__45__RXN	0	1	0	0	5	0	27	3	0	0	0	0	0	1	13	1	0	0	0	0	0	0	0	0
R_RXN0__45__1461	4	20	5	28	25	4	28	11	82	51	106	13	54	60	76	38	131	212	137	390	6	9	4	19
R_RXN__45__16654	12	48	11	51	51	10	97	49	774	763	894	418	237	242	353	82	651	2673	1782	2301	41	23	20	51
R_RXN__45__16653	12	48	11	51	51	10	97	49	774	763	894	418	237	242	353	82	651	2673	1782	2301	41	23	20	51
R_RXN__45__16650	25	99	31	121	84	28	181	63	166	152	299	71	149	142	146	78	331	753	361	949	21	20	9	43
R_RXN__45__17981	0	1	1	2	2	0	1	0	11	22	46	2	5	5	8	6	27	31	18	56	0	1	0	5
R_3__46__1__46__13__46__3__45__RXN	1	2	2	4	5	0	5	4	230	157	278	70	230	190	313	91	33	41	87	135	6	7	2	17
R_RXN__45__16659	90	416	101	817	320	97	561	199	679	920	1052	301	519	625	723	278	1341	3060	1889	4912	86	112	55	225
R_QUERCETIN__45__23__45__DIOXYGENASE__45__RXN	10	65	9	69	35	6	55	13	174	177	317	109	73	69	69	15	241	494	346	836	15	6	9	22
R_PABASYN__45__RXN	7	23	7	28	34	7	36	16	74	75	66	29	71	60	143	33	46	88	67	156	3	8	3	12
R_ISOCIT__45__CLEAV__45__RXN	12	140	26	144	46	17	38	11	560	861	1313	66	2463	803	6382	9661	407	1181	987	978	8	16	3	103
R_4__45__HYDROXYPROLINE__45__EPIMERASE__45__RXN	2	7	4	16	0	1	3	2	21	49	77	6	5	8	9	4	33	35	51	155	1	2	3	2
R_GLUTAMINE__45____45__TRNA__45__LIGASE__45__RXN	12	85	10	100	153	12	210	66	670	506	865	268	361	389	892	231	112	231	407	664	10	25	0	48
R_RXN__45__17955	9	6	3	21	8	1	19	1	0	6	2	1	1	1	4	1	27	138	44	137	12	15	8	47
R_RXN__45__16624	30	148	31	291	150	27	253	86	679	589	1076	260	533	584	849	373	587	1152	1152	2414	41	43	21	158
R_RXN__45__12266	1	0	0	0	2	0	1	2	1	0	2	0	1	1	0	0	0	1	2	4	0	0	0	1
R_RXN__45__16623	17	74	19	167	84	12	103	55	310	347	410	121	287	384	557	243	425	740	642	1374	32	21	6	68
R_RXN__45__13596	12	58	12	159	47	6	130	45	9	115	62	24	8	23	17	11	176	235	287	692	2	2	1	11
R_RXN__45__12265	1	4	0	11	6	1	1	1	0	4	10	2	2	16	7	4	2	4	0	7	1	1	0	0
R_RXN__45__17954	0	0	0	0	0	0	0	0	0	0	0	0	0	0	0	0	1	0	0	0	0	0	0	0
R_RXN__45__16622	101	275	104	447	282	73	489	194	2025	1499	2574	965	955	800	1448	583	1398	2919	1960	4812	80	73	50	212
R_RXN__45__12268	0	0	0	1	0	0	0	0	0	0	0	0	0	0	1	1	0	0	0	0	0	0	0	1
R_RXN__45__16621	122	492	138	824	429	97	977	262	1175	1277	2143	424	1259	1607	2609	1147	1585	3422	2514	5882	136	172	53	331
R_RXN__45__17951	12	17	10	56	11	11	31	11	11	17	63	16	1	7	7	3	40	81	58	185	2	10	4	2
R_RXN__45__16620	30	148	31	291	150	27	253	86	679	589	1076	260	533	584	849	373	587	1152	1152	2414	41	43	21	158
R_RXN__45__12264	0	0	0	0	0	0	0	0	0	0	0	0	0	0	0	0	0	2	0	2	0	0	1	1
R_RXN__45__12263	0	5	0	4	49	1	73	33	0	0	0	0	1	0	0	0	2	1	3	11	0	0	1	1
R_ERYTHRULOSE__45__REDUCTASE__45__RXN	2	2	0	9	0	0	1	0	1	5	0	1	0	1	0	1	1	6	3	22	0	1	0	1
R_RXN__45__16629	122	492	138	824	429	97	977	262	1175	1277	2143	424	1259	1607	2609	1147	1585	3422	2514	5882	136	172	53	331
R_RXN__45__17959	1	7	0	7	3	0	5	4	0	4	2	0	0	0	1	0	12	30	18	42	1	11	1	13
R_RXN__45__16628	30	148	31	291	150	27	253	86	679	589	1076	260	533	584	849	373	587	1152	1152	2414	41	43	21	158
R_RXN__45__16627	17	74	19	167	84	12	103	55	310	347	410	121	287	384	557	243	425	740	642	1374	32	21	6	68
R_RXN__45__17958	9	6	3	21	8	1	19	1	0	6	2	1	1	1	4	1	27	138	44	137	12	15	8	47
R_RXN__45__12269	3	8	4	9	21	0	17	11	1	0	0	0	4	2	3	1	2	4	5	9	0	0	1	1
R_RXN__45__16626	101	275	104	447	282	73	489	194	2025	1499	2574	965	955	800	1448	583	1398	2919	1960	4812	80	73	50	212
R_THRESYN__45__RXN	8	36	17	89	21	7	60	27	167	169	249	51	101	124	180	94	147	307	295	622	13	11	4	27
R_RXN__45__17957	0	0	0	0	0	0	0	0	0	0	0	0	0	0	0	0	1	0	0	0	0	0	0	0
R_RXN__45__16625	122	492	138	824	429	97	977	262	1175	1277	2143	424	1259	1607	2609	1147	1585	3422	2514	5882	136	172	53	331
R_RXN__45__17956	1	7	0	7	3	0	5	4	0	4	2	0	0	0	1	0	12	30	18	42	1	11	1	13
R_R17__45__RXN	3	4	1	25	1	1	5	1	0	4	1	1	1	2	12	3	4	7	10	14	1	1	0	1
R_RXN__45__2102	0	0	0	0	0	0	0	0	18	6	15	12	14	1	9	4	7	12	10	17	0	0	0	0
R_ACETOACETATE__45__DECARBOXYLASE__45__RXN	0	0	0	0	0	0	0	0	0	2	0	0	0	0	0	0	0	0	0	0	0	0	0	0
R_RXN__45__2103	0	0	1	1	1	0	2	1	34	34	58	9	14	13	5	4	19	17	17	49	0	1	0	1
R_1__46__1__46__1__46__53__45__RXN	2	8	3	7	4	6	4	1	164	114	182	42	153	87	275	36	46	79	113	165	4	1	0	10
R_URA__45__PHOSPH__45__RXN	2	5	0	15	16	2	22	8	21	22	25	9	81	100	162	65	15	25	45	53	0	2	4	9
R_RXN__45__15304	2	2	0	9	3	0	13	4	1	0	3	1	2	3	4	5	7	22	12	17	0	1	0	0
R_1__46__20__46__98__46__1__45__RXN	0	0	0	0	0	0	0	0	0	0	0	0	0	0	0	0	0	0	0	2	0	0	0	0
R_RXN0__45__1483	18	112	18	160	35	28	137	51	924	1486	2869	765	684	890	2157	685	694	1011	1331	2706	54	52	17	267
R_RXN__45__16632	30	148	31	291	150	27	253	86	679	589	1076	260	533	584	849	373	587	1152	1152	2414	41	43	21	158
R_RXN__45__17963	1	2	0	1	0	2	8	1	1	7	24	0	0	2	7	0	26	18	10	30	1	3	1	3
R_RXN__45__16631	17	74	19	167	84	12	103	55	310	347	410	121	287	384	557	243	425	740	642	1374	32	21	6	68
R_RXN__45__17962	1	2	0	1	0	2	8	1	1	7	24	0	0	2	7	0	26	18	10	30	1	3	1	3
R_RXN__45__16630	101	275	104	447	282	73	489	194	2025	1499	2574	965	955	800	1448	583	1398	2919	1960	4812	80	73	50	212
R_RXN__45__17961	1	2	0	1	0	2	8	1	1	7	24	0	0	2	7	0	26	18	10	30	1	3	1	3
R_RXN__45__15300	0	1	0	16	2	0	4	1	0	0	0	1	0	0	0	0	1	8	1	11	0	0	0	1
R_RXN__45__17960	1	2	0	1	0	2	8	1	1	7	24	0	0	2	7	0	26	18	10	30	1	3	1	3
R_CYCLOHEXANONE__45__MONOOXYGENASE__45__RXN	0	0	0	0	0	0	1	2	0	0	0	0	0	0	0	0	5	20	6	15	0	1	0	0
R_METHANOL__45__DEHYDROGENASE__45__RXN	3	21	9	16	6	5	19	5	0	5	2	1	2	5	4	0	46	117	63	134	3	4	4	4
R_RXN__45__15309	2	14	5	14	1	5	5	0	78	89	181	55	105	102	224	73	24	88	92	145	6	0	1	7
R_RXN__45__15307	0	1	0	0	0	0	0	0	0	0	0	0	0	0	0	0	0	3	0	0	0	0	0	0
R_3__46__1__46__11__46__6__45__RXN	9	15	6	38	13	7	24	8	118	125	170	38	105	110	260	58	76	183	114	300	10	7	3	12
R_RXN__45__16637	7	24	3	45	31	13	74	26	236	250	389	148	187	177	890	130	158	259	215	503	13	8	2	29
R_RXN__45__15305	0	0	0	0	1	0	0	0	0	0	0	0	1	1	1	0	0	0	0	1	0	0	0	0
R_LXULRU5P__45__RXN	1	1	0	3	23	2	43	17	0	0	0	1	0	4	1	0	3	1	0	7	0	1	2	1
R_RXN__45__3443	12	48	11	51	51	10	97	49	774	763	894	418	237	242	353	82	651	2673	1782	2301	41	23	20	51
R_ISPH2__45__RXN	18	91	36	87	158	12	123	77	89	119	212	47	132	129	225	99	149	359	196	566	8	11	3	28
R_RXN__45__12270	2	8	5	12	47	0	96	10	1	2	2	1	23	20	18	6	1	7	2	5	0	4	1	0
R_CYCLOMALTODEXTRINASE__45__RXN	0	3	1	0	5	0	7	3	20	11	5	2	16	12	28	0	0	0	1	0	1	0	0	0
R_CARNITINE__45__3__45__DEHYDROGENASE__45__RXN	22	33	16	48	24	16	32	20	18	19	23	12	8	11	13	16	103	233	102	292	11	9	7	27
R_PHOSICITDEHASE__45__RXN	0	1	1	1	11	0	3	1	191	148	232	73	176	167	147	66	37	79	107	187	6	7	0	4
R_RXN__45__15358	0	0	0	0	1	0	0	0	0	0	0	0	5	2	1	1	1	1	2	2	0	0	0	1
R_RXN__45__14025	15	39	14	76	68	10	84	50	245	219	400	85	194	188	346	166	128	193	192	379	5	6	7	29
R_RXN__45__14026	15	39	14	76	68	10	84	50	245	219	400	85	194	188	346	166	128	193	192	379	5	6	7	29
R_RXN__45__14023	3	6	3	5	5	3	7	4	624	494	967	230	1212	1173	1324	169	256	466	624	1220	19	21	9	42
R_RXN__45__14021	3	23	5	19	51	0	106	12	2	2	5	4	24	25	22	8	3	7	3	5	1	5	2	3
R_3__46__4__46__17__46__11__45__RXN	3	4	1	3	7	1	14	8	471	246	469	128	195	159	223	58	107	192	240	421	6	4	1	12
R_R162__45__RXN	15	33	1	93	4	4	10	4	7	41	22	6	0	19	5	13	119	199	205	648	9	7	6	27
R_RXN__45__14029	6	24	10	32	33	6	75	27	26	56	57	9	87	105	161	70	60	130	137	215	4	3	5	12
R_DALADALALIG__45__RXN	19	78	35	91	35	20	104	21	404	229	485	116	198	151	303	80	402	682	458	1159	8	18	5	47
R_INORGPYROPHOSPHAT__45__RXN	106	499	98	1157	610	95	1138	361	297	940	681	244	344	732	1062	330	2412	3346	3532	10429	62	71	26	194
R_UNSPECIFIC__45__MONOOXYGENASE__45__RXN	7	5	6	6	5	1	11	1	17	31	22	6	9	17	9	7	17	73	43	89	0	2	3	10
R_RXN__45__15364	0	0	2	0	0	0	0	0	0	0	0	0	0	0	0	1	0	0	0	0	0	0	0	0
R_TARTRATE__45__DECARBOXYLASE__45__RXN	1	6	2	5	2	1	5	0	2	0	0	0	0	0	1	0	0	0	0	0	0	0	0	0
R_NAPHTHOATE__45__SYN__45__RXN	7	9	3	5	5	2	8	10	6	8	17	1	4	13	10	7	0	4	2	5	0	0	0	0
R_BRANCHED__45__CHAINAMINOTRANSFERVAL__45__RXN	27	123	35	236	206	25	342	160	192	304	466	95	200	237	532	257	535	1107	960	1553	28	38	29	96
R_RXN__45__16664	0	1	1	1	0	0	0	0	0	0	2	0	0	0	1	0	9	14	2	13	0	0	0	0
R_4__46__2__46__2__46__7__45__RXN	2	24	0	16	0	4	2	1	0	0	0	0	0	0	0	0	60	131	40	130	2	0	0	3
R_LYSINE__45____45__TRNA__45__LIGASE__45__RXN	21	122	25	161	149	22	255	115	104	158	256	77	184	230	392	209	181	435	422	816	8	22	7	97
R_2__46__4__46__1__46__213__45__RXN	6	17	2	44	4	1	3	8	2	24	5	3	0	23	11	16	34	53	41	152	13	23	7	34
R_RXN__45__16660	75	451	82	946	232	58	448	166	73	488	279	92	73	212	143	99	1666	3325	2685	6172	93	104	39	259
R_RXN0__45__1441	1	10	1	8	10	3	37	8	103	126	161	52	134	95	128	23	37	135	87	176	4	3	2	8
R_RXN__45__14014	7	19	3	37	14	8	28	19	128	157	191	60	148	149	209	50	60	121	125	237	3	14	2	15
R_2__46__7__46__10__46__1__45__RXN	25	224	64	251	483	40	894	253	863	871	1573	298	540	502	958	620	350	951	517	1342	23	14	14	75
R_RXN__45__15344	1	7	1	14	18	1	29	17	27	32	73	10	23	17	28	4	2	19	9	22	1	1	3	2
R_ADOMET__45__DMK__45__METHYLTRANSFER__45__RXN	23	167	55	193	168	28	327	122	228	176	302	71	170	219	309	115	383	880	531	1374	34	53	21	89
R_RXN__45__15341	8	15	6	19	20	1	81	17	5	12	17	5	9	15	15	27	128	208	109	221	1	6	0	11
R_CYTOCHROME__45__C__45__PEROXIDASE__45__RXN	33	148	24	108	178	22	282	113	18	34	46	6	37	50	114	33	400	596	382	1047	26	17	22	48
R_2__46__5__46__1__46__41__45__RXN	0	2	1	0	7	0	7	4	0	0	1	2	0	4	4	0	1	3	1	1	0	0	0	0
R_R601__45__RXN	6	12	2	16	3	0	35	12	12	30	79	9	7	1	12	4	178	267	200	522	28	36	18	58
R_2__46__3__46__1__46__157__45__RXN	2	9	3	5	7	0	26	8	4	4	2	2	8	9	13	7	0	0	0	0	0	0	0	0
R_MALEATE__45__ISOMERASE__45__RXN	3	2	4	3	0	1	8	1	6	5	7	0	0	0	1	0	17	31	6	30	1	0	0	4
R_RXN__45__14863	2	12	2	9	6	1	11	9	2	7	8	2	0	8	6	5	7	20	9	40	0	0	1	0
R_DAHPSYN__45__RXN	29	170	47	256	139	31	233	91	831	911	1175	502	782	800	997	387	617	1110	1155	2400	48	52	23	133
R_AMYLOSUCRASE__45__RXN	0	2	0	0	0	0	0	2	85	70	71	55	86	49	299	36	23	52	59	109	0	3	0	0
R_RXN__45__14865	2	12	2	9	6	1	11	9	2	7	8	2	0	8	6	5	7	20	9	40	0	0	1	0
R_THI__45__P__45__SYN__45__RXN	5	12	4	25	24	2	26	4	13	19	29	7	96	11	20	12	67	196	111	215	3	5	5	14
R_SALICYLATE__45__1__45__MONOOXYGENASE__45__RXN	0	0	0	0	0	0	0	0	0	3	11	0	2	0	1	0	0	0	0	0	0	0	0	0
R_UDPNACETYLMURAMATEDEHYDROG__45__RXN	12	32	19	49	25	15	57	9	148	127	221	67	124	100	163	125	296	621	266	859	17	14	6	24
R_RXN__45__17900	4	9	5	4	12	8	21	11	4	13	36	8	14	8	16	7	1	1	0	1	0	1	0	2
R_GLYCEROL__45__KIN__45__RXN	22	71	23	101	101	25	237	130	210	162	338	90	151	129	199	79	346	479	441	1100	11	10	3	32
R_R502__45__RXN	7	3	3	30	4	3	7	2	25	19	57	14	8	8	11	4	27	74	30	127	2	2	1	2
R_RXN__45__14876	0	0	0	0	0	0	0	0	0	0	0	0	0	1	0	0	0	0	0	0	0	0	0	0
R_RXN__45__14877	0	0	0	3	0	0	4	0	0	0	0	0	0	0	1	0	0	0	0	0	0	0	0	0
R_R123__45__RXN	2	1	0	0	2	0	1	0	0	0	0	0	0	0	0	0	4	9	2	6	0	0	0	0
R_6__46__2__46__1__46__33__45__RXN	0	0	0	1	0	0	0	0	14	7	29	2	4	3	7	0	0	1	1	1	0	0	0	0
R_MHPHYDROXY__45__RXN	1	1	0	28	1	0	0	0	10	8	8	3	4	1	9	0	9	44	13	32	0	2	1	1
R_2__46__3__46__1__46__184__45__RXN	0	1	0	5	179	0	277	248	3	7	7	0	3	8	11	8	64	176	126	216	5	6	2	10
R_KYNURENINE__45__3__45__MONOOXYGENASE__45__RXN	1	9	0	11	28	1	38	18	17	23	48	7	16	14	28	6	1	1	3	7	0	0	0	1
R_FOLYLPOLYGLUTAMATESYNTH__45__RXN	9	33	9	47	23	11	74	22	75	93	172	28	74	79	141	57	87	175	143	291	6	11	5	22
R_3__46__2__46__1__46__60__45__RXN	1	3	2	8	4	5	2	8	0	0	0	0	0	0	0	3	0	0	0	0	0	0	0	0
R_RXN__45__14843	0	0	0	0	0	0	1	0	0	0	2	0	1	2	1	1	9	19	9	22	0	0	0	1
R_RXN__45__14844	0	0	0	0	0	0	0	0	0	0	0	0	0	1	0	0	0	0	0	0	0	0	0	0
R_HYDROXYBUTYRATE__45__DIMER__45__HYDROLASE__45__RXN	0	0	0	0	0	0	0	0	3	3	1	0	2	0	0	0	0	0	0	0	0	0	0	0
R_BETA__45__LACTAMASE__45__RXN	22	110	28	115	111	17	114	59	290	190	330	31	195	169	188	54	328	550	368	1018	15	16	17	38
R_3__46__6__46__3__46__41__45__RXN	1	9	3	18	8	1	11	8	55	60	152	31	86	60	169	29	47	94	87	153	4	5	4	16
R_1__46__4__46__3__46__20__45__RXN	4	0	1	0	4	0	18	6	68	79	262	7	14	16	21	2	0	0	0	0	1	0	0	0
R_RXN__45__14852	0	1	0	0	0	0	0	0	0	0	0	0	1	0	0	0	0	0	0	0	0	0	0	0
R_HOMOGENTISATE__45__12__45__DIOXYGENASE__45__RXN	22	73	21	88	35	18	73	24	89	131	163	75	74	66	123	16	353	728	402	1096	8	16	7	32
R_RXN__45__14851	0	1	0	0	0	0	0	0	0	0	0	0	1	0	0	0	0	0	0	0	0	0	0	0
R_4__46__3__46__1__46__21__45__RXN	2	1	0	0	0	0	0	0	16	69	119	5	6	4	13	3	0	0	0	0	0	0	0	0
R_3__46__5__46__1__46__77__45__RXN	4	19	6	13	13	1	12	9	302	239	430	96	458	413	405	70	96	191	211	417	8	8	7	9
R_UDPNACETYLGLUCOSAMACYLTRANS__45__RXN	1	32	2	53	58	5	120	33	88	107	166	28	205	201	379	151	84	159	168	419	7	25	7	26
R_NITRIC__45__OXIDE__45__REDUCTASE__45__RXN	1	1	1	2	1	1	3	0	1	4	5	0	0	3	1	1	5	10	2	3	0	0	0	0
R_RXN__45__14859	0	0	0	0	1	2	1	2	0	0	1	0	1	0	0	0	2	1	3	2	0	0	0	0
R_RXN0__45__1401	2	1	1	6	2	1	0	0	19	42	104	9	8	14	6	4	6	24	9	18	5	5	6	18
R_HYDROXYMETHYLGLUTARYL__45__COA__45__LYASE__45__RXN	7	17	6	26	18	1	40	16	62	70	118	29	50	63	81	20	45	110	50	127	5	0	5	8
R_4__46__2__46__2__46__19__45__RXN	22	152	25	141	217	20	346	149	520	358	461	142	212	137	358	42	414	882	437	1267	20	8	6	9
R_NITRATE__45__REDUCTASE__45__CYTOCHROME__45__RXN	10	20	18	47	76	4	101	46	608	323	1584	97	310	216	186	1455	49	141	49	157	5	5	4	17
R_RIBITOL__45__5__45__PHOSPHATE__45__2__45__DEHYDROGENASE__45__RXN	0	0	0	0	0	0	0	0	3	2	0	0	0	6	1	2	0	0	0	0	0	0	0	0
R_L__45__IDITOL__45__2__45__DEHYDROGENASE__45__RXN	8	14	4	28	26	10	66	43	28	60	102	9	2	20	26	7	47	67	49	150	7	4	4	11
R_2__46__3__46__1__46__128__45__RXN	8	8	1	25	2	1	12	4	24	34	26	28	34	39	50	15	32	76	60	117	2	9	0	11
R_RXN__45__12244	0	1	0	4	1	1	4	3	1	3	4	0	8	10	5	4	1	1	0	5	0	0	0	2
R_RXN__45__13574	0	0	0	1	0	1	0	0	36	16	37	4	17	8	10	6	0	0	0	0	0	1	0	0
R_RXN__45__12243	0	1	0	4	1	1	4	3	1	3	4	0	8	10	5	4	1	1	0	5	0	0	0	2
R_RXN__45__17931	0	0	0	2	0	0	3	0	24	30	41	18	8	12	10	4	10	8	14	25	0	1	0	1
R_RXN__45__17930	0	0	0	2	0	0	3	0	24	30	41	18	8	12	10	4	10	8	14	25	0	1	0	1
R_RXN__45__12241	0	7	0	1	2	0	11	4	0	1	0	0	0	0	1	0	0	0	0	0	0	0	0	0
R_CITTRANS__45__RXN	2	1	1	5	3	1	2	0	2	0	0	0	1	0	0	0	5	25	7	19	0	0	0	3
R_RXN__45__1623	6	45	12	33	44	14	87	23	72	99	132	27	66	116	195	55	66	183	152	260	10	8	4	15
R_RXN__45__12247	8	10	7	41	1	8	1	1	0	17	5	9	5	6	7	8	65	62	54	187	6	7	5	12
R_GTP__45__CYCLOHYDRO__45__I__45__RXN	61	455	145	404	285	148	479	140	721	722	1127	331	604	743	1052	181	3460	7415	6318	12709	51	81	32	204
R_2__46__3__46__1__46__118__45__RXN	1	16	0	12	4	1	8	2	1	1	0	0	0	1	1	0	0	2	0	0	0	0	0	0
R_RXN__45__8269	1	7	1	8	11	7	43	17	71	53	95	27	132	117	130	30	19	50	69	87	4	8	2	4
R_RXN__45__2962	13	73	13	95	42	15	118	23	4726	6952	7283	3460	1330	1346	1217	157	1802	2512	2609	5705	62	46	26	109
R_RXN__45__2961	4	7	1	8	3	1	6	3	26	51	77	8	20	27	25	11	28	76	44	92	0	4	0	5
R_RXNN__45__404	18	52	16	83	30	10	66	19	90	130	342	29	63	61	72	59	97	178	110	291	15	11	6	23
R_RXN__45__9597	0	2	0	0	0	0	0	0	0	0	0	0	0	0	0	1	1	0	0	2	0	1	0	0
R_RXN__45__9592	2	5	3	3	3	1	11	0	2	3	8	1	10	15	17	9	22	67	27	105	0	1	0	3
R_RXN__45__13585	9	40	4	83	17	0	16	10	2	37	15	6	1	21	4	3	92	175	197	437	2	3	2	18
R_RXN__45__12252	29	88	16	88	109	25	216	88	302	303	416	129	207	225	436	101	431	967	582	1263	29	22	7	60
R_RXN0__45__6277	0	0	0	0	0	0	1	0	0	1	0	0	0	0	0	0	0	0	0	0	0	0	0	0
R_RXN__45__16619	17	74	19	167	84	12	103	55	310	347	410	121	287	384	557	243	425	740	642	1374	32	21	6	68
R_RXN__45__16616	101	275	104	447	282	73	489	194	2025	1499	2574	965	955	800	1448	583	1398	2919	1960	4812	80	73	50	212
R_RXN__45__13589	1	4	0	10	15	0	33	5	5	10	5	0	2	5	6	2	20	30	27	88	1	0	0	2
R_RXN__45__12258	13	26	5	7	53	6	57	37	20	8	23	4	15	35	19	20	1	5	4	8	2	1	0	1
R_RXN__45__16615	122	492	138	824	429	97	977	262	1175	1277	2143	424	1259	1607	2609	1147	1585	3422	2514	5882	136	172	53	331
R_RXN0__45__6274	15	52	13	52	11	6	34	12	1973	962	2121	762	923	610	1270	159	302	419	495	1253	21	8	6	24
R_FGAMSYN__45__RXN	17	61	28	44	61	22	84	40	372	399	766	175	356	463	1088	406	217	478	431	880	26	50	20	125
R_ACONITATEDEHYDR__45__RXN	62	275	64	496	228	50	423	165	8074	8360	13304	3857	13128	11012	14168	2871	2771	4567	4365	10166	275	154	70	438
R_SPHINGANINE__45__1__45__PHOSPHATE__45__ALDOLASE__45__RXN	1	4	0	1	5	3	16	4	3	5	8	6	11	10	22	3	3	4	0	6	0	3	1	4
R_DCTP__45__DEAM__45__RXN	9	14	9	28	23	1	49	14	69	96	109	38	96	99	169	42	102	224	145	359	1	5	1	12
R_RXN__45__12224	13	26	5	7	53	6	57	37	20	8	23	4	15	35	19	20	1	5	4	8	2	1	0	1
R_RXN__45__12223	2	0	3	4	22	0	13	15	0	3	2	0	0	1	4	1	11	29	17	80	1	3	0	5
R_RXN__45__17919	17	38	18	100	86	10	150	45	286	313	539	137	474	514	676	108	187	494	383	902	23	16	16	34
R_RXN__45__17918	17	38	18	100	86	10	150	45	286	313	539	137	474	514	676	108	187	494	383	902	23	16	16	34
R_RXN__45__17917	6	6	7	18	32	2	67	14	148	173	275	74	369	378	406	33	88	225	185	422	11	2	5	6
R_N__45__ACETYLGLUCOSAMINE__45__KINASE__45__RXN	6	16	5	19	24	5	23	13	16	23	49	1	10	12	27	2	29	49	32	113	1	2	0	2
R_3__46__5__46__1__46__87__45__RXN	18	47	18	49	57	14	171	52	154	115	199	37	121	95	175	168	240	482	368	918	22	23	6	41
R_RXN__45__12228	2	3	0	1	9	1	3	16	0	0	0	0	0	0	0	1	0	0	0	0	0	0	0	0
R_RXN__45__12227	3	7	0	13	3	2	13	1	1	12	6	5	5	8	8	1	16	36	22	54	1	1	1	2
R_RXN__45__13558	0	0	0	0	0	0	0	0	0	0	0	0	0	1	0	0	0	0	0	0	0	0	0	0
R_PHOSPHOLIPASE__45__C__45__RXN	1	0	0	0	0	0	0	0	0	0	0	1	1	0	5	0	0	0	0	3	1	0	0	2
R_2__46__4__46__1__46__57__45__RXN	9	2	3	15	1	1	3	0	29	43	85	5	16	14	20	8	16	65	18	44	3	0	2	5
R_CHOLOYLGLYCINE__45__HYDROLASE__45__RXN	0	0	0	0	0	0	0	0	0	0	0	0	0	0	0	0	0	0	0	1	0	0	0	0
R_7KAPSYN__45__RXN	1	20	5	25	18	5	25	12	37	34	63	13	111	105	241	42	48	103	69	177	2	13	2	11
R_RXN__45__17920	17	38	18	100	86	10	150	45	286	313	539	137	474	514	676	108	187	494	383	902	23	16	16	34
R_RXN__45__12230	0	0	0	0	0	0	0	0	0	0	0	1	0	0	0	0	0	0	0	0	0	0	0	0
R_S__45__ALKYLCYSTEINE__45__LYASE__45__RXN	13	41	12	77	24	12	86	25	204	187	244	94	221	232	534	225	150	363	342	647	34	17	10	59
R_3__46__6__46__3__46__31__45__RXN	112	528	110	1851	166	62	243	171	137	917	488	208	102	449	237	119	2216	3120	3148	7279	159	203	86	395
R_RXN__45__17928	0	0	0	2	0	0	3	0	24	30	41	18	8	12	10	4	10	8	14	25	0	1	0	1
R_DURIDKI__45__RXN	1	15	3	37	24	0	30	29	57	56	79	16	54	44	60	38	71	95	121	224	1	5	3	13
R_RXN__45__12239	1	2	0	0	0	0	3	1	101	84	116	36	77	56	94	24	24	20	24	69	0	0	0	1
R_RXN__45__12238	8	24	4	26	15	8	48	9	81	75	115	18	78	91	135	55	18	30	48	93	1	3	0	12
R_RXN__45__13569	0	0	0	0	0	0	0	0	0	0	0	0	1	0	0	0	24	42	20	85	1	1	0	7
R_3__46__4__46__17__46__8__45__RXN	90	416	101	817	320	97	561	199	679	920	1052	301	519	625	723	278	1341	3060	1889	4912	86	112	55	225
R_COBALAMIN5PSYN__45__RXN	5	4	2	36	6	3	5	3	2	6	5	2	3	3	8	2	26	74	27	79	1	1	1	5
R_RXN__45__1828	6	20	13	43	18	4	30	3	182	179	247	60	219	209	674	68	68	147	155	298	6	4	0	11
R_3__46__2__46__1__46__133__45__RXN	0	0	0	0	0	0	2	0	0	0	1	0	0	0	0	0	0	0	0	0	0	0	0	0
R_RXN__45__12960	0	0	0	0	0	0	3	2	0	0	0	0	0	0	0	0	0	0	0	0	0	0	0	0
R_1__46__1__46__1__46__51__45__RXN	3	4	0	13	2	3	8	1	11	6	15	3	2	14	8	1	52	108	53	176	5	5	3	4
R_RXN__45__11635	2	14	6	11	16	1	42	13	82	58	117	39	116	80	221	55	42	107	80	170	4	2	1	5
R_RXN__45__12967	8	29	14	17	20	4	31	18	11	44	49	17	12	25	40	8	64	225	270	307	5	5	0	17
R_ACETYL__45__COA__45__ACETYLTRANSFER__45__RXN	54	270	61	438	182	45	415	133	477	610	1117	154	393	329	483	144	730	1256	1048	2334	62	91	27	236
R_RXN__45__12966	8	29	14	17	20	4	31	18	11	44	49	17	12	25	40	8	64	225	270	307	5	5	0	17
R_RXN0__45__6484	12	48	18	60	35	11	100	27	98	89	144	61	69	72	186	62	230	635	353	796	9	12	4	38
R_RXN__45__11637	11	7	5	29	7	1	30	9	41	41	96	11	46	84	134	47	47	109	42	122	3	6	6	15
R_RXN__45__11638	14	51	12	63	42	9	90	19	272	336	466	68	205	177	182	52	139	185	128	297	6	9	4	9
R_RXN0__45__6485	68	234	53	502	126	42	245	104	480	517	688	308	466	511	774	560	981	1728	1428	4065	55	59	31	147
R_RXN__45__1824	11	44	7	19	16	4	16	9	294	157	269	73	205	206	195	47	67	70	112	241	4	6	1	11
R_RXN__45__1823	58	220	48	142	31	27	40	13	579	635	793	340	698	675	575	89	171	265	309	615	23	9	12	23
R_R83__45__RXN	0	6	0	3	1	0	1	0	0	2	3	1	1	1	3	1	2	15	7	12	0	0	0	0
R_RXN__45__11633	8	17	4	54	31	3	70	12	49	84	103	42	79	92	116	60	57	108	77	267	2	3	4	20
R_RXN__45__1826	24	68	19	151	74	15	164	51	1236	913	1756	309	606	576	1109	187	406	689	763	1807	32	19	10	66
R_ALTRODEHYDRAT__45__RXN	1	15	2	10	14	0	15	6	31	25	36	11	21	12	15	5	4	11	13	31	0	1	0	0
R_RXN0__45__6482	3	25	3	20	7	4	36	6	95	110	139	48	106	165	409	98	79	211	176	422	6	9	2	32
R_RXN0__45__6483	12	48	18	60	35	11	100	27	98	89	144	61	69	72	186	62	230	635	353	796	9	12	4	38
R_RXN0__45__6480	15	41	11	98	17	9	16	9	52	74	113	33	67	104	280	53	158	267	241	548	10	7	5	21
R_RXN0__45__6481	3	25	3	20	7	4	36	6	95	110	139	48	106	165	409	98	79	211	176	422	6	9	2	32
R_RXN__45__18266	0	0	0	0	0	0	0	0	0	0	0	0	0	0	0	0	0	0	0	0	0	0	0	0
R_RXN__45__9796	0	0	0	0	0	0	0	0	0	0	0	0	0	0	0	0	0	2	0	2	0	0	1	1
R_3__46__1__46__1__46__77__45__RXN	0	0	0	0	0	1	0	0	38	18	33	17	22	16	92	9	7	13	7	34	1	0	3	0
R_RXN__45__18261	0	2	1	0	1	0	1	0	0	2	0	0	0	0	0	1	2	1	0	2	2	0	0	1
R_RXN__45__8460	3	5	0	19	2	1	0	0	10	14	29	6	6	12	13	1	38	56	36	96	0	0	0	2
R_RXN__45__18260	0	2	1	0	1	0	1	0	0	2	0	0	0	0	0	1	2	1	0	2	2	0	0	1
R_SS__45__BUTANEDIOL__45__DEHYDROGENASE__45__RXN	0	0	1	3	0	0	0	0	0	0	3	0	1	0	0	1	5	12	11	14	0	0	0	1
R_1__46__1__46__1__46__127__45__RXN	5	23	2	17	5	8	15	9	74	41	100	18	55	53	43	3	63	178	85	178	4	2	3	9
R_2__46__7__46__7__46__13__45__RXN	1	11	7	15	3	2	14	3	505	404	655	179	379	320	490	146	116	265	354	678	14	18	3	23
R_3__46__4__46__17__46__13__45__RXN	0	1	1	1	0	0	0	0	0	0	2	0	0	0	1	0	9	14	2	13	0	0	0	0
R_RXN__45__12978	153	680	161	1066	650	126	1084	426	2108	2029	2962	865	1934	1745	2754	570	2819	4706	4411	9866	137	170	67	435
R_PUTRESCINE__45__CARBAMOYLTRANSFERASE__45__RXN	0	3	0	0	0	0	0	0	0	0	0	0	0	0	0	0	0	0	0	0	0	0	0	0
R_RXN__45__12977	0	2	0	4	0	0	0	0	10	5	11	1	12	12	12	0	0	1	0	0	0	0	0	1
R_RXN__45__11647	1	0	0	13	0	1	1	0	0	1	0	0	0	1	0	0	1	28	7	6	0	4	3	3
R_RXN__45__10	22	108	30	157	51	15	94	25	498	345	823	131	320	243	255	166	373	610	673	1319	15	25	9	41
R_RXN1F__45__20	0	0	0	0	3	0	12	0	0	0	0	0	0	0	0	0	3	17	11	33	1	2	0	1
R_RXN__45__12979	0	0	0	0	1	0	0	0	0	0	0	0	0	0	0	0	0	0	0	0	0	0	0	0
R_RXN0__45__6479	30	137	47	173	85	20	145	42	466	589	895	358	392	406	836	269	306	576	484	1261	24	20	10	74
R_RXN0__45__5146	0	9	0	27	1	2	2	3	4	15	4	4	2	4	8	0	20	47	36	106	2	1	1	4
R_RXN0__45__6478	68	234	53	502	126	42	245	104	480	517	688	308	466	511	774	560	981	1728	1428	4065	55	59	31	147
R_PYRUVATEORTHOPHOSPHATE__45__DIKINASE__45__RXN	26	77	18	132	55	19	116	38	14	76	70	23	37	62	121	39	257	462	288	849	7	14	13	29
R_GLUTKIN__45__RXN	14	10	7	31	17	5	29	5	1019	783	1295	472	1277	1266	1564	625	388	607	595	1367	36	37	13	108
R_RXN__45__18249	0	2	1	0	1	0	1	0	0	2	0	0	0	0	0	1	2	1	0	2	2	0	0	1
R_4__46__2__46__99__46__18__45__RXN	2	20	5	16	19	8	31	8	40	19	42	15	18	22	27	17	24	69	33	99	2	3	1	8
R_DARAB5PISOM__45__RXN	8	27	8	38	29	9	55	6	41	63	107	16	43	50	75	46	91	224	121	303	5	4	1	26
R_ISOVALERYLCOA__45__DHLIPOAMIDE__45__RXN	49	196	47	330	159	43	322	65	120	354	243	98	95	131	154	61	538	872	642	1678	37	42	33	64
R_RXN__45__22	23	32	10	71	63	10	82	30	290	183	345	60	264	194	257	102	120	263	218	445	13	8	13	39
R_R222__45__RXN	12	48	11	51	51	10	97	49	774	763	894	418	237	242	353	82	651	2673	1782	2301	41	23	20	51
R_RXN__45__1804	1	0	0	0	0	0	0	0	0	0	0	0	0	0	0	0	0	1	1	2	1	0	0	0
R_RXN__45__1803	1	0	0	0	0	0	0	0	0	0	0	0	0	0	0	0	0	1	1	2	1	0	0	0
R_ABC__45__7__45__RXN	7	32	12	67	26	6	32	23	129	112	233	68	118	96	87	14	185	316	263	594	8	6	3	20
R_RXN__45__9772	16	15	13	51	10	9	21	5	96	113	154	30	71	111	275	78	85	181	148	298	8	9	2	22
R_LYSINE__45__6__45__DEHYDROGENASE__45__RXN	6	13	3	17	1	5	12	1	1	1	0	0	1	1	2	2	1	2	0	5	1	0	1	1
R_PSERTRANSAM__45__RXN	14	49	19	95	45	19	69	18	134	209	244	68	142	151	220	151	222	514	368	718	11	19	7	50
R_RXN__45__12957	1	28	1	23	0	7	1	0	1	1	1	0	0	1	0	0	0	0	0	0	0	0	2	1
R_RXN__45__11627	0	3	0	2	6	1	17	1	4	3	13	2	8	4	14	1	21	28	29	77	0	1	0	1
R_RXN__45__34	3	6	2	5	3	2	9	3	2	4	0	0	2	2	0	2	23	54	21	79	0	7	0	9
R_RXN__45__11620	0	1	0	1	0	1	0	0	0	0	0	0	0	0	0	0	0	0	0	0	0	0	0	0
R_DHBDEHYD__45__RXN	1	5	2	2	0	0	3	0	0	0	0	1	1	3	6	0	2	10	2	2	0	0	0	0
R_RXN__45__9787	43	164	41	291	249	45	369	169	507	636	976	334	650	527	1126	302	587	1134	1062	2387	51	115	28	177
R_RXN__45__11618	0	1	0	1	0	1	0	0	0	0	0	0	0	0	0	0	0	0	0	0	0	0	0	0
R_RXN__45__8457	40	134	40	255	204	32	292	113	107	190	193	41	94	173	182	65	437	828	569	1437	32	34	40	91
R_RXN0__45__6491	10	7	7	47	34	0	72	15	117	128	196	90	139	181	362	103	88	169	138	306	8	12	6	29
R_XANTHOSINEPHOSPHORY__45__RXN	6	24	10	32	33	6	75	27	26	56	57	9	87	105	161	70	60	130	137	215	4	3	5	12
R_RXN__45__9789	0	0	2	2	1	0	1	1	217	250	245	170	107	59	75	57	86	110	147	328	1	2	0	4
R_RXN__45__18254	0	2	1	0	1	0	1	0	0	2	0	0	0	0	0	1	2	1	0	2	2	0	0	1
R_PHENDEHYD__45__RXN	6	17	4	31	7	6	13	4	34	47	79	18	21	25	50	18	1011	2311	1711	4011	35	47	16	109
R_RXN__45__18251	0	2	1	0	1	0	1	0	0	2	0	0	0	0	0	1	2	1	0	2	2	0	0	1
R_RXN__45__18250	0	2	1	0	1	0	1	0	0	2	0	0	0	0	0	1	2	1	0	2	2	0	0	1
R_RXN__45__9780	0	1	0	3	4	0	12	14	0	0	1	0	1	1	2	1	1	3	2	15	0	0	0	1
R_RXN__45__9781	2	3	4	6	0	1	4	1	6	8	41	6	3	1	7	6	26	76	25	54	3	1	2	7
R_3__46__1__46__13__46__5__45__RXN	12	48	18	60	35	11	100	27	98	89	144	61	69	72	186	62	230	635	353	796	9	12	4	38
R_RXN0__45__5118	0	0	0	0	0	0	0	0	18	20	18	13	25	25	16	7	3	12	6	14	1	0	3	3
R_RXN__45__11673	0	2	1	1	1	1	5	1	0	0	3	0	0	6	14	3	85	194	134	219	5	6	0	5
R_DIAMINOPIMDECARB__45__RXN	16	86	18	103	51	27	78	24	429	347	909	105	191	167	305	124	179	313	280	589	14	16	13	43
R_RXN__45__11674	0	4	0	3	2	0	5	1	2	11	17	6	5	6	3	7	2	9	18	12	0	0	0	1
R_CARDIOLIPSYN__45__RXN	0	1	1	0	0	0	0	0	0	0	0	0	0	2	0	0	8	6	2	12	0	0	0	2
R_RXN0__45__6442	0	0	0	0	0	0	0	0	0	0	0	1	0	0	1	0	0	2	0	1	0	0	0	0
R_RXN0__45__5114	25	68	19	74	91	20	167	44	138	142	353	30	94	100	210	83	70	184	131	311	15	17	5	34
R_RXN__45__14703	2	12	2	9	6	1	11	9	2	7	8	2	0	8	6	5	7	20	9	40	0	0	1	0
R_RXN0__45__5116	3	6	2	5	1	7	1	0	14	10	22	1	1	6	4	1	2	26	1	9	1	0	1	0
R_DCTP__45__PYROPHOSPHATASE__45__RXN	0	3	1	17	8	2	8	7	4	14	29	6	4	10	5	9	26	43	22	57	0	2	1	6
R_RXN0__45__6444	3	4	1	5	2	1	3	2	6	10	12	6	11	5	6	7	4	4	4	35	0	9	0	2
R_RXN__45__9758	12	48	11	51	51	10	97	49	774	763	894	418	237	242	353	82	651	2673	1782	2301	41	23	20	51
R_RXN__45__37	12	48	11	51	51	10	97	49	774	763	894	418	237	242	353	82	651	2673	1782	2301	41	23	20	51
R_RXN__45__8422	3	3	1	4	5	0	8	1	0	0	0	0	1	1	0	0	13	36	9	39	1	2	0	1
R_R468__45__RXN	0	0	0	6	0	0	0	0	3	0	1	2	1	0	1	4	0	3	2	2	0	0	0	0
R_R181__45__RXN	0	0	0	0	0	0	0	0	14	15	17	7	14	7	20	7	11	6	9	10	0	1	0	4
R_HISTAMINOTRANS__45__RXN	18	56	27	180	53	11	84	41	198	243	368	68	223	228	250	381	332	608	464	1061	16	31	11	57
R_RXN0__45__5107	0	2	1	1	6	2	5	4	0	0	0	0	0	0	0	0	1	6	3	6	0	0	1	1
R_HISTALDEHYD__45__RXN	7	26	12	59	19	7	41	14	44	61	181	34	84	54	172	108	72	162	90	259	10	10	1	29
R_RXN0__45__5108	1	5	0	1	9	2	8	6	17	20	59	9	2	3	2	0	0	2	0	0	0	0	0	0
R_KETOBUTFORMLY__45__RXN	0	0	0	0	0	0	0	0	0	0	0	0	5	16	23	2	0	0	0	0	0	0	0	0
R_ACETYLORNDEACET__45__RXN	7	24	13	62	31	4	68	26	16	48	61	8	5	15	20	8	59	185	139	323	9	7	2	11
R_GLUCISOM__45__RXN	5	23	8	54	34	11	76	23	39	36	58	48	44	47	72	25	68	177	123	259	11	9	5	16
R_PEPCARBOX__45__RXN	14	53	12	45	13	10	34	13	421	380	659	224	362	429	746	375	156	267	332	693	18	6	6	32
R_RXN__45__14718	13	81	10	234	8	13	14	4	6	106	23	21	0	18	2	5	316	568	525	1399	12	5	8	28
R_RXN__45__14715	8	35	15	45	113	10	212	49	392	399	546	166	238	212	398	56	158	370	250	566	7	24	2	63
R_GLUCONATE__45__5__45__DEHYDROGENASE__45__RXN	18	42	10	67	29	8	78	40	12	25	29	9	13	33	30	7	100	275	193	434	10	8	9	35
R_RXN0__45__5101	1	22	6	21	10	6	17	5	395	340	771	143	464	556	713	67	149	307	357	753	17	6	2	16
R_RXN__45__14712	25	97	31	120	82	27	181	62	166	151	299	71	146	140	146	78	331	753	361	949	21	20	9	43
R_RXN__45__11689	1	12	2	18	4	2	1	4	2	8	11	4	3	3	7	2	19	27	28	84	2	4	1	4
R_3__46__2__46__1__46__89__45__RXN	1	2	1	4	6	3	14	8	0	0	1	0	3	1	1	2	1	0	0	5	0	1	1	0
R_2__46__7__46__1__46__157__45__RXN	1	3	1	2	4	0	13	4	2	0	0	1	1	0	4	0	0	0	0	2	0	0	0	0
R_TREHALOSEPHOSPHA__45__RXN	4	16	1	18	2	3	1	1	2	3	1	1	0	1	4	0	7	13	7	16	1	0	0	2
R_RXN__45__11652	0	0	0	3	1	1	7	1	0	0	0	1	3	1	0	0	4	11	3	10	4	1	0	1
R_RXN__45__11653	0	0	0	3	1	1	7	1	0	0	0	1	3	1	0	0	4	11	3	10	4	1	0	1
R_BENZOATE__45____45__COA__45__LIGASE__45__RXN	15	26	14	25	6	8	16	8	14	14	42	3	3	11	23	0	131	325	179	246	5	8	2	12
R_RXN__45__9736	2	7	2	32	6	0	4	2	4	17	13	8	5	3	5	0	45	65	58	118	4	5	1	10
R_RXN0__45__6460	4	11	4	19	11	5	9	7	1	1	3	0	1	1	4	1	77	97	25	117	3	1	3	1
R_DIMESULFREDUCT__45__RXN	8	55	19	32	56	19	103	18	1	5	3	1	23	51	37	15	1	0	2	5	0	0	0	0
R_RXN__45__9731	0	0	2	0	0	1	1	0	0	0	2	0	0	3	2	0	0	0	0	2	0	0	0	0
R_RXN__45__9733	4	7	2	15	0	2	3	2	5	11	40	4	8	3	10	1	13	24	12	50	5	1	0	2
R_OROTPDECARB__45__RXN	9	32	6	56	28	5	36	20	130	106	143	54	69	66	154	35	102	258	213	382	11	9	7	19
R_AMP__45__NUCLEOSID__45__RXN	6	49	14	52	18	8	61	14	3	15	12	9	8	22	11	9	148	381	200	387	9	21	8	33
R_RXN__45__12994	91	251	98	393	270	66	472	184	2010	1457	2550	960	945	785	1422	576	1303	2778	1829	4513	76	64	49	196
R_NACGLCTRANS__45__RXN	11	26	16	42	51	3	105	22	167	75	188	38	204	132	193	107	132	221	122	308	6	24	8	48
R_RXN__45__11662	11	74	16	71	410	4	878	318	47	54	95	21	56	60	106	52	105	97	38	191	2	2	3	11
R_RXN__45__11663	12	54	12	91	20	10	65	25	1584	1509	2124	742	539	503	564	105	583	880	878	2213	22	15	12	58
R_2__45__OCTAPRENYL__45__6__45__OHPHENOL__45__METHY__45__RXN	39	104	25	261	119	23	222	83	776	778	1072	325	444	440	542	114	451	773	857	1870	23	39	11	62
R_4__46__1__46__1__46__81__45__RXN	0	1	0	0	0	0	1	0	4	3	19	3	6	3	5	2	6	12	7	8	4	2	0	2
R_RXN0__45__6451	4	11	4	19	11	5	9	7	1	1	3	0	1	1	4	1	77	97	25	117	3	1	3	1
R_DMK__45__RXN	4	4	1	10	4	0	7	0	4	3	9	1	6	3	7	4	3	19	6	11	0	3	0	4
R_RXN0__45__5122	0	5	1	7	8	3	6	5	131	133	254	60	99	79	179	55	21	36	36	59	1	4	0	8
R_RXN__45__11667	20	102	21	161	73	25	174	59	336	437	690	110	375	263	654	107	232	504	415	820	10	22	11	71
R_DEHYDDEOXPHOSGALACT__45__ALDOL__45__RXN	2	2	0	4	0	0	2	0	1	6	13	0	0	2	4	0	18	22	9	54	0	1	1	2
R_ALDOSE1EPIM__45__RXN	10	43	8	54	51	4	77	57	135	139	214	46	117	106	185	34	92	192	181	378	7	2	0	23
R_CARBONYL__45__REDUCTASE__45__NADPH__45__RXN	1	3	1	9	1	2	3	2	75	58	121	45	80	86	75	15	11	22	38	103	3	1	1	4
R_SAICARSYN__45__RXN	19	72	25	165	79	14	103	47	403	376	530	204	331	331	376	253	447	1133	835	1495	38	56	16	125
R_RXNQT__45__4165	11	50	13	80	49	13	118	57	157	196	330	41	137	139	243	197	247	522	378	787	17	15	9	43
R_RXN__45__15157	0	0	0	0	0	0	0	0	0	0	0	0	0	0	0	0	0	0	0	0	0	0	0	0
R_ASPAMINOTRANS__45__RXN	37	157	51	310	173	32	282	102	275	527	841	133	428	572	1673	450	475	1021	910	1757	52	70	16	157
R_RXNQT__45__4168	11	50	13	80	49	13	118	57	157	196	330	41	137	139	243	197	247	522	378	787	17	15	9	43
R_RXN__45__15154	0	0	0	0	0	0	0	0	0	0	0	0	0	0	0	0	0	0	0	0	0	0	0	0
R_RXN__45__16485	3	23	5	19	51	0	106	12	2	2	5	4	24	25	22	8	3	7	3	5	1	5	2	3
R_RXN__45__15155	0	0	0	0	0	0	0	0	0	0	0	0	0	0	0	0	0	0	0	0	0	0	0	0
R_RXN0__45__2042	3	19	3	30	44	3	96	23	8	19	34	6	5	10	11	1	21	36	20	45	0	3	5	3
R_RXN0__45__2044	12	74	17	74	444	6	996	340	61	96	129	24	65	70	113	53	109	107	39	205	2	3	3	11
R_GLUTRACE__45__RXN	9	6	7	26	6	2	18	12	18	34	82	5	13	6	22	5	20	101	47	108	1	4	3	17
R_HOMOSERDEAM__45__RXN	7	1	0	20	0	2	1	0	0	8	7	1	1	5	2	0	10	27	11	50	0	1	0	0
R_RXN__45__15152	0	0	0	0	0	0	0	0	0	0	0	0	0	0	0	0	0	0	0	0	0	0	0	0
R_RXN__45__15150	0	0	0	0	0	0	0	0	0	0	0	0	0	0	0	0	0	0	0	0	0	0	0	0
R_RXN__45__15151	0	0	0	0	0	0	0	0	0	0	0	0	0	0	0	0	0	0	0	0	0	0	0	0
R_NICOTINATE__45__DEHYDROGENASE__45__RXN	2	2	0	7	3	2	0	0	142	110	190	61	284	291	347	88	145	160	265	836	14	3	2	30
R_UNDECAPRENOL__45__KINASE__45__RXN	1	2	0	4	7	1	4	2	0	0	4	2	0	0	1	2	0	0	0	0	0	0	0	0
R_THIKIN__45__RXN	0	0	0	0	0	1	0	0	0	0	0	0	0	0	1	1	0	0	0	1	0	0	0	0
R_RXN__45__15165	1	7	1	13	5	1	16	8	2	8	3	0	3	4	7	3	25	48	23	126	1	1	3	8
R_GLUTAMATE__45__SYNTHASE__45__FERREDOXIN__45__RXN	29	136	26	265	127	43	313	240	54	179	248	63	79	156	119	106	485	833	811	1749	20	44	36	102
R_ARYL__45__ALCOHOL__45__DEHYDROGENASE__45__RXN	0	0	0	0	1	0	0	0	24	17	43	8	15	7	11	2	9	17	12	32	2	0	0	1
R_CELLOBIOSE__45__EPIMERASE__45__RXN	1	7	1	14	18	1	29	17	27	32	73	10	23	17	28	4	2	19	9	22	1	1	3	2
R_HYDROG__45__RXN	0	0	0	1	0	0	0	0	0	0	0	0	0	0	0	1	0	1	0	0	0	0	0	0
R_ALKYLMERCURY__45__LYASE__45__RXN	1	0	0	1	0	0	0	0	0	0	0	0	0	0	0	0	0	0	0	0	0	0	0	0
R_3OHSTEROXRED__45__RXN	0	0	0	0	1	0	0	0	91	82	140	44	49	37	102	20	21	58	56	130	2	5	2	7
R_RXN__45__15164	1	7	1	13	5	1	16	8	2	8	3	0	3	4	7	3	25	48	23	126	1	1	3	8
R_RXN__45__15162	1	7	1	13	5	1	16	8	2	8	3	0	3	4	7	3	25	48	23	126	1	1	3	8
R_RXN__45__15138	9	8	3	45	6	0	11	9	494	382	552	208	161	117	187	17	114	225	126	406	19	7	2	22
R_RXN__45__17799	40	222	55	284	257	38	563	174	938	899	1576	367	843	909	1918	603	857	1502	1254	3214	52	46	16	165
R_CHLOROCATDIOXY__45__RXN	0	0	0	9	23	1	21	3	0	2	3	0	0	0	2	2	0	0	0	3	0	0	0	0
R_RXN__45__15137	13	41	12	77	24	12	86	25	204	187	244	94	221	232	534	225	150	363	342	647	34	17	10	59
R_RXN__45__17798	11	74	16	71	410	4	878	318	47	54	95	21	56	60	106	52	105	97	38	191	2	2	3	11
R_RXN0__45__6427	1	0	0	0	0	0	0	0	47	34	115	11	5	10	38	10	1	0	0	2	0	0	0	0
R_RXN__45__17797	47	224	59	415	168	54	306	132	525	680	1083	192	537	436	932	178	724	1619	1082	2414	61	73	23	181
R_RXN__45__17796	134	568	158	808	716	117	1463	436	542	775	1310	283	607	604	1081	190	1627	2976	1993	5420	88	115	58	256
R_RXN__45__17795	40	222	55	284	257	38	563	174	938	899	1576	367	843	909	1918	603	857	1502	1254	3214	52	46	16	165
R_3__46__2__46__1__46__14__45__RXN	22	216	47	147	108	37	110	79	192	290	453	190	69	101	135	76	84	104	271	383	4	3	1	14
R_RXN__45__17794	11	74	16	71	410	4	878	318	47	54	95	21	56	60	106	52	105	97	38	191	2	2	3	11
R_HOMOCYSMET__45__RXN	41	201	62	260	257	53	448	130	359	340	491	157	301	335	518	192	613	1538	995	1743	38	43	23	160
R_RXN__45__17793	47	224	59	415	168	54	306	132	525	680	1083	192	537	436	932	178	724	1619	1082	2414	61	73	23	181
R_RXN__45__15130	7	1	0	20	0	2	1	0	0	8	7	1	1	5	2	0	10	27	11	50	0	1	0	0
R_RXN__45__16462	0	3	0	2	2	0	3	2	0	0	0	0	0	0	0	0	0	0	0	0	0	0	0	0
R_RXN__45__17792	134	568	158	808	716	117	1463	436	542	775	1310	283	607	604	1081	190	1627	2976	1993	5420	88	115	58	256
R_RXN__45__15131	13	41	12	77	24	12	86	25	204	187	244	94	221	232	534	225	150	363	342	647	34	17	10	59
R_RXN__45__17791	40	222	55	284	257	38	563	174	938	899	1576	367	843	909	1918	603	857	1502	1254	3214	52	46	16	165
R_RXN__45__17790	11	74	16	71	410	4	878	318	47	54	95	21	56	60	106	52	105	97	38	191	2	2	3	11
R_RXN__45__15149	0	2	3	11	0	0	1	1	0	11	11	1	0	1	2	3	6	27	9	23	3	2	1	7
R_RXNQT__45__4174	11	50	13	80	49	13	118	57	157	196	330	41	137	139	243	197	247	522	378	787	17	15	9	43
R_RXNQT__45__4178	11	50	13	80	49	13	118	57	157	196	330	41	137	139	243	197	247	522	378	787	17	15	9	43
R_BIOTIN__45__CARBOXYL__45__RXN	36	143	35	233	123	22	221	65	299	379	596	122	269	284	362	289	366	649	566	1344	21	24	8	51
R_RXNQT__45__4171	11	50	13	80	49	13	118	57	157	196	330	41	137	139	243	197	247	522	378	787	17	15	9	43
R_HOMOSERKIN__45__RXN	2	5	2	19	14	5	24	14	77	52	121	31	85	62	102	47	47	88	60	141	5	3	1	4
R_RXN__45__9702	2	8	0	3	28	2	28	7	25	36	84	12	13	9	28	4	0	0	2	4	0	0	0	1
R_RXN__45__16471	7	18	16	40	65	3	90	42	603	318	1580	97	303	197	166	1452	47	131	44	139	2	2	3	14
R_1__46__4__46__99__46__5__45__RXN	4	0	0	10	3	0	6	0	4	6	14	2	7	3	2	1	3	15	2	9	0	0	0	0
R_RXN__45__5341	28	70	18	104	50	19	86	72	248	213	258	114	265	329	1189	122	155	307	348	665	12	15	10	62
R_HEXOKINASE__45__RXN	8	14	7	35	39	3	44	16	102	97	136	52	110	85	99	51	82	174	150	307	7	7	6	14
R_RXN__45__18229	2	4	2	9	5	0	11	8	2	6	13	1	0	6	2	0	12	21	7	27	1	0	0	3
R_1__46__1__46__1__46__264__45__RXN	4	8	3	19	5	5	16	3	5	12	36	0	2	1	3	0	26	75	33	76	2	1	0	2
R_2__46__1__46__3__46__1__45__RXN	20	44	22	40	62	6	98	49	273	277	605	102	326	298	497	258	159	348	259	573	26	15	10	56
R_RXN__45__12923	0	0	0	0	0	0	1	0	0	0	0	0	0	0	0	0	0	0	3	1	1	0	0	1
R_3__45__OXOACYL__45__ACP__45__REDUCT__45__RXN	101	275	104	447	282	73	489	194	2025	1499	2574	965	955	800	1448	583	1398	2919	1960	4812	80	73	50	212
R_3__45__ISOPROPYLMALDEHYDROG__45__RXN	11	50	13	80	49	13	118	57	157	196	330	41	137	139	243	197	247	522	378	787	17	15	9	43
R_RXN__45__12924	0	0	0	0	0	0	1	0	0	0	0	0	0	0	0	0	0	0	3	1	1	0	0	1
R_RXN0__45__2001	20	102	10	237	27	10	38	30	37	158	61	33	16	71	16	15	324	578	647	1573	14	18	12	65
R_RXN__45__12919	0	0	0	0	0	0	0	0	0	1	0	1	0	0	0	0	4	1	2	2	0	0	0	0
R_RXN__45__6641	37	106	41	131	83	22	217	49	431	418	718	209	206	205	368	235	459	723	428	1334	30	35	13	92
R_ASPARTATEKIN__45__RXN	36	87	46	198	104	27	246	56	518	457	910	166	435	482	1253	502	360	625	660	1260	56	73	43	191
R_LYSDECARBOX__45__RXN	51	220	62	586	35	25	128	29	18	274	78	54	12	30	38	25	1159	2678	2083	3698	37	27	12	91
R_GLYOXII__45__RXN	23	97	31	168	125	23	218	96	334	355	451	125	680	660	944	183	371	915	740	1468	33	27	13	103
R_RXN__45__7970	0	1	0	2	0	0	2	0	18	36	65	3	10	8	16	7	3	21	3	13	0	0	1	0
R_ADENOSINE__45__KINASE__45__RXN	0	0	0	0	0	0	0	0	0	0	0	0	0	0	0	0	0	0	0	0	0	0	0	0
R_PHEAMINOTRANS__45__RXN	6	19	4	11	10	3	20	4	56	64	106	11	126	139	309	73	67	109	60	207	11	9	4	20
R_RXN__45__18237	1	4	0	3	1	0	1	0	0	3	1	0	0	0	0	0	1	3	10	6	0	0	0	0
R_R621__45__RXN	1	0	0	1	1	0	4	1	9	13	19	0	8	11	6	9	0	0	1	1	0	1	0	0
R_UROPORIIIMETHYLTRANSA__45__RXN	14	61	11	132	41	13	93	37	318	258	619	132	347	224	544	678	227	558	362	821	22	18	11	56
R_3__46__4__46__24__46__75__45__RXN	1	6	1	4	25	2	11	7	0	0	2	1	2	3	4	1	3	4	2	17	0	0	1	1
R_RXN__45__11602	7	13	5	44	12	3	24	6	95	92	114	58	97	141	276	109	70	125	132	310	10	14	3	27
R_GLYOXIII__45__RXN	1	1	1	6	2	0	0	0	220	165	323	82	152	141	231	58	40	60	98	147	10	3	2	6
R_RXN__45__11600	2	17	2	9	13	2	19	7	3	5	22	3	2	10	7	7	0	0	6	11	2	0	2	1
R_RXN__45__11601	6	4	10	28	4	3	9	5	126	144	160	36	144	101	135	27	47	127	77	234	8	6	1	11
R_THIAZOLSYN3__45__RXN	0	0	0	1	0	0	2	0	19	46	69	7	8	7	14	0	1	2	0	0	0	0	0	1
R_TEICHOICSYN8__45__RXN	0	0	0	0	0	0	2	0	0	0	2	0	0	0	0	0	0	0	0	0	0	1	0	0
R_ASPARTATE__45__RACEMASE__45__RXN	3	0	1	0	1	2	4	0	0	0	0	1	3	3	3	4	12	47	9	33	1	1	0	0
R_3__46__5__46__4__46__27__45__RXN	0	1	0	5	3	0	0	2	0	0	0	0	0	2	1	0	0	0	0	0	0	0	0	0
R_GALACTOSIDE__45__3__45__FUCOSYLTRANSFERASE__45__RXN	0	2	1	0	1	0	1	0	0	2	0	0	0	0	0	1	2	1	0	2	2	0	0	1
R_TIGLYLCOA__45__HYDROXY__45__RXN	47	224	59	415	168	54	306	132	525	680	1083	192	537	436	932	178	724	1619	1082	2414	61	73	23	181
R_RXN__45__18208	11	50	13	80	49	13	118	57	157	196	330	41	137	139	243	197	247	522	378	787	17	15	9	43
R_RXN__45__18206	11	50	13	80	49	13	118	57	157	196	330	41	137	139	243	197	247	522	378	787	17	15	9	43
R_RXN__45__18204	11	50	13	80	49	13	118	57	157	196	330	41	137	139	243	197	247	522	378	787	17	15	9	43
R_RXN__45__18202	11	50	13	80	49	13	118	57	157	196	330	41	137	139	243	197	247	522	378	787	17	15	9	43
R_BENZALDEHYDE__45__DEHYDROGENASE__45__NAD__43____45__RXN	0	0	0	0	0	0	0	0	56	26	72	26	23	14	13	2	9	16	20	47	1	0	0	1
R_RXN0__45__2023	26	59	12	103	72	14	103	41	94	141	152	53	212	243	787	161	142	497	289	520	14	30	21	102
R_1__46__5__46__1__46__24__45__RXN	2	2	0	1	0	0	0	0	0	0	0	0	0	0	0	0	0	0	0	0	0	0	0	0
R_3__46__2__46__1__46__131__45__RXN	2	0	0	2	0	0	0	0	0	1	0	0	0	0	0	0	3	6	3	16	0	1	0	1
R_RXN__45__6622	0	1	0	0	2	2	1	0	25	35	107	11	20	9	21	6	2	3	0	2	1	0	0	0
R_RXN__45__18200	11	50	13	80	49	13	118	57	157	196	330	41	137	139	243	197	247	522	378	787	17	15	9	43
R_GLUCONOKIN__45__RXN	0	7	0	5	3	0	4	0	115	99	137	90	13	20	24	4	22	32	24	63	1	0	4	3
R_AQUACOBALAMIN__45__REDUCTASE__45__RXN	0	0	0	0	0	0	0	0	35	41	66	16	74	69	106	55	6	16	31	44	1	2	1	1
R_RXN__45__18212	13	41	12	77	24	12	86	25	204	187	244	94	221	232	534	225	150	363	342	647	34	17	10	59
R_TROPINESTERASE__45__RXN	1	2	1	4	6	4	11	8	343	232	430	104	283	258	461	52	101	148	201	375	11	14	3	31
R_ERYTHRONOLIDE__45__SYNTHASE__45__RXN	21	39	23	54	26	12	48	13	4	15	5	7	12	23	40	10	98	247	48	260	12	12	10	20
R_SAMDECARB__45__RXN	3	20	17	11	107	8	55	23	15	28	39	8	5	1	12	9	29	485	143	82	4	11	1	99
R_RXN__45__18210	11	50	13	80	49	13	118	57	157	196	330	41	137	139	243	197	247	522	378	787	17	15	9	43
R_PCP4MONO__45__RXN	0	0	0	0	0	0	0	0	0	0	0	0	0	0	0	0	0	0	0	0	0	0	0	0
R_GALACTUROISOM__45__RXN	3	11	4	9	30	2	53	21	63	76	78	34	68	73	117	31	17	70	74	77	11	2	2	13
R_AMINOGLYCOSIDE__45__N6__45__ACETYLTRANSFERASE__45__RXN	1	3	2	10	5	0	2	0	0	5	1	1	0	2	3	2	12	24	25	70	1	4	0	3
R_FUMHYDR__45__RXN	24	74	13	127	62	12	141	51	783	837	1235	336	1044	973	1535	422	504	936	930	2054	46	34	21	173
R_UROGENDECARBOX__45__RXN	9	64	12	144	30	12	56	18	281	282	318	120	306	277	737	134	269	511	545	1101	34	38	19	91
R_RXN__45__12167	2	2	1	6	4	3	5	3	1	2	1	3	0	7	4	2	7	20	6	18	0	0	0	0
R_3__46__6__46__3__46__30__45__RXN	0	2	3	9	7	1	8	6	2	6	8	0	3	6	5	2	14	50	23	31	2	2	0	9
R_RXN__45__16528	0	0	0	1	0	0	7	0	122	89	148	73	70	88	121	48	37	52	85	139	4	1	4	2
R_RXN__45__17859	4	25	7	60	10	10	10	11	4	33	13	11	5	27	17	8	52	83	93	288	1	5	2	20
R_RXN0__45__4621	11	27	1	46	34	2	54	13	89	82	80	32	79	50	93	28	76	173	88	278	2	3	0	21
R_RXN__45__7933	7	24	13	62	31	4	68	26	16	48	61	8	5	15	20	8	59	185	139	323	9	7	2	11
R_IMIDAZOLONEPROPIONASE__45__RXN	9	27	19	31	52	2	70	34	132	87	125	18	83	80	81	34	229	437	124	558	8	11	3	18
R_RXN__45__6601	8	30	8	34	105	10	132	58	150	118	218	57	135	112	276	88	105	225	166	364	14	18	4	26
R_RXN__45__12160	39	104	25	261	119	23	222	83	776	778	1072	325	444	440	542	114	451	773	857	1870	23	39	11	62
R_ADPSUGPPHOSPHAT__45__RXN	0	1	0	0	0	0	0	0	155	113	227	59	152	99	112	17	26	36	68	155	3	2	2	4
R_PTERIN__45__DEAMINASE__45__RXN	2	4	0	11	1	2	4	1	2	4	0	1	0	2	5	7	15	27	27	62	4	0	0	1
R_RXN__45__12178	3	23	5	19	51	0	106	12	2	2	5	4	24	25	22	8	3	7	3	5	1	5	2	3
R_RXN__45__12177	1	15	0	7	4	0	10	2	1	0	3	3	1	5	4	2	2	0	1	0	1	1	1	3
R_RXN__45__15202	0	0	0	0	0	0	0	0	0	0	0	0	0	0	2	0	0	0	1	0	0	0	0	0
R_RXN__45__15203	2	8	0	0	12	3	8	2	0	1	1	3	1	4	7	0	0	0	0	0	0	1	0	1
R_RXN__45__17864	4	25	7	60	10	10	10	11	4	33	13	11	5	27	17	8	52	83	93	288	1	5	2	20
R_3__46__4__46__24__46__69__45__RXN	0	0	0	0	0	0	0	0	0	0	0	0	0	0	0	0	0	0	0	0	0	0	0	0
R_RXN__45__15200	6	15	4	11	9	3	20	4	38	56	76	10	112	128	294	51	67	108	58	207	11	9	4	20
R_RXN__45__12174	0	1	0	0	1	0	2	0	44	26	41	21	16	20	10	4	13	24	36	51	1	0	0	0
R_RXN__45__17863	4	25	7	60	10	10	10	11	4	33	13	11	5	27	17	8	52	83	93	288	1	5	2	20
R_RXN__45__17862	4	25	7	60	10	10	10	11	4	33	13	11	5	27	17	8	52	83	93	288	1	5	2	20
R_RXN__45__12173	1	12	3	19	27	0	37	14	1	0	2	1	1	0	2	0	0	0	0	0	0	0	0	0
R_RXN__45__17861	4	25	7	60	10	10	10	11	4	33	13	11	5	27	17	8	52	83	93	288	1	5	2	20
R_RXN__45__17860	4	25	7	60	10	10	10	11	4	33	13	11	5	27	17	8	52	83	93	288	1	5	2	20
R_ABC__45__20__45__RXN	0	0	0	0	0	0	0	0	0	0	0	0	0	0	0	0	0	0	0	0	0	0	0	0
R_RXN__45__15208	0	0	0	1	0	0	0	0	56	33	68	22	40	27	51	43	11	21	41	58	1	0	1	0
R_1__46__14__46__11__46__1__45__RXN	1	7	3	1	0	0	3	4	20	38	52	10	24	32	71	18	3	6	13	11	0	0	0	1
R_5__46__1__46__3__46__23__45__RXN	5	14	2	16	32	2	41	31	0	2	6	1	7	14	7	15	4	6	0	5	0	0	0	0
R_2__45__DEHYDROPANTOATE__45__REDUCT__45__RXN	6	4	4	9	3	1	7	1	90	58	97	26	44	45	69	25	35	78	61	105	3	1	2	7
R_LCYSDESULF__45__RXN	7	1	0	20	0	2	1	0	0	8	7	1	1	5	2	0	10	27	11	50	0	1	0	0
R_CELLOBIOSE__45__PHOSPHORYLASE__45__RXN	0	0	0	0	0	0	1	0	0	0	0	2	0	0	0	2	12	26	13	45	0	0	1	0
R_RXN__45__12171	24	68	19	151	74	15	164	51	1236	913	1756	309	606	576	1109	187	406	689	763	1807	32	19	10	66
R_3__46__4__46__24__46__11__45__RXN	2	6	0	12	22	3	32	23	403	257	505	152	211	175	259	130	315	500	383	1052	7	4	2	13
R_RXN__45__17832	0	5	1	11	13	0	13	5	1	5	14	1	6	12	19	5	1	8	6	17	1	0	0	5
R_D__45__XYLULOSE__45__REDUCTASE__45__RXN	0	0	0	0	0	0	1	0	15	24	50	6	7	7	12	4	1	0	0	0	0	0	0	0
R_RXN__45__17830	17	25	14	45	43	8	84	21	84	60	93	43	85	91	150	44	78	116	81	247	17	18	12	34
R_RXN__45__12141	3	11	6	21	6	1	8	3	27	32	62	13	20	25	151	8	31	114	69	136	8	2	2	7
R_RXN__45__12140	3	11	6	21	6	1	8	3	27	32	62	13	20	25	151	8	31	114	69	136	8	2	2	7
R_RXN__45__12142	3	11	6	21	6	1	8	3	27	32	62	13	20	25	151	8	31	114	69	136	8	2	2	7
R_RXN__45__7904	153	680	161	1066	650	126	1084	426	2108	2029	2962	865	1934	1745	2754	570	2819	4706	4411	9866	137	170	67	435
R_2__46__7__46__1__46__148__45__RXN	14	29	13	41	12	3	22	7	56	91	163	22	106	95	258	56	28	94	47	147	1	2	3	21
R_RXN__45__7903	0	4	1	5	19	0	32	12	26	24	81	6	17	14	13	8	6	5	6	9	1	0	0	1
R_RXN0__45__4641	5	12	1	22	12	3	17	4	68	66	79	45	74	73	144	46	32	55	89	142	2	5	3	15
R_RXN__45__7908	1	18	4	31	10	4	9	11	243	242	320	129	90	103	265	28	177	338	422	810	12	9	2	28
R_3__46__1__46__21__46__4__45__RXN	6	47	4	40	61	2	121	32	8	8	32	5	3	4	7	1	5	19	19	25	0	0	1	1
R_RXN__45__12148	1	7	0	4	18	1	17	10	26	40	89	1	10	5	23	6	0	2	3	3	0	0	0	3
R_UDP__45__NACMURALGLDAPAALIG__45__RXN	14	32	10	89	24	8	66	28	205	184	423	45	213	182	196	91	106	188	139	386	9	7	6	24
R_RXN__45__7911	8	35	15	45	113	10	212	49	392	399	546	166	238	212	398	56	158	370	250	566	7	24	2	63
R_NITRATE__45__REDUCTASE__45__NADPORNOPH__45__RXN	7	18	16	40	65	3	90	42	603	318	1580	97	303	197	166	1452	47	131	44	139	2	2	3	14
R_RXN__45__16512	1	15	0	7	4	0	10	2	1	0	3	3	1	5	4	2	2	0	1	0	1	1	1	3
R_3__46__2__46__1__46__8__45__RXN	12	57	16	44	74	6	158	47	554	920	2687	140	234	196	297	77	23	42	10	43	3	8	3	13
R_RXN__45__13482	8	23	13	52	14	7	26	10	94	82	125	36	85	93	111	49	140	225	174	416	11	4	2	15
R_GLYCOPHOSPHORYL__45__RXN	24	68	19	151	74	15	164	51	1236	913	1756	309	606	576	1109	187	406	689	763	1807	32	19	10	66
R_5__46__4__46__4__46__3__45__RXN	2	22	8	13	6	2	15	5	5	10	12	3	10	11	11	28	0	0	0	0	0	0	0	0
R_1__46__6__46__5__46__6__45__RXN	1	0	0	0	0	0	0	0	1	2	3	0	0	0	2	1	0	7	2	11	1	0	1	0
R_RXN__45__7913	16	60	23	87	47	14	78	18	714	556	1956	185	1057	1077	3341	686	182	379	527	611	44	110	24	259
R_RXN__45__7919	23	97	31	168	125	23	218	96	334	355	451	125	680	660	944	183	371	915	740	1468	33	27	13	103
R_RXN__45__17848	1	8	3	7	18	2	17	7	30	36	69	10	21	26	72	18	26	54	26	62	1	2	1	7
R_RXN__45__17847	1	8	3	7	18	2	17	7	30	36	69	10	21	26	72	18	26	54	26	62	1	2	1	7
R_RXN__45__17846	1	8	3	7	18	2	17	7	30	36	69	10	21	26	72	18	26	54	26	62	1	2	1	7
R_3__46__5__46__1__46__88__45__RXN	9	43	6	76	55	14	55	29	259	293	383	139	322	264	581	133	165	447	301	720	13	4	2	41
R_3__46__2__46__1__46__151__45__RXN	48	285	56	222	337	27	522	159	129	113	169	90	74	119	120	38	62	93	133	270	4	3	3	13
R_VINYLACETYL__45__COA__45__DELTA__45__ISOMERASE__45__RXN	0	12	5	7	31	1	33	23	0	0	0	0	3	2	1	0	1	4	2	5	1	0	0	0
R_RXN__45__17899	11	33	12	42	17	1	41	10	156	169	291	89	116	79	92	19	154	365	274	536	15	8	4	23
R_RXN__45__17898	11	33	12	42	17	1	41	10	156	169	291	89	116	79	92	19	154	365	274	536	15	8	4	23
R_RXN__45__17897	13	81	19	120	75	10	130	59	36	92	100	35	26	47	53	23	240	601	402	799	11	38	8	38
R_3__46__6__46__3__46__39__45__RXN	13	35	13	25	16	12	48	8	109	152	348	36	73	53	106	19	102	320	152	222	9	3	6	15
R_GLUC1PADENYLTRANS__45__RXN	11	56	20	59	33	8	83	31	2198	1416	2263	499	1282	999	1370	275	530	922	900	1972	68	19	12	64
R_TRANS__45__RXN__45__167A	1	7	1	13	5	1	16	8	2	8	3	0	3	4	7	3	25	48	23	126	1	1	3	8
R_FRUCTOSE__45__5__45__DEHYDROGENASE__45__RXN	291	551	432	213	310	351	616	177	789	549	1125	290	185	187	240	54	4632	5137	1961	9311	83	17	10	50
R_1__46__8__46__1__46__15__45__RXN	1	1	1	6	1	1	2	1	1	1	3	2	4	5	2	6	0	0	0	0	0	0	0	1
R_RXN__45__15243	1	2	0	5	6	0	5	1	1	3	5	3	1	3	2	0	3	5	4	18	0	0	0	1
R_LINE__45__RXN	0	0	0	0	1	0	2	1	1	1	3	0	2	3	1	0	0	0	0	0	0	0	0	0
R_NITRATE__45__REDUCTASE__45__NADH__45__RXN	7	18	16	40	65	3	90	42	603	318	1580	97	303	197	166	1452	47	131	44	139	2	2	3	14
R_6__46__3__46__5__46__6__45__RXN	14	45	9	48	77	12	151	49	40	49	60	27	80	109	139	20	59	205	115	226	10	12	5	28
R_RXN__45__17878	16	73	17	99	190	10	385	146	696	778	909	353	351	433	789	147	281	615	513	1228	18	31	12	103
R_RXN__45__15215	0	2	1	3	0	0	0	0	0	0	0	0	0	0	0	0	0	1	0	0	0	0	0	0
R_RXN__45__17877	16	73	17	99	190	10	385	146	696	778	909	353	351	433	789	147	281	615	513	1228	18	31	12	103
R_RXN__45__15216	5	5	0	7	3	0	17	4	0	0	0	0	6	8	6	5	7	32	16	31	2	3	3	1
R_RXN__45__17876	16	73	17	99	190	10	385	146	696	778	909	353	351	433	789	147	281	615	513	1228	18	31	12	103
R_RXN__45__17875	16	73	17	99	190	10	385	146	696	778	909	353	351	433	789	147	281	615	513	1228	18	31	12	103
R_RXN__45__17874	16	73	17	99	190	10	385	146	696	778	909	353	351	433	789	147	281	615	513	1228	18	31	12	103
R_RXN__45__12184	153	680	161	1066	650	126	1084	426	2108	2029	2962	865	1934	1745	2754	570	2819	4706	4411	9866	137	170	67	435
R_3__45__HYDROXYDECANOYL__45__ACP__45__DEHYDR__45__RXN	17	74	19	167	84	12	103	55	310	347	410	121	287	384	557	243	425	740	642	1374	32	21	6	68
R_RXN__45__17873	16	73	17	99	190	10	385	146	696	778	909	353	351	433	789	147	281	615	513	1228	18	31	12	103
R_RXN__45__15212	0	3	2	3	4	0	12	1	1	0	0	1	0	1	0	0	0	0	0	0	0	0	0	1
R_L__45__LACTATE__45__DEHYDROGENASE__45__RXN	2	6	0	14	1	1	2	2	2	5	9	1	3	3	3	1	15	43	28	67	4	4	0	13
R_RXN__45__15210	0	0	0	0	0	0	0	0	0	1	0	0	1	1	1	0	0	0	0	0	0	0	0	0
R_KANAMYCIN__45__KINASE__45__RXN	3	19	14	49	13	4	31	20	164	139	231	57	118	124	143	24	115	182	185	337	10	7	5	29
R_RXN__45__12181	2	7	2	2	0	1	0	0	57	35	43	16	36	30	58	19	10	25	42	59	1	0	0	4
R_TOLUENE__45__DIOL__45__DEHYDROGENASE__45__RXN	0	0	0	0	0	0	0	0	0	0	0	0	0	0	0	0	5	7	0	15	0	0	0	0
R_13__45__PROPANEDIOL__45__DEHYDROGENASE__45__RXN	4	16	4	54	17	3	31	19	54	74	142	13	28	23	39	5	78	159	126	272	2	5	7	1
R_UDPHYDROXYMYRGLUCOSAMNACETYLTRANS__45__RXN	8	33	9	65	66	5	152	39	148	146	294	70	148	152	331	82	125	174	183	482	7	8	4	24
R_RXN__45__16558	47	224	59	415	168	54	306	132	525	680	1083	192	537	436	932	178	724	1619	1082	2414	61	73	23	181
R_RXN__45__12196	0	2	1	1	4	2	5	4	0	0	0	0	0	0	0	0	1	6	3	6	0	0	1	1
R_RXN__45__17884	13	73	13	95	42	15	118	23	4726	6952	7283	3460	1330	1346	1217	157	1802	2512	2609	5705	62	46	26	109
R_RXN__45__12195	0	2	1	1	4	2	5	4	0	0	0	0	0	0	0	0	1	6	3	6	0	0	1	1
R_1__46__2__46__1__46__45__45__RXN	12	28	5	42	92	8	133	48	28	32	52	16	31	34	62	51	46	101	54	149	1	3	2	8
R_2__46__6__46__1__46__37__45__RXN	0	3	0	7	12	2	13	8	3	8	15	1	0	6	14	2	0	4	2	3	0	0	0	1
R_DGTPTRIPHYDRO__45__RXN	1	2	0	2	1	0	8	3	21	25	47	2	13	9	15	8	1	0	0	1	0	1	1	1
R_MALATE__45__DEH__45__RXN	36	115	27	212	173	32	281	102	565	864	1163	254	1169	1306	3101	1913	644	1608	1538	2501	62	93	25	248
R_4__46__2__46__1__46__58__45__RXN	17	74	19	167	84	12	103	55	310	347	410	121	287	384	557	243	425	740	642	1374	32	21	6	68
R_DEPHOSPHOCOAKIN__45__RXN	3	1	4	18	6	4	16	2	30	43	62	17	35	33	48	13	25	57	62	139	3	1	2	9
R_RXN__45__12193	6	20	13	43	18	4	30	3	182	179	247	60	219	209	674	68	68	147	155	298	6	4	0	11
R_RXN1G__45__4	7	13	5	25	9	4	28	6	138	152	337	39	20	21	45	5	40	61	51	115	1	6	5	3
R_RXN1G__45__2	0	0	0	2	1	0	19	3	0	0	1	0	0	3	0	4	3	3	2	4	0	0	0	0
R_GDP__45__4__45__DEHYDRO__45__D__45__RHAMNOSE__45__REDUCTASE__45__RXN	0	4	0	1	1	0	1	4	3	2	1	0	0	5	3	1	3	15	4	9	1	0	0	0
R_3__46__6__46__3__46__42__45__RXN	2	1	0	0	0	0	2	0	0	0	0	0	0	0	0	0	0	0	0	0	0	0	0	0
R_3__46__4__46__11__46__18__45__RXN	16	73	17	99	190	10	385	146	696	778	909	353	351	433	789	147	281	615	513	1228	18	31	12	103
R_DNA__45__LIGASE__45__NAD__43____45__RXN	17	38	18	100	86	10	150	45	286	313	539	137	474	514	676	108	187	494	383	902	23	16	16	34
R_ARYLFORMAMIDASE__45__RXN	18	59	18	113	157	13	247	65	15	51	51	13	12	39	42	6	92	233	164	393	6	4	1	10
R_METHANE__45__MONOOXYGENASE__45__RXN	0	0	0	2	1	0	1	0	0	0	0	0	0	0	0	0	1	0	1	6	0	0	0	3
R_O__45__SUCCINYLBENZOATE__45__COA__45__SYN__45__RXN	0	0	0	2	1	0	1	0	1	0	1	0	1	1	3	1	5	5	1	5	0	0	0	0
R_RXN__45__10381	22	89	38	53	21	22	57	11	10	11	33	3	3	7	7	4	531	711	417	1205	13	12	2	8
R_RXN__45__13418	8	15	6	19	20	1	81	17	5	12	17	5	9	15	15	27	128	208	109	221	1	6	0	11
R_LEUCINE__45__DEHYDROGENASE__45__RXN	11	52	7	37	116	3	145	48	173	173	211	45	117	104	499	25	74	161	140	223	6	3	5	59
R_ADENOSYLHOMOCYSTEINASE__45__RXN	38	174	56	363	369	31	649	269	109	148	252	66	157	256	266	208	453	1470	1058	1713	127	147	128	325
R_NICOTINAMID__45__RXN	0	5	2	12	11	1	16	7	2	1	2	3	3	6	12	4	8	42	25	33	9	3	0	9
R_O__45__SUCCHOMOSERLYASE__45__RXN	2	11	1	5	5	3	4	3	26	43	129	16	18	15	20	11	12	47	33	36	1	1	0	6
R_ALPHAALPHA__45__TREHALOSE__45__PHOSPHORYLASE__45__RXN	0	7	0	3	0	0	0	0	1	2	5	1	4	0	11	1	0	0	1	0	0	0	0	1
R_URKI__45__RXN	6	20	2	15	10	5	9	1	39	52	53	29	82	86	164	57	19	38	32	61	4	1	0	5
R_BAIAEUBSP__45__RXN	0	0	0	0	1	0	0	0	91	82	140	44	49	37	102	20	21	58	56	130	2	5	2	7
R_DIHYDROFOLATEREDUCT__45__RXN	3	11	6	11	11	2	24	5	45	43	78	16	37	49	112	27	25	74	42	80	3	2	1	5
R_TARTRATE__45__DEHYDROGENASE__45__RXN	4	13	3	18	9	2	24	4	4	2	6	2	0	3	9	0	5	25	17	34	0	1	0	0
R_RXN__45__14759	0	1	2	0	0	0	0	0	2	1	14	4	2	0	1	3	1	1	0	0	0	1	0	0
R_GALACTARDEHYDRA__45__RXN	8	23	9	37	19	5	23	3	22	25	60	6	9	14	11	6	84	185	131	246	1	2	3	6
R_R342__45__RXN	16	22	9	98	15	14	43	9	28	31	74	3	19	20	24	13	112	320	143	345	8	6	7	17
R_L__45__IDONATE__45__2__45__DEHYDROGENASE__45__RXN	4	8	3	19	5	5	16	3	5	12	36	0	2	1	3	0	26	75	33	76	2	1	0	2
R_3__46__5__46__1__46__79__45__RXN	2	10	0	12	1	2	1	2	9	13	7	3	1	8	2	0	12	38	395	86	0	5	0	6
R_5__46__1__46__3__46__9__45__RXN	0	0	0	2	0	0	0	0	0	0	0	0	1	0	1	1	0	0	0	0	0	0	0	0
R_R141__45__RXN	3	1	0	3	1	0	3	0	0	1	2	1	4	1	3	4	9	42	30	78	1	0	1	1
R_MHPCHYDROL__45__RXN	3	3	5	19	11	4	45	12	58	38	45	29	44	31	57	19	44	45	51	131	1	0	2	4
R_RXN4FS__45__11	0	5	1	1	19	0	105	9	2	3	3	4	10	16	12	3	3	0	7	1	1	2	4	2
R_RXN__45__11690	5	7	2	25	11	0	19	4	1	10	4	1	2	4	4	2	26	75	32	78	5	0	2	6
R_RXN__45__11691	0	0	0	0	0	0	0	0	0	0	0	0	0	0	0	0	0	0	2	1	0	1	0	0
R_RXN__45__14728	18	52	16	83	30	10	66	19	90	130	342	29	63	61	72	59	97	178	110	291	15	11	6	23
R_RXN__45__14726	0	0	0	0	0	0	1	0	0	0	0	0	0	0	0	0	0	1	0	0	0	0	0	0
R_RXN__45__14727	18	52	16	83	30	10	66	19	90	130	342	29	63	61	72	59	97	178	110	291	15	11	6	23
R_1__46__14__46__11__46__26__45__RXN	0	0	0	0	2	0	1	1	0	0	0	0	0	0	0	0	0	0	0	0	0	0	0	0
R_RXN__45__14725	0	0	0	0	0	0	1	0	0	0	0	0	0	0	0	0	0	1	0	0	0	0	0	0
R_ACECOATRANS__45__RXN	0	0	0	0	0	0	0	0	0	0	0	0	0	0	0	0	1	0	0	1	0	0	0	1
R_CHORPYRLY__45__RXN	0	0	0	0	0	0	0	0	29	16	50	21	25	28	44	7	13	15	17	29	0	1	1	1
R_ACID__45__PHOSPHATASE__45__RXN	0	0	0	0	0	0	0	0	0	0	0	0	0	0	0	0	0	0	0	0	0	0	0	0
R_RXN__45__14719	0	0	0	0	0	0	3	0	0	0	0	0	0	0	0	0	0	0	0	0	0	0	0	0
R_H2NTPEPIM__45__RXN	0	0	0	1	0	0	0	0	117	168	129	111	67	49	76	5	41	45	71	139	0	1	0	2
R_PHOSNACMURPENTATRANS__45__RXN	13	55	9	77	71	6	148	50	93	78	113	29	100	80	71	46	115	289	162	369	9	7	6	16
R_RXN__45__13400	0	1	1	1	1	1	3	1	0	0	2	0	1	6	1	1	13	23	14	36	0	0	0	2
R_RXN__45__14730	0	0	0	2	0	0	0	2	1	0	0	0	0	0	0	0	5	6	5	12	0	0	0	1
R_3__46__4__46__25__46__1__45__RXN	5	40	2	34	85	6	126	43	50	128	228	43	34	44	41	12	37	65	30	158	2	4	2	9
R_RXN__45__13406	0	0	0	0	1	0	11	1	0	0	0	0	0	0	0	3	0	9	3	12	1	2	1	2
R_PRPPAMIDOTRANS__45__RXN	31	146	25	211	227	28	386	127	182	200	398	75	206	235	856	260	409	993	660	1351	29	73	31	214
R_RXN__45__13403	3	25	4	28	22	5	44	12	5	16	22	3	8	11	5	13	53	117	68	188	1	5	4	14
R_2__46__6__46__1__46__14__45__RXN	0	1	1	3	0	1	4	0	1	1	3	3	1	1	2	5	0	0	0	2	0	1	0	0
R_RXN__45__13405	2	1	0	1	17	1	34	7	4	6	14	1	2	0	4	4	0	9	4	12	1	2	1	2
R_RXN__45__13404	2	5	4	13	29	2	45	8	2	5	5	0	3	8	23	5	1	12	3	12	2	3	1	4
R_ADENINE__45__DEAMINASE__45__RXN	19	88	17	99	81	13	97	48	179	167	253	98	159	151	316	263	161	450	248	617	17	15	16	16
R_GALACTOACETYLTRAN__45__RXN	0	0	0	0	0	0	0	0	0	1	2	0	0	2	0	0	28	82	80	75	3	1	2	5
R_RXN__45__14786	3	7	4	7	12	2	18	12	1	0	2	0	3	8	2	1	73	246	153	202	3	6	0	2
R_3__46__5__46__99__46__5__45__RXN	7	17	5	13	9	1	22	2	37	35	46	19	75	117	342	45	28	137	64	132	8	21	8	34
R_RXN__45__14788	40	222	55	284	257	38	563	174	938	899	1576	367	843	909	1918	603	857	1502	1254	3214	52	46	16	165
R_RXN__45__13459	0	0	0	0	0	0	0	0	5	9	32	0	1	0	3	1	0	0	0	0	0	0	0	0
R_R8__45__RXN	0	0	0	0	0	0	0	0	0	0	0	0	0	0	0	0	1	0	0	1	0	0	0	1
R_4__46__2__46__1__46__103__45__RXN	3	1	3	3	11	0	15	5	1	2	6	3	1	4	6	5	1	5	1	16	0	1	1	0
R_4__46__1__46__1__46__64__45__RXN	3	35	3	31	16	7	29	8	1	0	0	1	1	0	0	0	1	7	3	4	0	0	0	2
R_RXN__45__8389	0	4	1	5	19	0	32	12	26	24	81	6	17	14	13	8	6	5	6	9	1	0	0	1
R_1__46__2__46__1__46__25__45__RXN	48	195	47	329	158	43	321	65	120	354	243	98	95	132	154	61	538	872	642	1678	37	42	33	64
R_RXN__45__14797	3	7	4	7	12	2	18	12	1	0	2	0	3	8	2	1	73	246	153	202	3	6	0	2
R_RXN__45__12134	3	11	6	21	6	1	8	3	27	32	62	13	20	25	151	8	31	114	69	136	8	2	2	7
R_RXN__45__8391	45	187	39	338	246	41	548	160	407	512	709	163	406	598	1212	455	484	1022	815	1850	41	56	12	114
R_RXN__45__14793	40	222	55	284	257	38	563	174	938	899	1576	367	843	909	1918	603	857	1502	1254	3214	52	46	16	165
R_RXN__45__12130	11	21	11	29	1	5	8	8	5	20	13	2	3	5	4	0	21	38	25	87	3	2	4	4
R_RXN__45__14794	3	7	4	7	12	2	18	12	1	0	2	0	3	8	2	1	73	246	153	202	3	6	0	2
R_RXN__45__14791	3	7	4	7	12	2	18	12	1	0	2	0	3	8	2	1	73	246	153	202	3	6	0	2
R_3__46__4__46__24__46__40__45__RXN	14	54	29	38	63	21	210	34	163	318	1306	75	58	46	55	29	312	557	148	515	11	8	5	10
R_5__46__4__46__99__46__17__45__RXN	2	2	0	6	6	4	18	7	2	0	3	2	9	14	9	11	0	0	0	0	1	0	0	1
R_RXN__45__17826	3	39	16	24	13	9	67	12	59	56	78	19	44	16	45	5	187	383	178	531	19	13	9	20
R_RXN__45__14799	40	222	55	284	257	38	563	174	938	899	1576	367	843	909	1918	603	857	1502	1254	3214	52	46	16	165
R_3__46__1__46__26__46__5__45__RXN	15	41	11	98	17	9	16	9	52	74	113	33	67	104	280	53	158	267	241	548	10	7	5	21
R_RXN__45__17824	1	3	0	1	24	0	18	13	11	14	22	11	12	14	33	7	10	17	16	32	0	0	1	1
R_3__46__4__46__19__46__11__45__RXN	0	0	0	0	1	0	4	0	4	4	9	1	6	4	4	1	0	0	0	0	0	0	0	0
R_RXN0__45__5061	2	5	1	5	1	0	1	1	16	12	33	4	9	7	7	6	7	7	2	12	0	2	1	4
R_CATECHOL__45__2__45__3__45__DIOXYGENASE__45__RXN	5	10	5	29	60	3	64	30	14	12	22	1	5	8	1	2	55	162	116	169	0	3	2	8
R_RXN0__45__5063	13	62	20	91	87	18	160	52	361	391	581	226	496	600	1760	419	247	446	533	1032	37	70	16	124
R_23__45__DIMETHYLMALATE__45__LYASE__45__RXN	1	11	2	11	12	1	23	8	8	18	25	10	4	7	5	4	31	83	33	45	1	5	2	4
R_RXN__45__14790	8	35	15	45	113	10	212	49	392	399	546	166	238	212	398	56	158	370	250	566	7	24	2	63
R_GDPPYPHOSKIN__45__RXN	17	96	25	126	106	26	222	74	365	241	463	78	269	237	387	158	173	402	262	637	14	15	4	49
R_ASNSYNA__45__RXN	18	41	12	62	52	10	124	34	399	289	476	111	346	319	614	283	108	316	313	511	15	28	9	29
R_3__46__4__46__14__46__5__45__RXN	6	19	6	25	108	5	180	68	234	220	365	143	299	279	495	131	190	266	306	661	14	17	9	48
R_RXN__45__14760	0	1	2	0	0	0	0	0	2	1	14	4	2	0	1	3	1	1	0	0	0	1	0	0
R_RXN__45__13430	0	0	0	0	0	0	0	0	0	0	0	0	0	0	0	0	0	0	0	0	0	0	0	0
R_ENTF__45__RXN	0	0	0	0	0	0	0	0	0	0	0	1	0	0	1	0	0	2	0	1	0	0	0	0
R_RXN__45__13439	1	10	0	7	7	2	20	5	0	2	2	0	6	5	6	1	1	1	1	3	0	0	0	2
R_RXN0__45__5098	0	0	0	0	0	0	0	0	0	0	0	0	1	1	0	1	0	0	0	0	0	0	0	0
R_3__46__4__46__21__46__87__45__RXN	9	49	14	27	24	5	66	8	41	32	45	13	55	67	76	15	211	302	136	471	9	10	7	26
R_3__45__HYDROXYISOBUTYRATE__45__DEHYDROGENASE__45__RXN	6	15	6	21	9	6	27	12	215	188	366	95	78	85	113	20	115	231	135	400	10	9	8	18
R_RXN__45__12104	5	16	3	24	26	2	30	11	52	55	94	14	41	52	150	27	28	93	48	123	4	5	2	9
R_RXN__45__13435	0	0	0	0	0	0	0	0	0	0	0	0	0	0	0	0	0	0	0	0	0	0	0	0
R_RXN__45__12107	4	8	3	19	5	5	16	3	5	12	36	0	2	1	3	0	26	75	33	76	2	1	0	2
R_5__45__METHYLTHIORIBOSE__45__KINASE__45__RXN	3	12	2	33	48	6	38	16	12	26	59	3	5	6	9	4	21	29	36	80	0	6	3	2
R_RXN__45__9697	0	0	0	0	0	0	0	0	0	0	0	0	0	1	0	0	6	12	9	14	0	0	0	0
R_RXN__45__13443	91	251	98	393	270	66	472	184	2010	1457	2550	960	945	785	1422	576	1303	2778	1829	4513	76	64	49	196
R_RXN__45__17801	2	4	3	11	6	1	13	2	26	46	81	25	60	60	60	26	40	75	58	103	3	4	3	9
R_RXN__45__14776	8	35	15	45	113	10	212	49	392	399	546	166	238	212	398	56	158	370	250	566	7	24	2	63
R_RXN__45__14774	40	222	55	284	257	38	563	174	938	899	1576	367	843	909	1918	603	857	1502	1254	3214	52	46	16	165
R_RXN__45__14772	3	7	4	7	12	2	18	12	1	0	2	0	3	8	2	1	73	246	153	202	3	6	0	2
R_RXN__45__17809	1	4	0	13	5	4	23	5	28	33	54	18	29	19	53	19	28	41	29	77	4	4	2	8
R_DIHYDROOROTATE__45__DEHYDROGENASE__45__RXN	10	7	7	47	34	0	72	15	117	128	196	90	139	181	362	103	88	169	138	306	8	12	6	29
R_RXN__45__17808	12	48	11	51	51	10	97	49	774	763	894	418	237	242	353	82	651	2673	1782	2301	41	23	20	51
R_RXN__45__17805	0	0	0	0	0	0	0	0	0	0	0	0	0	0	0	0	0	0	0	0	0	0	0	0
R_RXN__45__13449	15	64	24	125	221	20	312	100	30	50	137	13	30	27	36	17	57	112	107	201	4	9	2	8
R_RXN__45__17803	0	0	0	0	0	0	0	1	0	2	0	0	0	1	4	0	0	0	0	0	0	0	0	0
R_RXN__45__14778	3	7	4	7	12	2	18	12	1	0	2	0	3	8	2	1	73	246	153	202	3	6	0	2
R_2__46__4__46__1__46__122__45__RXN	0	0	0	0	0	0	0	0	0	0	0	0	0	0	0	0	0	0	0	0	0	0	0	0
R_ORNITHINE__45__RACEMASE__45__RXN	1	15	2	8	2	3	6	1	2	0	1	0	1	1	5	0	17	66	24	65	1	1	0	1
R_GLUCOSE__45__6__45__PHOSPHATE__45__1__45__EPIMERASE__45__RXN	1	3	0	1	0	1	3	0	398	250	469	188	302	197	264	118	74	161	193	373	4	3	1	16
R_RXN__45__10660	17	74	19	167	84	12	103	55	310	347	410	121	287	384	557	243	425	740	642	1374	32	21	6	68
R_RXN__45__10661	30	148	31	291	150	27	253	86	679	589	1076	260	533	584	849	373	587	1152	1152	2414	41	43	21	158
R_2__46__7__46__8__46__11__45__RXN	1	4	2	7	1	1	5	0	2	3	10	0	2	6	7	3	0	0	0	1	1	0	0	0
R_RXN__45__10669	1	0	0	3	0	0	0	0	0	0	0	0	0	0	0	0	1	16	2	10	3	2	0	1
R_RXN__45__10665	0	5	0	2	0	0	0	0	1	0	1	0	0	0	0	0	2	5	2	13	0	0	0	0
R_2__46__4__46__2__46__31__45__RXN	0	2	0	0	0	1	0	0	0	0	0	0	0	0	0	0	1	0	0	0	0	0	0	0
R_PROPCOASYN__45__RXN	15	64	24	125	221	20	312	100	30	50	137	13	30	27	36	17	57	112	107	201	4	9	2	8
R_3__46__2__46__1__46__10__45__RXN	14	78	16	134	32	10	51	25	18	58	43	12	5	37	21	12	214	432	357	871	33	40	10	64
R_RXN__45__8583	0	0	0	0	0	0	0	0	56	26	72	26	23	14	13	2	9	16	20	47	1	0	0	1
R_CITC__45__RXN	0	0	0	0	0	0	0	0	0	0	0	0	0	0	2	1	0	0	0	0	0	0	0	0
R_THYMIDYLATESYN__45__RXN	6	30	7	23	41	5	66	15	116	75	144	30	102	87	135	75	78	143	110	275	13	8	3	7
R_GLUTAMATE__45__FORMIMINOTRANSFERASE__45__RXN	1	5	1	4	40	1	75	25	0	0	1	0	2	0	1	3	0	0	0	3	0	0	0	0
R_RXN__45__8580	0	0	0	0	1	0	0	0	24	17	43	8	15	7	11	2	9	17	12	32	2	0	0	1
R_ISOLEUCINE__45____45__TRNA__45__LIGASE__45__RXN	22	112	36	213	165	15	332	114	298	315	596	118	426	409	754	459	407	710	670	1496	19	33	12	100
R_RXN__45__7253	15	71	29	109	69	20	146	32	306	301	360	100	655	1053	2174	412	242	605	401	897	45	56	17	233
R_RXN__45__8581	0	0	0	0	1	0	0	0	24	17	43	8	15	7	11	2	9	17	12	32	2	0	0	1
R_FORMATETHFLIG__45__RXN	9	22	20	33	43	13	63	33	13	26	30	9	10	46	22	11	77	233	155	364	6	9	2	37
R_RXN__45__8582	0	0	0	0	0	0	0	0	56	26	72	26	23	14	13	2	9	16	20	47	1	0	0	1
R_RXN__45__10670	0	0	0	3	1	1	7	1	0	0	0	1	3	1	0	0	4	11	3	10	4	1	0	1
R_RXN__45__10671	0	0	0	3	1	1	7	1	0	0	0	1	3	1	0	0	4	11	3	10	4	1	0	1
R_RXN__45__10672	0	0	0	0	0	0	0	0	0	0	0	1	0	0	0	0	0	0	0	0	0	0	0	0
R_RXN__45__10673	0	0	0	0	0	0	0	0	0	0	0	1	0	0	0	0	0	0	0	0	0	0	0	0
R_GLYCOGENSYN__45__RXN	20	107	39	120	845	13	1522	526	152	153	220	73	181	204	166	71	132	250	216	459	11	12	12	24
R_RXN__45__13704	5	10	5	29	60	2	64	30	14	11	19	1	5	8	1	2	21	54	27	81	0	3	2	5
R_RXN0__45__5264	0	4	0	5	6	2	23	5	0	0	0	0	5	11	11	3	1	7	0	2	0	0	0	1
R_PYRAMKIN__45__RXN	11	11	4	33	17	5	25	5	6	10	9	3	4	7	2	3	54	102	54	185	9	7	3	13
R_L__45__AMINO__45__ACID__45__DEHYDROGENASE__45__RXN	2	1	0	13	0	0	0	2	3	7	3	0	0	4	1	0	17	11	5	48	3	1	0	6
R_RXN0__45__5266	1	42	6	43	11	7	16	11	0	0	0	0	1	0	1	1	0	0	1	1	0	0	0	0
R_RXN__45__13706	0	0	0	0	0	0	0	0	0	0	0	0	0	0	0	0	0	0	0	0	0	0	0	0
R_FUCPALDOL__45__RXN	1	8	1	6	5	3	8	3	2	2	2	0	1	3	0	4	0	3	0	0	1	0	0	0
R_RXN__45__10674	8	19	5	21	8	8	28	15	32	24	46	30	27	27	19	7	90	194	50	207	13	4	4	8
R_RXN3O__45__1803	122	492	138	824	429	97	977	262	1175	1277	2143	424	1259	1607	2609	1147	1585	3422	2514	5882	136	172	53	331
R_RXN0__45__5268	1	6	5	22	77	3	85	60	23	43	64	31	71	68	81	36	43	82	59	111	2	4	2	7
R_3__46__2__46__1__46__158__45__RXN	8	99	23	96	141	22	225	49	1338	750	1444	92	961	664	1912	221	3	0	2	2	1	1	1	0
R_HOMOSERDEHYDROG__45__RXN	15	50	13	107	53	8	122	35	303	277	428	97	247	294	902	338	169	337	314	606	12	17	5	40
R_3__46__2__46__1__46__48__45__RXN	7	1	0	6	2	0	0	0	83	64	117	16	18	9	19	6	0	1	0	0	0	0	0	1
R_RXN0__45__5260	68	204	81	215	185	61	340	120	373	250	525	112	181	174	274	74	668	1026	708	1468	29	80	7	197
R_RXN__45__1961	8	19	6	55	20	6	39	24	90	83	132	36	86	56	94	44	56	103	80	221	4	5	5	10
R_SPERMIDINESYN__45__RXN	6	14	2	38	11	9	20	13	76	64	105	10	70	77	174	29	35	84	60	171	6	12	0	10
R_UROGENIIISYN__45__RXN	0	0	0	1	0	0	0	0	50	38	81	14	76	26	50	13	1	4	9	13	0	6	0	0
R_RXN__45__11970	0	1	0	1	1	0	0	1	4	1	3	1	0	2	4	5	7	14	3	15	0	0	1	1
R_RXN0__45__5297	0	0	0	0	0	0	0	0	0	0	0	0	1	1	3	0	0	0	1	0	0	0	0	0
R_RXN0__45__5298	1	8	2	15	1	2	14	3	1	12	12	5	1	4	3	2	38	40	35	75	0	0	0	1
R_S__45__FORMYLGLUTATHIONE__45__HYDROLASE__45__RXN	9	20	12	49	7	9	25	6	167	171	305	52	170	140	187	27	115	238	173	492	14	14	10	34
R_RXN__45__10642	9	64	12	144	30	12	56	18	281	282	318	120	306	277	737	134	269	511	545	1101	34	38	19	91
R_RXN__45__10643	0	5	0	2	0	0	0	0	1	0	1	0	0	0	0	0	2	5	2	13	0	0	0	0
R_GUANPRIBOSYLTRAN__45__RXN	9	37	6	56	24	11	46	23	202	278	381	66	374	541	1377	325	155	303	342	611	21	41	9	115
R_3__46__1__46__21__46__7__45__RXN	0	4	0	2	4	0	10	3	1	3	9	0	2	2	1	0	0	0	0	0	0	0	0	0
R_RXN0__45__5293	46	175	49	175	50	53	125	41	6182	3505	8453	1707	4794	2949	7253	342	1259	2318	1398	5304	103	40	29	106
R_DEOXYGUANOSINE__45__KINASE__45__RXN	0	8	0	14	37	2	107	30	4	10	21	9	5	4	22	10	0	3	3	3	0	1	0	2
R_RXN0__45__5292	0	5	0	5	0	1	3	6	95	87	122	35	159	132	210	66	22	40	60	63	4	7	0	3
R_RXN__45__9898	3	2	0	1	1	0	1	0	0	0	0	0	0	0	0	0	0	0	0	0	0	0	0	0
R_RXN0__45__5295	0	0	0	0	0	0	0	0	0	0	0	0	1	1	3	0	0	0	1	0	0	0	0	0
R_RXN__45__8568	10	69	12	82	41	10	34	21	159	220	271	102	170	179	297	49	153	234	319	675	8	10	2	28
R_RXN__45__9899	3	2	0	1	1	0	1	0	0	0	0	0	0	0	0	0	0	0	0	0	0	0	0	0
R_RXN0__45__5294	1	0	0	0	0	0	0	0	0	1	0	0	0	0	0	0	0	0	0	0	0	0	0	0
R_RXN__45__9892	3	2	0	1	1	0	1	0	0	0	0	0	0	0	0	0	0	0	0	0	0	0	0	0
Reaction id	0	0	0	0	0	0	0	0	0	0	0	0	0	0	0	0	0	0	0	0	0	0	0	0
R_RXN__45__9890	23	137	32	154	65	38	158	62	122	104	152	38	74	88	77	38	397	783	544	1273	19	11	11	44
R_3__46__1__46__21__46__2__45__RXN	0	1	1	3	0	0	0	0	3	7	12	0	1	4	1	0	0	4	8	96	55	96	39	253
R_RXN__45__9891	5	12	6	23	12	3	36	11	6	32	24	2	3	10	10	0	48	98	58	145	5	6	1	19
R_URIDINEKIN__45__RXN	6	20	2	15	10	5	9	1	39	52	53	29	82	86	164	57	19	38	32	61	4	1	0	5
R_1__46__2__46__4__46__4__45__RXN	48	195	47	329	158	43	321	65	120	354	243	98	95	132	154	61	538	872	642	1678	37	42	33	64
R_ALCOHOL__45__DEHYDROGENASE__45__NADP__43____45__RXN	0	6	0	4	2	1	1	0	8	10	16	1	3	2	5	0	35	54	21	115	0	0	0	0
R_RXN__45__10656	17	74	19	167	84	12	103	55	310	347	410	121	287	384	557	243	425	740	642	1374	32	21	6	68
R_FERREDOXIN__45____45__NAD__43____45__REDUCTASE__45__RXN	1	2	2	4	0	1	9	1	0	2	1	0	1	0	4	2	14	50	26	32	0	0	0	3
R_2__45__OCTAPRENYLPHENOL__45__HYDROX__45__RXN	7	19	16	76	31	3	59	33	266	194	389	104	269	269	186	51	217	418	385	992	2	17	6	42
R_RXN__45__10657	30	148	31	291	150	27	253	86	679	589	1076	260	533	584	849	373	587	1152	1152	2414	41	43	21	158
R_RXN__45__10658	122	492	138	824	429	97	977	262	1175	1277	2143	424	1259	1607	2609	1147	1585	3422	2514	5882	136	172	53	331
R_RXN__45__10659	101	275	104	447	282	73	489	194	2025	1499	2574	965	955	800	1448	583	1398	2919	1960	4812	80	73	50	212
R_RXN0__45__5289	61	193	88	198	77	55	205	50	646	528	782	309	234	199	443	81	436	778	666	1439	29	34	27	72
R_RXN__45__10654	122	492	138	824	429	97	977	262	1175	1277	2143	424	1259	1607	2609	1147	1585	3422	2514	5882	136	172	53	331
R_RXN__45__10655	101	275	104	447	282	73	489	194	2025	1499	2574	965	955	800	1448	583	1398	2919	1960	4812	80	73	50	212
R_AICARSYN__45__RXN	14	40	8	61	58	6	70	41	137	173	269	86	213	195	271	283	201	417	324	580	11	20	9	68
R_GLUTAMIDOTRANS__45__RXN	4	9	5	4	12	8	21	11	4	13	36	8	14	8	16	7	1	1	0	1	0	1	0	2
R_RXN__45__12400	20	49	14	81	91	8	141	70	271	230	463	116	148	126	179	64	122	192	250	570	9	12	8	22
R_PHOSPHASERSYN__45__RXN	0	0	0	0	0	0	0	0	0	0	0	0	1	4	4	2	0	0	0	0	1	0	0	0
R_ABC__45__19__45__RXN	0	1	0	5	5	0	6	0	0	1	0	1	0	1	0	0	2	8	7	30	0	0	0	0
R_1__46__5__46__1__46__28__45__RXN	2	6	1	3	0	0	2	0	4	13	11	2	3	2	5	2	7	25	7	13	2	0	0	0
R_RXN__45__19038	14	28	5	27	52	12	84	28	8	21	33	11	28	40	33	20	9	23	6	22	5	4	3	5
R_RXN__45__12402	3	3	0	3	4	0	35	7	94	69	103	47	93	87	123	26	32	55	41	112	6	9	3	11
R_RXN__45__13733	3	11	0	13	30	3	36	6	0	0	5	1	1	2	0	0	0	0	0	0	0	0	0	0
R_RXN__45__12401	48	285	56	222	337	27	522	159	129	113	169	90	74	119	120	38	62	93	133	270	4	3	3	13
R_RXN0__45__5234	12	40	11	33	65	7	80	27	24	26	57	10	13	30	33	21	109	340	165	366	21	22	16	78
R_RXN0__45__6565	5	15	1	45	16	3	44	10	4	33	7	7	6	23	17	6	47	72	67	177	1	2	1	7
R_3__46__4__46__24__46__13__45__RXN	0	0	0	0	0	0	0	0	0	0	0	0	0	0	0	0	0	0	0	0	0	0	0	0
R_RXN__45__13729	1	4	0	1	5	3	16	4	3	5	8	6	11	10	22	3	3	4	0	6	0	3	1	4
R_RXN__45__9870	0	0	0	9	23	1	21	3	0	2	3	0	0	0	2	2	0	0	0	3	0	0	0	0
R_4__46__3__46__1__46__15__45__RXN	7	8	7	18	8	3	17	8	0	0	2	3	1	0	1	0	43	82	37	104	5	4	7	13
R_RXN0__45__5228	2	13	4	35	12	1	20	11	68	76	118	24	38	40	48	21	75	132	94	233	3	2	6	23
R_ACYLPHOSPHATASE__45__RXN	0	0	0	1	6	0	4	0	3	7	11	2	4	1	9	1	1	1	0	0	0	0	0	0
R_RXN0__45__5227	0	1	1	1	0	0	0	0	0	0	2	0	0	0	1	0	9	14	2	13	0	0	0	0
R_RXN__45__12411	1	2	0	2	2	1	4	1	0	2	2	0	2	5	1	1	7	25	7	34	0	0	0	0
R_RXN0__45__5229	3	11	3	8	9	2	15	9	19	17	33	2	8	5	11	7	19	37	13	48	3	6	4	12
R_RXN__45__12410	0	0	0	0	0	0	1	0	1	0	0	0	2	2	0	3	0	0	1	0	0	0	0	0
R_DNA__45__LIGASE__45__ATP__45__RXN	6	6	7	18	32	2	67	14	148	173	275	74	369	378	406	33	88	225	185	422	11	2	5	6
R_3__46__4__46__11__46__6__45__RXN	16	69	22	60	107	16	190	71	171	179	256	87	136	186	250	52	170	389	249	644	9	15	1	18
R_RXN__45__19048	5	10	4	17	6	1	5	5	0	2	0	0	0	1	0	0	13	73	23	44	3	2	1	3
R_RXN__45__19049	5	10	4	17	6	1	5	5	0	2	0	0	0	1	0	0	13	73	23	44	3	2	1	3
R_OROPRIBTRANS__45__RXN	15	28	10	38	31	5	41	18	106	71	162	50	91	70	216	80	96	214	148	329	7	19	5	22
R_RXN__45__13749	0	0	0	0	0	1	0	0	0	0	0	0	0	1	2	0	0	5	0	1	0	0	0	0
R_RXN0__45__5224	7	57	12	67	101	12	110	75	121	139	166	70	204	156	255	61	149	314	248	389	20	14	7	49
R_RXN0__45__5223	1	8	3	15	13	0	12	10	12	29	66	8	7	10	11	12	2	6	3	7	0	0	0	0
R_RXN__45__12412	10	22	9	36	43	3	49	23	41	35	39	12	43	44	82	23	58	146	60	218	1	4	7	5
R_RXN0__45__5226	21	122	20	157	164	10	265	93	186	172	276	83	178	185	271	93	142	297	282	557	5	14	8	54
R_RXN0__45__6554	10	7	7	47	34	0	72	15	117	128	196	90	139	181	362	103	88	169	138	306	8	12	6	29
R_2__46__5__46__1__46__44__45__RXN	6	35	6	153	7	9	8	3	9	87	37	28	4	13	8	5	289	398	404	1050	9	6	6	16
R_RXN0__45__5225	13	118	8	156	186	12	333	114	308	271	353	133	187	205	316	91	260	447	426	966	18	14	10	53
R_DUTP__45__PYROP__45__RXN	3	5	1	18	20	2	21	10	5	8	16	6	4	3	5	3	29	77	35	80	1	0	2	6
R_RXN0__45__6555	2	2	3	2	2	2	2	1	2	0	0	0	3	2	1	1	0	0	0	2	0	0	0	0
R_RXN__45__12414	9	20	9	34	41	2	45	22	41	33	37	12	41	39	81	22	51	121	53	184	1	4	7	5
R_RXN__45__19040	9	63	7	57	66	15	121	42	37	64	117	10	40	36	82	21	43	89	59	159	4	4	1	18
R_RXN__45__19042	4	7	6	3	5	2	8	1	0	0	1	1	2	0	0	0	17	35	19	31	2	0	0	0
R_3PGAREARR__45__RXN	10	33	8	37	27	4	77	18	45	40	124	22	32	36	36	19	30	117	45	85	5	6	1	10
R_RXN__45__19043	5	10	4	17	6	1	5	5	0	2	0	0	0	1	0	0	13	73	23	44	3	2	1	3
R_RXN__45__19044	5	10	4	17	6	1	5	5	0	2	0	0	0	1	0	0	13	73	23	44	3	2	1	3
R_RXN__45__9885	5	12	6	23	12	3	36	11	6	32	24	2	3	10	10	0	48	98	58	145	5	6	1	19
R_RXN__45__19045	5	10	4	17	6	1	5	5	0	2	0	0	0	1	0	0	13	73	23	44	3	2	1	3
R_RXN__45__9886	3	2	0	1	1	0	1	0	0	0	0	0	0	0	0	0	0	0	0	0	0	0	0	0
R_RXN__45__9887	23	137	32	154	65	38	158	62	122	104	152	38	74	88	77	38	397	783	544	1273	19	11	11	44
R_RXN__45__19046	5	10	4	17	6	1	5	5	0	2	0	0	0	1	0	0	13	73	23	44	3	2	1	3
R_RXN__45__19047	5	10	4	17	6	1	5	5	0	2	0	0	0	1	0	0	13	73	23	44	3	2	1	3
R_RXN__45__9888	0	0	0	9	23	1	21	3	0	2	3	0	0	0	2	2	0	0	0	3	0	0	0	0
R_TRNA__45__CYTIDYLYLTRANSFERASE__45__RXN	7	17	6	28	6	0	13	9	9	8	12	2	10	14	6	2	37	83	43	107	6	4	1	5
R_RXN__45__9884	0	0	0	9	23	1	21	3	0	2	3	0	0	0	2	2	0	0	0	3	0	0	0	0
R_3__46__7__46__1__46__8__45__RXN	0	0	0	1	2	0	5	1	0	0	0	0	1	0	0	0	8	16	13	23	1	1	0	0
R_RXN0__45__5256	0	5	0	0	0	0	2	0	0	0	0	0	0	0	0	0	6	18	9	47	1	3	3	6
R_1__46__2__46__1__46__67__45__RXN	2	2	1	14	0	1	1	0	30	25	59	13	13	14	9	0	15	28	23	49	1	1	2	3
R_RXN__45__13713	2	19	6	12	5	7	31	0	0	0	0	0	0	0	0	0	71	198	60	184	9	5	4	7
R_THIOPURINE__45__S__45__METHYLTRANSFERASE__45__RXN	9	11	0	15	7	2	4	3	105	99	162	76	126	73	176	44	29	59	62	143	5	1	3	19
R_RXN__45__9857	23	137	32	154	65	38	158	62	122	104	152	38	74	88	77	38	397	783	544	1273	19	11	11	44
R_RXN__45__8527	0	3	0	0	0	1	1	0	2	4	8	0	2	0	0	0	1	4	1	1	2	0	0	0
R_RXN__45__13707	0	4	2	2	2	0	4	2	1	1	0	0	4	1	2	4	0	0	0	0	0	0	0	0
R_RXN__45__9855	0	0	0	9	23	1	21	3	0	2	3	0	0	0	2	2	0	0	0	3	0	0	0	0
R_AZOBENZENE__45__REDUCTASE__45__RXN	0	0	0	1	0	0	0	0	0	0	0	0	0	0	0	0	0	4	1	2	0	0	0	0
R_HISTOLDEHYD__45__RXN	7	26	12	59	19	7	41	14	44	61	181	34	84	54	172	108	72	162	90	259	10	10	1	29
R_RXN__45__19026	11	88	21	82	96	16	102	66	176	251	285	109	368	537	845	82	454	1091	837	1890	16	29	18	62
R_RXN0__45__6575	1	15	4	18	19	2	22	8	66	63	102	23	105	119	246	51	61	138	112	211	6	3	3	19
R_UDPNACETYLGLUCOSAMENOLPYRTRANS__45__RXN	24	70	19	131	30	17	61	13	459	329	694	169	441	276	406	551	313	467	568	1126	21	19	7	52
R_DEOXYGUANPHOSPHOR__45__RXN	6	24	10	32	33	6	75	27	26	56	57	9	87	105	161	70	60	130	137	215	4	3	5	12
R_TRIOSEPISOMERIZATION__45__RXN	14	39	9	68	28	11	62	16	331	466	351	154	716	1023	1939	442	171	439	565	882	41	52	12	104
R_RXN__45__8529	0	0	0	0	0	0	0	0	5	9	32	0	1	0	3	1	0	0	0	0	0	0	0	0
R_RXN__45__10697	47	224	59	415	168	54	306	132	525	680	1083	192	537	436	932	178	724	1619	1082	2414	61	73	23	181
R_OMEGA__45__AMIDASE__45__RXN	0	3	0	2	7	1	18	2	18	39	94	5	9	16	9	1	3	11	4	7	0	0	0	1
R_GTP__45__CYCLOHYDRO__45__II__45__RXN	4	11	3	21	16	5	34	10	42	30	76	6	11	18	13	5	22	84	16	44	2	3	1	6
R_3__46__2__46__1__46__39__45__RXN	17	106	14	89	229	21	291	139	2202	1463	1540	917	3348	3352	6781	419	281	437	3366	3602	5	24	2	81
R_RXN__45__10698	11	74	16	71	410	4	878	318	47	54	95	21	56	60	106	52	105	97	38	191	2	2	3	11
R_RXN0__45__6576	0	0	0	4	0	0	1	0	0	0	0	0	0	0	0	0	3	17	1	7	0	0	0	0
R_RXN__45__10699	40	222	55	284	257	38	563	174	938	899	1576	367	843	909	1918	603	857	1502	1254	3214	52	46	16	165
R_RXN__45__9867	3	2	0	1	1	0	1	0	0	0	0	0	0	0	0	0	0	0	0	0	0	0	0	0
R_RXN__45__9868	23	137	32	154	65	38	158	62	122	104	152	38	74	88	77	38	397	783	544	1273	19	11	11	44
R_5__46__1__46__3__46__20__45__RXN	2	6	0	5	12	2	25	5	22	24	50	2	4	8	15	4	17	11	9	24	0	1	0	3
R_RXN__45__19024	7	5	4	33	11	7	23	2	5	15	17	2	8	4	10	0	38	85	47	146	5	3	5	12
R_RXN__45__19025	11	88	21	82	96	16	102	66	176	251	285	109	368	537	845	82	454	1091	837	1890	16	29	18	62
R_RXN__45__9866	4	11	1	18	1	3	1	0	12	31	41	11	5	17	7	2	35	71	71	169	1	1	1	0
R_RXN__45__9860	0	0	0	9	23	1	21	3	0	2	3	0	0	0	2	2	0	0	0	3	0	0	0	0
R_RXN__45__9861	3	2	0	1	1	0	1	0	0	0	0	0	0	0	0	0	0	0	0	0	0	0	0	0
R_SHIKIMATE__45__5__45__DEHYDROGENASE__45__RXN	4	17	15	39	20	2	39	15	35	33	69	18	32	44	55	32	69	132	72	196	10	6	3	10
R_GALACTOKIN__45__RXN	0	6	3	11	23	2	28	15	89	100	141	46	38	48	73	12	52	58	72	152	3	6	1	13
R_RXN0__45__6527	1	0	0	1	0	0	6	5	0	0	0	0	0	0	0	0	0	0	0	0	0	0	0	0
R_RXN0__45__6528	0	0	0	0	0	0	0	0	0	0	0	0	0	0	0	0	2	2	5	7	0	0	0	7
R_RXN0__45__6525	30	137	47	173	85	20	145	42	466	589	895	358	392	406	836	269	306	576	484	1261	24	20	10	74
R_GUANIDINOPROPIONASE__45__RXN	0	10	1	4	16	1	20	3	3	4	4	3	4	3	1	1	38	82	62	67	5	4	0	6
R_RXN0__45__6526	1	0	0	1	0	0	6	5	0	0	0	0	0	0	0	0	0	0	0	0	0	0	0	0
R_RXN__45__14189	267	965	361	677	364	315	716	216	8817	8938	15031	3783	11830	10262	9552	1135	8352	11283	7631	21381	347	136	91	333
R_RXN__45__17213	0	0	0	3	3	1	10	11	2	4	4	1	6	7	13	9	35	76	21	124	1	3	0	1
R_DSERDEAM__45__RXN	47	265	34	844	19	40	15	25	25	509	180	92	8	78	21	28	1483	1998	1982	5453	47	51	27	131
R_RXN0__45__2161	22	86	28	139	65	17	135	42	304	253	419	133	229	269	625	249	186	435	501	787	20	23	12	67
R_RXN0__45__6523	94	467	89	795	369	80	635	296	1006	959	1535	532	814	798	1074	678	1100	1884	1632	4522	69	70	38	166
R_RXN0__45__6524	30	137	47	173	85	20	145	42	466	589	895	358	392	406	836	269	306	576	484	1261	24	20	10	74
R_RXN0__45__6521	68	234	53	502	126	42	245	104	480	517	688	308	466	511	774	560	981	1728	1428	4065	55	59	31	147
R_RXN__45__9829	2	19	6	12	5	7	31	0	0	0	0	0	0	0	0	0	71	198	60	184	9	5	4	7
R_RXN0__45__6522	68	234	53	502	126	42	245	104	480	517	688	308	466	511	774	560	981	1728	1428	4065	55	59	31	147
R_R282__45__RXN	0	3	3	2	4	1	5	0	3	2	9	0	6	5	13	7	0	0	0	0	0	0	1	0
R_RXN__45__8505	1	10	0	3	13	2	54	14	6	2	6	0	2	1	3	0	16	24	8	37	0	1	0	0
R_RXN__45__8506	1	0	2	1	1	0	1	0	0	2	0	0	0	0	0	0	14	28	9	35	0	0	0	3
R_RXN__45__4144	0	0	0	1	2	0	3	1	0	2	0	0	0	0	7	1	0	0	0	0	0	0	0	0
R_RXN__45__14184	0	0	0	0	0	0	0	0	0	0	0	0	0	0	0	0	1	3	2	5	0	0	0	3
R_RXN__45__4142	12	48	11	51	51	10	97	49	774	763	894	418	237	242	353	82	651	2673	1782	2301	41	23	20	51
R_RXN__45__14181	0	0	0	0	1	0	1	0	6	4	15	1	2	6	6	1	0	0	0	0	0	0	0	0
R_3__46__2__46__1__46__80__45__RXN	4	8	4	4	25	3	20	3	22	40	36	3	31	20	24	12	1	0	1	3	1	0	1	0
R_URATE__45__OXIDASE__45__RXN	0	0	0	0	0	0	0	0	0	0	1	1	1	2	0	1	0	0	0	0	0	0	0	0
R_RXN0__45__6515	5	2	0	13	7	3	8	4	47	47	46	12	44	51	49	26	20	43	39	85	3	7	0	10
R_RXN__45__18556	2	5	2	9	31	3	45	17	1	5	7	1	1	4	13	1	16	23	16	45	0	0	0	0
R_RXN__45__17225	0	4	0	4	3	0	4	0	4	10	7	3	5	14	5	2	0	0	0	0	0	0	0	0
R_RXN__45__14197	5	12	1	23	3	0	21	8	7	10	27	8	1	9	17	3	30	113	53	118	4	5	3	11
R_RXN__45__17223	0	4	0	4	3	0	4	0	4	10	7	3	5	14	5	2	0	0	0	0	0	0	0	0
R_3__46__4__46__17__46__19__45__RXN	11	25	9	31	16	6	26	6	2	17	3	3	2	2	6	1	122	310	119	356	6	5	5	18
R_RXN0__45__6512	10	81	21	55	11	22	34	10	16	48	72	9	4	3	8	2	271	469	197	766	7	5	8	20
R_RXN__45__9839	1	7	2	4	10	1	23	3	0	0	0	0	5	5	7	2	37	75	26	96	0	2	1	1
R_RXN0__45__6510	13	33	18	56	41	8	98	21	484	394	619	240	177	124	218	37	170	325	304	591	8	10	5	30
R_UREIDOGLYCOLATE__45__LYASE__45__RXN	7	48	10	51	54	4	84	32	21	38	49	7	11	12	26	8	137	398	197	375	7	8	1	26
R_RXN__45__9841	0	0	0	0	0	0	0	0	0	0	0	0	0	0	0	0	0	2	0	2	0	0	1	1
R_RXN__45__9842	2	19	6	12	5	7	31	0	0	0	0	0	0	0	0	0	71	198	60	184	9	5	4	7
R_RXN__45__9843	2	19	6	12	5	7	31	0	0	0	0	0	0	0	0	0	71	198	60	184	9	5	4	7
R_RXN__45__9844	2	19	6	12	5	7	31	0	0	0	0	0	0	0	0	0	71	198	60	184	9	5	4	7
R_RXN__45__18552	2	5	2	9	31	3	45	17	1	5	7	1	1	4	13	1	16	23	16	45	0	0	0	0
R_RXN__45__14196	47	135	36	265	142	26	221	98	129	186	249	56	163	148	279	125	316	728	536	1119	16	22	11	65
R_3__46__1__46__3__46__16__45__RXN	12	65	14	58	182	21	333	89	1617	1144	2223	853	1511	849	1071	445	500	685	603	1340	48	43	11	93
R_RXN__45__14192	33	136	42	181	131	17	263	97	619	551	846	202	471	788	845	138	395	796	755	1777	35	39	22	101
R_RXN0__45__6549	3	11	3	21	4	1	6	2	15	36	82	3	15	6	11	7	21	36	30	46	2	1	3	6
R_RXN__45__14169	6	82	16	92	419	14	424	176	35	48	72	19	40	27	50	11	18	81	48	91	2	3	0	6
R_2OXOGLUTARATEDEH__45__RXN	82	377	102	512	201	75	324	144	1188	1173	2080	380	1255	1266	1631	1198	986	2022	1806	4228	78	98	57	222
R_RXN0__45__5214	0	0	0	0	0	0	0	0	0	0	0	0	0	0	0	0	0	0	0	0	0	0	0	0
R_ADENYL__45__KIN__45__RXN	16	114	35	167	84	28	171	51	407	570	788	132	956	732	2504	700	556	1509	1034	1584	29	48	18	99
R_H2NEOPTERINALDOL__45__RXN	1	5	2	6	12	6	12	11	72	60	74	21	63	45	52	19	16	27	34	70	3	1	1	2
R_4__46__2__46__2__46__12__45__RXN	3	24	3	13	1	3	2	6	0	0	3	1	6	7	7	3	1	0	0	1	0	0	0	2
R_1__46__5__46__5__46__1__45__RXN	14	58	19	111	83	16	128	53	203	271	410	58	494	312	745	123	409	947	705	1452	44	32	9	160
R_RXN__45__14160	16	72	15	65	53	10	121	33	80	110	152	39	85	98	181	79	187	368	196	602	165	77	66	156
R_RXN__45__14161	0	5	0	5	0	1	3	6	95	87	122	35	159	132	210	66	22	40	60	63	4	7	0	3
R_HYDROGEN__45__DEHYDROGENASE__45__RXN	1	3	0	4	4	0	6	4	2	0	2	0	0	0	0	0	0	6	0	8	1	0	0	3
R_3__46__4__46__24__46__27__45__RXN	72	787	65	462	0	42	10	1	7	35	30	20	4	5	6	2	0	1	0	0	0	0	0	0
R_RXN__45__18538	0	0	0	3	3	1	10	11	2	4	4	1	6	7	13	9	35	76	21	124	1	3	0	1
R_RXN0__45__5205	0	0	0	0	0	0	0	0	5	11	21	6	6	1	9	1	0	0	0	1	0	0	0	1
R_RXN__45__18537	0	0	0	3	3	1	10	11	2	4	4	1	6	7	13	9	35	76	21	124	1	3	0	1
R_RXN__45__14179	28	70	18	104	50	19	86	72	248	213	258	114	265	329	1189	122	155	307	348	665	12	15	10	62
R_RXN__45__18536	0	0	0	3	3	1	10	11	2	4	4	1	6	7	13	9	35	76	21	124	1	3	0	1
R_NADH__45__DEHYDROGENASE__45__QUINONE__45__RXN	23	207	53	285	952	46	1546	555	18	74	49	19	44	110	71	33	301	607	391	1162	30	27	17	115
R_RXN__45__14177	23	167	55	193	168	28	327	122	228	176	302	71	170	219	309	115	383	880	531	1374	34	53	21	89
R_RXN__45__17203	1	1	0	4	1	0	4	1	0	0	0	0	0	0	0	0	20	43	20	48	0	0	0	0
R_RXN__45__14178	5	8	1	23	11	1	16	13	0	4	5	1	2	2	6	5	22	95	36	51	3	2	2	8
R_RXN__45__17202	1	0	0	0	0	0	0	0	0	0	0	0	0	0	0	2	0	7	1	0	0	0	1	1
R_RXN__45__14176	0	3	0	1	0	0	1	0	1	3	0	0	4	4	2	1	0	0	0	0	0	0	0	0
R_RXN__45__11902	0	1	0	14	3	1	9	2	0	1	0	2	1	0	0	2	55	130	47	178	3	5	1	9
R_RXN0__45__5204	2	10	3	3	4	1	13	0	902	747	1265	367	194	206	275	23	130	130	155	637	10	8	3	18
R_RXN__45__18539	0	0	0	3	3	1	10	11	2	4	4	1	6	7	13	9	35	76	21	124	1	3	0	1
R_RXN__45__14173	5	8	1	8	3	0	12	7	25	30	87	10	11	8	16	5	18	42	17	50	0	5	1	5
R_RXN__45__14174	5	8	1	8	3	0	12	7	25	30	87	10	11	8	16	5	18	42	17	50	0	5	1	5
R_RXN__45__14171	0	0	0	1	2	0	0	0	0	0	0	0	0	0	1	0	0	0	0	0	0	0	0	0
R_45__45__DIHYDROXYPHTHALATE__45__DECARBOXYLASE__45__RXN	6	15	4	36	7	3	18	6	1	15	4	1	0	6	2	0	43	114	225	130	3	5	2	7
R_SERINE__45____45__GLYOXYLATE__45__AMINOTRANSFERASE__45__RXN	16	24	10	28	28	8	48	17	12	18	20	4	3	5	24	10	91	229	115	192	5	5	9	13
R_RXN__45__18589	4	2	2	5	2	1	10	0	4	7	5	1	7	11	13	2	12	11	11	32	0	0	1	2
R_RXN__45__18588	14	37	5	20	56	5	94	24	18	36	68	13	17	24	23	5	23	31	23	56	1	3	2	7
R_5__46__4__46__2__46__10__45__RXN	29	95	30	306	34	19	68	28	168	322	454	92	153	189	356	98	281	624	463	1175	18	19	10	47
R_MACROCIN__45__O__45__METHYLTRANSFERASE__45__RXN	0	5	2	5	2	1	0	2	86	47	93	9	39	30	37	26	0	0	0	0	0	1	0	0
R_R542__45__RXN	0	0	0	0	0	0	0	0	0	0	0	0	0	0	0	0	0	0	0	0	0	0	0	0
R_AKBLIG__45__RXN	8	41	12	32	46	8	83	16	262	247	364	91	236	216	590	61	198	347	337	678	20	10	4	56
R_RXN__45__10620	1	4	3	11	132	1	176	31	0	0	3	0	3	7	1	2	6	14	7	38	1	0	0	3
R_1__46__8__46__4__46__14__45__RXN	1	3	4	2	3	1	5	5	120	132	181	59	129	152	289	99	56	99	97	168	6	8	2	31
R_NICONUCADENYLYLTRAN__45__RXN	5	7	7	13	11	0	8	2	175	145	246	67	195	186	420	95	105	214	181	490	14	17	10	40
R_RXN__45__6763	13	41	12	77	24	12	86	25	204	187	244	94	221	232	534	225	150	363	342	647	34	17	10	59
R_ACETYLGLUTKIN__45__RXN	6	30	11	35	19	5	25	13	92	78	133	25	53	78	73	53	153	258	210	412	4	1	8	13
R_2__46__4__46__1__46__230__45__RXN	0	0	0	0	1	0	0	0	0	0	0	0	5	2	1	1	1	1	2	2	0	0	0	1
R_CERAMIDASE__45__YEAST__45__RXN	3	11	0	13	30	3	36	6	0	0	5	1	1	2	0	0	0	0	0	0	0	0	0	0
R_AIRS__45__RXN	9	38	5	65	54	6	84	40	60	116	156	32	244	397	1378	279	113	354	211	418	23	40	7	144
R_RXN__45__18584	22	100	24	224	76	17	115	47	498	641	734	168	980	982	1924	443	728	1516	1327	2715	27	78	18	189
R_RXN__45__18580	22	100	24	224	76	17	115	47	498	641	734	168	980	982	1924	443	728	1516	1327	2715	27	78	18	189
R_IMIDPHOSDEHYD__45__RXN	0	2	0	0	13	1	27	8	5	2	6	1	0	5	1	2	2	6	2	6	0	0	0	0
R_RXN__45__18599	10	35	3	15	54	4	86	24	14	29	63	12	10	14	12	3	11	20	12	24	1	3	1	5
R_RXN__45__18598	0	0	0	0	0	0	2	0	0	0	0	0	0	1	2	0	0	0	0	0	0	0	0	0
R_RXN__45__18597	0	1	0	1	3	0	14	7	4	9	31	2	5	0	3	0	0	1	1	1	0	0	0	0
R_RXN__45__11965	0	0	0	0	0	0	0	0	0	0	0	0	0	0	0	0	0	0	0	0	0	0	0	0
R_MALYL__45__COA__45__LYASE__45__RXN	4	16	2	33	13	6	17	4	4	11	8	7	5	8	4	2	44	155	109	161	4	3	3	7
R_RXN__45__11962	0	3	0	1	0	0	1	0	1	3	0	0	4	4	2	1	0	0	0	0	0	0	0	0
R_RXN__45__18596	3	3	2	3	0	2	4	2	12	34	67	2	6	2	3	3	13	18	7	36	0	1	0	0
R_RXN__45__18595	3	6	3	22	2	2	10	1	6	8	11	4	8	9	13	0	22	45	21	49	3	5	2	2
R_RXN__45__18594	3	6	3	22	2	2	10	1	6	8	11	4	8	9	13	0	22	45	21	49	3	5	2	2
R_RXN__45__18593	7	20	5	28	35	3	54	22	224	115	218	52	50	24	44	10	92	178	134	269	6	19	3	16
R_RXN__45__18592	7	20	5	28	35	3	54	22	224	115	218	52	50	24	44	10	92	178	134	269	6	19	3	16
R_RXN__45__18591	4	9	1	27	7	2	12	4	25	32	33	11	35	21	40	1	46	89	40	132	6	5	1	6
R_RXN__45__1082	0	0	0	0	0	0	0	0	0	0	0	0	0	0	0	1	0	1	0	0	0	0	0	0
R_RXN__45__18590	0	2	0	0	10	1	7	2	9	10	22	1	28	8	8	2	1	4	0	3	0	0	0	0
R_3__46__5__46__1__46__93__45__RXN	3	13	5	8	41	3	52	22	10	13	19	8	5	4	9	1	21	72	35	107	3	3	1	4
R_RXN__45__18569	2	5	2	9	31	3	45	17	1	5	7	1	1	4	13	1	16	23	16	45	0	0	0	0
R_RXN__45__17238	0	0	0	3	3	1	10	11	2	4	4	1	6	7	13	9	35	76	21	124	1	3	0	1
R_PPPGPPHYDRO__45__RXN	2	4	0	5	4	1	5	2	164	122	125	63	112	82	131	106	35	73	72	162	5	4	0	10
R_RXN__45__18565	2	5	2	9	31	3	45	17	1	5	7	1	1	4	13	1	16	23	16	45	0	0	0	0
R_RXN0__45__2141	122	492	138	824	429	97	977	262	1175	1277	2143	424	1259	1607	2609	1147	1585	3422	2514	5882	136	172	53	331
R_RXN0__45__2142	101	275	104	447	282	73	489	194	2025	1499	2574	965	955	800	1448	583	1398	2919	1960	4812	80	73	50	212
R_RXN0__45__2144	17	74	19	167	84	12	103	55	310	347	410	121	287	384	557	243	425	740	642	1374	32	21	6	68
R_RXN0__45__2145	30	148	31	291	150	27	253	86	679	589	1076	260	533	584	849	373	587	1152	1152	2414	41	43	21	158
R_UDP__45__NACMUR__45__ALA__45__LIG__45__RXN	29	64	22	109	74	20	182	45	216	154	284	64	222	182	236	122	242	498	357	825	15	18	7	47
R_ATPASE__45__RXN	20	126	22	190	157	30	210	72	106	200	268	75	176	212	683	197	278	570	558	1188	10	30	12	115
R_R145__45__RXN	0	0	2	4	2	1	5	0	9	8	11	2	1	4	6	1	0	0	0	0	0	0	0	0
R_3__46__4__46__11__46__1__45__RXN	38	116	39	192	153	38	251	82	373	435	754	157	742	740	1437	456	449	863	709	1713	48	50	17	117
R_MERCAPYSTRANS__45__RXN	5	34	2	39	23	6	47	10	70	59	98	30	105	99	126	84	140	267	197	458	4	8	2	38
R_CHD__45__RXN	91	403	84	1223	46	39	69	69	104	752	355	159	34	186	107	60	1898	2193	2514	7262	72	104	52	227
R_RXN__45__18561	2	5	2	9	31	3	45	17	1	5	7	1	1	4	13	1	16	23	16	45	0	0	0	0
R_ACETOACETYL__45__COA__45__TRANSFER__45__RXN	0	0	0	0	0	0	0	0	0	0	0	0	0	0	0	0	0	0	0	0	0	0	0	0
R_1__46__1__46__1__46__210__45__RXN	0	2	0	1	0	0	1	0	0	0	1	0	0	1	0	0	0	2	2	8	0	1	0	0
R_2__46__3__46__1__46__168__45__RXN	49	196	47	330	159	43	322	65	120	354	243	98	95	131	154	61	538	872	642	1678	37	42	33	64
R_RXN__45__17244	0	4	0	4	3	0	4	0	4	10	7	3	5	14	5	2	0	0	0	0	0	0	0	0
R_RXN__45__11944	0	0	0	0	0	0	0	0	0	0	0	0	0	0	0	0	0	0	0	0	0	0	0	0
R_RXN0__45__3461	78	407	116	603	792	81	1410	472	796	816	1104	411	506	583	1094	370	968	2215	1386	3411	57	89	32	240
R_CELLULOSE__45__SYNTHASE__45__UDP__45__FORMING__45__RXN	3	45	2	85	23	10	40	10	46	80	25	10	28	21	40	8	96	90	161	238	4	4	6	4
R_R310__45__RXN	0	0	0	0	0	0	1	0	0	0	0	0	0	0	0	0	0	1	0	0	0	0	0	0
R_3__46__4__46__11__46__19__45__RXN	0	9	1	6	6	1	4	2	1	2	3	4	4	3	2	1	2	2	4	11	0	0	0	2
R_RXN__45__5424	45	206	181	93	42	187	197	28	666	462	1146	193	497	351	440	119	1900	2348	985	4421	25	17	11	46
R_RXN__45__17243	1	1	0	0	0	1	3	0	0	4	0	0	0	1	2	1	0	4	1	0	0	0	0	1
R_3__46__4__46__13__46__18__45__RXN	0	1	0	0	2	2	1	0	25	35	107	11	20	9	21	6	2	3	0	2	1	0	0	0
R_RXN__45__18570	2	5	2	9	31	3	45	17	1	5	7	1	1	4	13	1	16	23	16	45	0	0	0	0
R_PSERPHOSPHA__45__RXN	25	68	19	74	91	20	167	44	138	142	353	30	94	100	210	83	70	184	131	311	15	17	5	34
R_SUCCGLUDESUCC__45__RXN	0	0	3	2	15	0	8	1	56	46	125	29	58	50	83	21	10	23	37	47	2	1	0	9
R_RXN__45__14225	12	48	11	51	51	10	97	49	774	763	894	418	237	242	353	82	651	2673	1782	2301	41	23	20	51
R_RXN__45__14223	10	17	9	26	16	6	55	22	643	461	584	238	768	692	1409	356	199	399	530	979	58	44	12	150
R_RXN__45__14224	12	48	11	51	51	10	97	49	774	763	894	418	237	242	353	82	651	2673	1782	2301	41	23	20	51
R_ANTHRANSYN__45__RXN	9	60	12	94	38	7	70	30	64	103	124	27	29	42	75	33	155	329	215	515	17	16	9	20
R_RXN__45__14229	60	403	87	255	38	91	66	21	2947	3041	4067	1075	3062	2406	12079	1214	2304	2876	2856	8727	135	92	28	824
R_RXN__45__14227	15	39	14	76	68	10	84	50	245	219	400	85	194	188	346	166	128	193	192	379	5	6	7	29
R_RXN__45__14228	20	102	19	130	60	9	114	48	320	344	398	157	545	781	1612	434	335	821	942	1776	41	100	21	241
R_RXN__45__15559	0	0	0	0	0	0	0	0	0	0	0	0	0	0	0	0	0	0	0	0	0	0	0	0
R_RXN__45__2364	14	31	16	75	29	5	66	25	7	32	17	9	5	9	11	3	161	233	161	332	6	11	0	18
R_RXN__45__11192	2	21	2	48	110	3	159	45	6	20	14	9	5	17	9	6	32	40	46	109	1	4	2	7
R_RXN__45__11193	0	0	0	0	1	0	0	0	1	3	7	3	0	0	0	0	4	11	5	9	0	1	0	0
R_GLYCPDIESTER__45__RXN	16	72	15	65	53	10	121	33	80	110	152	39	85	98	181	79	187	368	196	602	165	77	66	156
R_RXN__45__15568	4	13	4	20	35	3	75	16	12	23	50	4	17	16	56	13	0	0	0	0	0	2	0	0
R_2OXOGLUTDECARB__45__RXN	82	377	102	512	201	75	324	144	1188	1173	2080	380	1255	1266	1631	1198	986	2022	1806	4228	78	98	57	222
R_RXN__45__15561	1	25	3	30	46	0	63	23	0	0	0	0	0	2	4	1	0	0	0	0	0	0	1	0
R_ADENYLATECYC__45__RXN	258	1102	369	1051	1439	263	3908	790	578	740	734	289	399	627	620	217	3533	8515	4441	13058	190	182	82	498
R_PHENOL__45__2__45__MONOOXYGENASE__45__RXN	1	2	0	0	1	1	4	0	7	2	5	0	2	1	1	0	2	3	2	4	0	1	1	1
R_DIHYDROOROT__45__RXN	13	34	16	98	78	1	128	58	61	102	171	32	85	153	391	110	135	314	209	545	10	15	11	36
R_ACETATEKIN__45__RXN	4	22	7	23	24	4	38	22	151	139	189	31	107	111	153	41	56	129	86	246	6	2	2	5
R_1__46__3__46__1__46__56__45__RXN	2	2	0	1	0	0	1	0	0	2	2	1	0	3	0	1	19	64	41	41	0	1	0	1
R_RXN66__45__362	0	2	0	1	0	0	1	0	0	0	1	0	0	1	0	0	0	2	2	8	0	1	0	0
R_ACYL__45__COA__45__HYDROLASE__45__RXN	7	5	2	11	1	2	10	0	2	7	17	2	6	2	5	1	23	45	33	49	1	4	0	2
R_TAGAALDOL__45__RXN	6	4	3	13	3	1	7	4	5	6	7	4	4	5	12	0	14	19	16	50	1	1	1	7
R_RXN__45__15560	0	0	0	0	0	0	0	0	0	0	0	0	0	0	0	0	0	0	0	0	0	0	0	0
R_RXN__45__14204	3	20	3	11	0	0	1	0	1	5	1	5	3	2	5	1	1	4	0	3	2	0	0	1
R_ATPPHOSPHORIBOSYLTRANS__45__RXN	8	25	7	53	24	13	46	14	157	153	376	65	152	208	597	215	89	238	262	422	9	10	3	31
R_RXN__45__11175	19	60	10	151	133	14	166	46	10	70	24	11	30	57	46	29	160	300	225	734	4	9	1	24
R_GLUTAMATE__45__DEHYDROGENASE__45__RXN	52	265	52	530	207	33	478	133	2662	1742	3103	912	1855	1476	2568	515	1638	2701	2801	6471	113	128	64	335
R_PYRIDOXKIN__45__RXN	11	11	4	33	17	5	25	5	6	10	9	3	4	7	2	3	54	102	54	185	9	7	3	13
R_RXN__45__14207	33	136	42	181	131	17	263	97	619	551	846	202	471	788	845	138	395	796	755	1777	35	39	22	101
R_RXN__45__15539	0	4	4	7	2	4	15	6	8	2	10	3	0	0	0	2	2	2	0	3	0	0	0	0
R_RXN__45__16868	2	11	6	7	24	7	43	18	2	0	7	0	2	12	7	4	12	23	16	21	1	2	0	2
R_RXN__45__14206	8	30	9	12	2	1	19	4	83	99	125	42	59	84	225	27	153	210	161	378	10	7	5	24
R_D__45____45__TARTRATE__45__DEHYDRATASE__45__RXN	6	28	3	8	9	7	13	3	0	0	0	0	0	0	1	0	0	0	0	0	0	0	0	0
R_THIOESTER__45__RXN	7	5	2	11	1	2	10	0	2	7	17	2	6	2	5	1	23	45	33	49	1	4	0	2
R_RXN1G__45__320	17	74	19	167	84	12	103	55	310	347	410	121	287	384	557	243	425	740	642	1374	32	21	6	68
R_RXN__45__6702	7	36	10	74	26	8	34	16	168	212	442	28	44	38	87	21	197	339	249	651	15	14	8	36
R_RXN__45__6701	0	0	0	0	1	1	2	0	0	0	0	0	0	1	0	0	8	9	0	11	0	0	0	0
R_3__46__2__46__2__46__23__45__RXN	3	29	1	37	31	6	28	18	89	82	116	30	139	122	183	21	66	175	108	309	10	8	5	9
R_GLUCONATE__45__2__45__DEHYDROGENASE__45__RXN	3	20	3	11	0	0	1	0	1	5	1	5	3	2	5	1	1	4	0	3	2	0	0	1
R_CARVEOL__45__DEHYDROGENASE__45__RXN	0	0	0	0	0	0	0	0	0	1	0	0	0	0	0	0	0	0	0	0	0	0	0	0
R_D__45__XYLOSE__45__1__45__DEHYDROGENASE__45__NADP__43____45__RXN	0	6	2	4	18	3	24	9	12	2	3	3	4	5	7	2	14	59	24	52	4	0	0	4
R_NITRILE__45__HYDRATASE__45__RXN	0	0	0	0	0	0	1	0	0	0	0	0	0	0	0	0	0	1	0	0	0	0	0	0
R_RXN__45__11184	3	9	3	16	1	0	0	2	1	10	4	1	0	4	7	2	13	54	729	81	1	0	0	0
R_RXN__45__11186	4	0	0	3	0	0	4	1	27	33	15	12	26	38	20	17	15	54	32	58	1	1	0	15
R_RXN__45__15540	0	4	4	7	2	4	15	6	8	2	10	3	0	0	0	2	2	2	0	3	0	0	0	0
R_2__46__8__46__3__46__7__45__RXN	5	29	2	60	9	4	20	7	14	41	49	12	15	25	23	12	63	156	120	228	21	32	13	41
R_1__46__1__46__1__46__291__45__RXN	17	47	16	68	19	13	37	15	9	26	22	9	6	12	14	10	230	401	253	732	9	14	5	29
R_ACETOOHBUTREDUCTOISOM__45__RXN	19	64	20	138	39	10	103	56	234	202	547	65	175	244	1178	1549	420	697	806	1296	20	17	6	45
R_RXN__45__1025	0	0	0	0	0	0	0	0	0	0	0	0	0	0	0	0	0	0	1	0	0	0	0	0
R_RXN__45__11181	0	4	2	1	0	0	3	1	105	84	193	37	224	95	147	49	10	66	54	82	1	3	2	0
R_STREPTOMYCIN__45__3__45__ADENYLYLTRANSFERASE__45__RXN	0	0	0	0	0	0	0	0	9	10	37	3	6	1	4	1	0	0	0	0	0	0	0	0
R_7__45__ALPHA__45__HYDROXYSTEROID__45__DEH__45__RXN	0	9	2	17	2	3	4	1	1	6	6	5	0	2	0	1	41	49	51	125	6	5	2	2
R_2__46__7__46__1__46__156__45__RXN	1	4	0	9	7	0	11	3	4	4	7	0	3	2	8	4	25	30	19	41	0	0	0	1
R_PYRNUTRANSHYDROGEN__45__RXN	11	12	4	58	14	7	29	12	174	153	259	65	229	203	305	90	58	118	154	355	20	16	9	36
R_2__46__4__46__1__46__212__45__RXN	0	3	0	2	6	1	17	1	4	3	13	2	8	4	14	1	21	28	29	77	0	1	0	1
R_RXN__45__14267	13	118	8	156	186	12	333	114	308	271	353	133	187	205	316	91	260	447	426	966	18	14	10	53
R_RXN__45__14268	40	222	55	284	257	38	563	174	938	899	1576	367	843	909	1918	603	857	1502	1254	3214	52	46	16	165
R_RXN__45__14266	47	224	59	415	168	54	306	132	525	680	1083	192	537	436	932	178	724	1619	1082	2414	61	73	23	181
R_GLYCERONE__45__KINASE__45__RXN	2	8	0	6	5	0	5	4	5	10	2	1	3	3	2	1	14	36	49	37	0	1	0	0
R_R524__45__RXN	0	0	2	2	0	1	9	1	10	25	57	6	77	43	9	757	15	30	16	45	0	1	0	0
R_TYROSINE__45__PHENOL__45__LYASE__45__RXN	0	0	0	0	0	0	0	0	0	0	0	0	0	0	0	0	0	0	0	0	0	1	0	0
R_RXN__45__14261	6	20	13	43	18	4	30	3	182	179	247	60	219	209	674	68	68	147	155	298	6	4	0	11
R_LEVANSUCRASE__45__RXN	1	0	0	0	0	0	0	0	0	0	0	0	0	0	0	0	0	1	1	2	1	0	0	0
R_RXN__45__14262	60	403	87	255	38	91	66	21	2947	3041	4067	1075	3062	2406	12079	1214	2304	2876	2856	8727	135	92	28	824
R_COBINAMIDEKIN__45__RXN	1	4	0	9	7	0	11	3	4	4	7	0	3	2	8	4	25	30	19	41	0	0	0	1
R_RXN__45__14260	6	20	13	43	18	4	30	3	182	179	247	60	219	209	674	68	68	147	155	298	6	4	0	11
R_RXN66__45__336	8	30	8	34	105	10	132	58	150	118	218	57	135	112	276	88	105	225	166	364	14	18	4	26
R_GLCNACPTRANS__45__RXN	1	7	2	16	52	4	72	41	134	112	164	47	164	151	365	124	40	107	95	191	7	6	3	16
R_RXN__45__14278	60	403	87	255	38	91	66	21	2947	3041	4067	1075	3062	2406	12079	1214	2304	2876	2856	8727	135	92	28	824
R_RXN__45__14276	3	7	4	7	12	2	18	12	1	0	2	0	3	8	2	1	73	246	153	202	3	6	0	2
R_RXN__45__14277	40	222	55	284	257	38	563	174	938	899	1576	367	843	909	1918	603	857	1502	1254	3214	52	46	16	165
R_RXN__45__14274	40	222	55	284	257	38	563	174	938	899	1576	367	843	909	1918	603	857	1502	1254	3214	52	46	16	165
R_DIENOYLCOAREDUCT__45__RXN	8	35	15	45	113	10	212	49	392	399	546	166	238	212	398	56	158	370	250	566	7	24	2	63
R_RXN1G__45__349	101	275	104	447	282	73	489	194	2025	1499	2574	965	955	800	1448	583	1398	2919	1960	4812	80	73	50	212
R_CARBAMATE__45__KINASE__45__RXN	0	0	0	2	0	0	0	0	2	6	3	0	0	0	0	0	1	6	0	3	0	0	0	2
R_NAD__45__KIN__45__RXN	5	36	4	32	42	7	57	10	149	156	207	48	101	93	100	56	72	113	107	275	4	3	1	5
R_MALEYLACETATE__45__REDUCTASE__45__RXN	5	12	6	23	12	3	36	11	6	32	24	2	3	10	10	0	48	98	58	145	5	6	1	19
R_XYLULOKIN__45__RXN	11	53	4	70	94	6	112	52	40	44	116	15	45	35	43	17	53	147	65	137	5	4	5	11
R_RXN__45__14272	47	224	59	415	168	54	306	132	525	680	1083	192	537	436	932	178	724	1619	1082	2414	61	73	23	181
R_RXN__45__14273	47	224	59	415	168	54	306	132	525	680	1083	192	537	436	932	178	724	1619	1082	2414	61	73	23	181
R_D__45__RIBULOKIN__45__RXN	0	1	0	0	1	0	0	0	0	0	0	1	0	0	1	0	0	0	0	0	0	0	0	0
R_RXN__45__14270	5	19	4	41	16	4	26	7	291	260	397	103	443	474	922	223	137	305	374	743	13	24	9	53
R_PGPPHOSPHA__45__RXN	5	9	3	13	4	3	6	3	199	156	265	65	101	89	155	48	37	79	76	216	0	2	2	16
R_4__45__HYDROXYPHENYLPYRUVATE__45__DIOXYGENASE__45__RXN	26	77	29	88	84	12	207	63	274	392	572	271	109	174	752	33	333	705	739	1602	114	71	39	349
R_RXN__45__14247	3	13	5	26	18	5	40	12	48	40	43	20	30	30	45	12	435	952	631	1488	32	33	31	70
R_RXN__45__18604	22	100	24	224	76	17	115	47	498	641	734	168	980	982	1924	443	728	1516	1327	2715	27	78	18	189
R_RXN__45__15578	1	0	0	0	0	0	0	0	0	0	0	1	2	0	0	0	0	0	0	0	1	0	0	0
R_HISTCYCLOHYD__45__RXN	1	22	7	32	14	2	28	6	42	41	68	10	43	62	52	34	66	114	100	272	2	2	0	6
R_RXN__45__15579	0	0	0	0	0	0	0	0	0	0	0	0	0	0	0	0	0	0	0	0	0	1	0	0
R_RXN__45__18602	2	11	1	5	5	3	4	3	26	43	129	16	18	15	20	11	12	47	33	36	1	1	0	6
R_RXN__45__18601	0	0	0	0	0	0	2	0	0	0	0	0	0	1	2	0	0	0	0	0	0	0	0	0
R_RXN__45__15577	13	38	11	72	21	11	75	24	78	98	120	44	91	112	169	53	123	308	272	540	19	9	10	26
R_RXN__45__18600	10	35	3	15	54	4	86	24	14	29	63	12	10	14	12	3	11	20	12	24	1	3	1	5
R_RXN__45__14244	0	0	0	0	0	0	1	0	0	0	0	0	0	3	3	0	0	0	0	0	1	0	0	0
R_3__46__5__46__2__46__17__45__RXN	3	5	3	13	7	1	23	1	13	19	21	9	6	3	12	11	23	60	57	114	3	4	1	8
R_RXN__45__18608	0	0	0	0	0	0	0	1	0	1	1	1	0	1	0	2	0	1	0	2	0	0	0	0
R_RXN__45__18607	8	19	8	25	21	4	53	21	385	192	442	102	232	158	176	135	70	115	115	198	5	8	0	26
R_ASNSYNB__45__RXN	18	41	12	61	52	10	124	34	399	288	476	111	346	319	613	283	108	316	313	511	15	28	9	29
R_RXN__45__14249	3	38	11	16	11	3	28	12	481	502	705	203	516	322	534	90	334	380	390	797	24	13	6	25
R_RXN__45__18605	0	0	0	1	1	1	19	3	1	1	0	0	0	1	5	4	10	19	3	23	0	0	1	0
R_RXN66__45__354	0	2	0	1	0	0	1	0	0	0	1	0	0	1	0	0	0	2	2	8	0	1	0	0
R_RXN1G__45__363	17	74	19	167	84	12	103	55	310	347	410	121	287	384	557	243	425	740	642	1374	32	21	6	68
R_RXN66__45__351	0	2	0	1	0	0	1	0	0	0	1	0	0	1	0	0	0	2	2	8	0	1	0	0
R_RXN__45__4961	2	2	0	6	6	4	18	7	2	0	3	2	9	14	9	11	0	0	0	0	1	0	0	1
R_MANDELATE__45__DEHYDROGENASE__45__RXN	4	7	3	11	9	0	8	0	6	20	37	2	8	8	16	6	9	75	69	34	3	0	0	4
R_RXN__45__15571	2	1	0	0	0	0	0	0	16	69	119	5	6	4	13	3	0	0	0	0	0	0	0	0
R_LEUCYLTRANSFERASE__45__RXN	1	8	3	7	18	2	17	7	30	36	69	10	21	26	72	18	26	54	26	62	1	2	1	7
R_UDPKIN__45__RXN	20	102	19	130	60	9	114	48	320	344	398	157	545	781	1612	434	335	821	942	1776	41	100	21	241
R_PRODISULFREDUCT__45__RXN	35	146	35	425	40	34	115	36	869	520	1039	346	363	435	818	172	737	1318	1728	3359	49	63	25	172
R_4__46__1__46__1__46__75__45__RXN	8	9	3	26	7	2	4	4	55	68	99	32	27	31	33	12	41	118	67	122	3	0	0	5
R_RXN__45__14256	0	0	0	0	0	0	0	0	0	0	0	0	0	0	0	0	0	0	0	0	0	0	0	0
R_RXN__45__14257	0	0	0	0	0	0	0	0	0	0	0	0	0	0	0	0	0	0	0	0	0	0	0	0
R_RXN__45__18610	8	19	8	25	21	4	53	21	385	192	442	102	232	158	176	135	70	115	115	198	5	8	0	26
R_ARYLSULFAT__45__RXN	77	220	38	225	522	54	778	343	220	234	253	188	280	420	546	229	68	171	131	243	28	24	37	78
R_RXN__45__15583	1	2	2	2	14	0	27	10	0	6	7	1	2	6	5	4	41	77	40	67	2	5	2	11
R_PRTRANS__45__RXN	10	27	9	34	24	3	31	8	12	33	53	11	7	27	24	13	61	143	96	238	4	6	3	12
R_RXN__45__14253	0	0	0	0	0	0	0	0	0	0	0	0	0	0	0	0	0	0	0	0	0	0	0	0
R_DIMETHYLPROPIOTHETIN__45__DETHIOMETHYLASE__45__RXN	7	37	23	22	3	9	5	2	3	4	7	2	1	0	0	0	163	283	155	299	3	0	0	3
R_RXN1G__45__368	77	305	99	486	183	56	429	102	768	765	1434	261	853	1009	1397	692	1101	2400	1699	4032	95	116	41	217
R_DIACYLGLYKIN__45__RXN	8	38	6	61	22	10	26	12	424	442	659	215	669	701	813	88	168	373	398	860	21	7	5	16
R_RXN__45__3641	15	104	24	101	49	26	87	39	69	99	192	19	27	18	41	7	347	652	279	946	10	20	14	58
R_RXN__45__15581	47	265	34	844	19	40	15	25	25	509	180	92	8	78	21	28	1483	1998	1982	5453	47	51	27	131
R_RXN__45__15582	13	41	12	77	24	12	86	25	204	187	244	94	221	232	534	225	150	363	342	647	34	17	10	59
R_RXN0__45__20	13	23	4	79	55	6	64	32	110	88	95	50	79	53	94	43	92	225	183	395	8	8	2	16
R_RXN__45__12444	5	4	7	24	10	5	21	5	73	90	134	63	124	142	144	56	49	103	146	240	9	11	4	7
R_3__46__1__46__27__46__3__45__RXN	0	0	0	0	0	0	0	0	0	0	0	0	0	0	0	0	0	0	0	0	0	0	0	0
R_CHOLINE__45__SULFATASE__45__RXN	25	45	15	40	72	11	129	48	13	29	35	12	39	73	88	25	63	67	52	100	9	12	9	8
R_3__46__1__46__21__46__3__45__RXN	3	32	9	14	71	9	75	39	56	63	112	4	58	33	42	20	82	265	114	222	7	10	1	20
R_RXN__45__12446	1	11	1	4	15	3	63	14	6	11	22	8	10	9	14	1	17	25	9	39	1	3	0	3
R_RXN__45__13776	0	0	0	0	1	0	0	0	0	0	0	0	0	1	0	0	0	0	0	0	0	0	0	0
R_UDPREDUCT__45__RXN	71	355	106	804	503	63	1039	355	216	522	515	124	176	312	225	168	1799	4306	2843	6804	139	82	56	181
R_3__46__5__46__5__46__7__45__RXN	2	2	2	1	3	0	9	7	7	14	24	1	9	3	5	2	9	7	4	20	1	0	0	0
R_RXN__45__12448	45	206	181	93	42	187	197	28	666	462	1146	193	497	351	440	119	1900	2348	985	4421	25	17	11	46
R_RXN__45__13779	21	42	11	80	107	12	184	77	20	50	77	22	61	114	152	56	67	104	89	234	8	3	4	7
R_ARGSUCCINLYA__45__RXN	23	32	10	71	63	10	82	30	290	183	345	60	264	194	257	102	120	263	218	445	13	8	13	39
R_ADENYLOSUCCINATE__45__SYNTHASE__45__RXN	22	88	24	141	76	9	171	62	385	356	574	116	685	712	2276	743	283	604	610	1024	48	76	9	214
R_1__46__2__46__1__46__66__45__RXN	6	12	2	32	19	6	13	11	11	25	29	11	13	16	20	6	17	45	14	30	0	0	0	1
R_R146__45__RXN	0	0	0	0	0	0	0	0	0	0	0	0	0	0	0	0	3	2	1	0	1	0	0	0
R_LINB2__45__RXN	12	44	12	58	70	4	130	27	112	94	151	31	50	44	70	13	80	153	130	290	8	14	4	9
R_CREATININASE__45__RXN	5	17	6	10	10	6	25	7	20	14	33	1	2	2	3	3	15	22	16	28	2	1	0	0
R_FORMATEDEHYDROG__45__RXN	1	6	10	5	53	0	147	67	755	972	2434	197	290	243	321	75	28	43	51	112	13	12	1	12
R_3__46__5__46__1__46__97__45__RXN	9	41	8	83	77	7	127	45	1670	951	1723	392	1321	791	902	212	371	607	926	1610	35	17	8	72
R_RXN__45__12456	7	5	1	19	1	2	13	5	121	169	198	98	129	182	535	72	69	157	149	264	14	20	4	46
R_RXN__45__12458	10	22	11	40	34	9	59	26	466	304	1061	233	846	619	3656	1644	443	478	768	1282	59	247	30	507
R_RXN__45__11128	0	0	0	0	0	0	0	0	9	12	27	4	0	1	5	0	0	0	0	1	0	0	0	0
R_3__46__1__46__26__46__11__45__RXN	6	22	4	43	68	6	128	45	835	470	1013	238	429	273	752	63	130	211	162	574	9	10	8	14
R_RXN1G__45__395	30	148	31	291	150	27	253	86	679	589	1076	260	533	584	849	373	587	1152	1152	2414	41	43	21	158
R_RXN__45__13750	0	0	0	0	0	0	0	0	0	0	0	0	0	0	0	0	0	0	0	0	0	0	0	0
R_RXN__45__12422	2	3	2	4	7	1	1	2	1	1	4	1	2	4	0	0	0	0	0	0	1	2	0	0
R_DADPKIN__45__RXN	20	102	19	130	60	9	114	48	320	344	398	157	545	781	1612	434	335	821	942	1776	41	100	21	241
R_3__46__4__46__21__46__66__45__RXN	0	10	3	13	30	1	23	15	1	1	3	0	2	1	7	4	0	3	0	6	0	0	0	1
R_RXN__45__13758	0	4	3	3	2	0	1	0	46	51	83	13	25	33	70	25	8	18	48	53	1	0	0	4
R_RXN__45__12424	0	1	1	1	2	0	2	0	30	16	21	11	15	9	8	4	5	5	6	12	1	0	0	1
R_HISTONE__45__ACETYLTRANSFERASE__45__RXN	20	25	4	78	23	3	13	3	31	67	159	21	25	38	42	18	39	126	48	167	3	3	1	13
R_RXN__45__12423	0	1	1	1	2	0	2	0	30	16	21	11	15	9	8	4	5	5	6	12	1	0	0	1
R_RXN__45__13757	3	14	1	54	7	3	16	5	1	20	10	6	8	13	15	5	22	80	75	152	2	0	0	9
R_RXN__45__12425	8	99	23	96	141	22	225	49	1338	750	1444	92	961	664	1912	221	3	0	2	2	1	1	1	0
R_RXN3O__45__4113	45	206	181	93	42	187	197	28	666	462	1146	193	497	351	440	119	1900	2348	985	4421	25	17	11	46
R_BENZOIN__45__ALDOLASE__45__RXN	0	0	0	0	0	0	0	0	0	0	0	0	0	0	0	0	0	0	1	0	0	0	0	0
R_RXN__45__19050	5	10	4	17	6	1	5	5	0	2	0	0	0	1	0	0	13	73	23	44	3	2	1	3
R_1__46__4__46__1__46__21__45__RXN	1	4	1	3	3	0	7	3	0	2	1	0	1	1	0	0	7	23	6	20	2	3	0	1
R_RXN__45__12430	2	1	0	2	1	0	1	0	224	174	252	77	131	144	187	45	48	106	182	228	2	1	1	4
R_3__46__11__46__1__46__3__45__RXN	0	0	0	1	7	1	5	0	146	85	173	54	184	125	1272	131	41	82	114	204	14	23	1	128
R_RXN__45__11109	102	383	101	644	525	82	750	269	2948	2537	4068	1391	2699	3292	8018	2823	1702	3990	3405	7840	289	347	167	959
R_1__46__1__46__1__46__136__45__RXN	19	86	13	141	119	17	230	79	54	111	173	33	33	56	48	21	270	572	400	996	17	14	5	27
R_3__45__HYDROXYBUTYRATE__45__DEHYDROGENASE__45__RXN	8	28	15	93	30	7	68	24	88	105	171	34	41	69	72	35	225	507	327	702	25	14	3	53
R_RXN__45__11106	1	0	0	1	6	0	8	2	0	0	0	0	0	5	1	0	1	0	0	0	0	0	0	0
R_2__46__7__46__8__46__25__45__RXN	1	0	0	0	0	0	1	0	0	0	0	0	0	0	0	0	0	0	0	0	0	0	0	0
R_ALLOPHANATE__45__HYDROLASE__45__RXN	4	3	0	13	1	1	7	5	0	2	3	0	3	2	1	13	14	60	17	55	3	1	3	4
R_RXN66__45__305	0	4	2	2	2	0	4	2	1	1	0	0	4	1	2	4	0	0	0	0	0	0	0	0
R_RXN66__45__306	0	0	0	1	2	0	3	1	0	2	0	0	0	0	7	1	0	0	0	0	0	0	0	0
R_RXN66__45__303	0	4	2	2	2	0	4	2	1	1	0	0	4	1	2	4	0	0	0	0	0	0	0	0
R_RXN66__45__304	0	4	2	2	2	0	4	2	1	1	0	0	4	1	2	4	0	0	0	0	0	0	0	0
R_RXN__45__15512	6	19	5	25	15	6	25	7	151	162	174	37	202	326	492	249	97	244	145	296	16	19	12	43
R_RXN__45__15513	6	19	5	25	15	6	25	7	151	162	174	37	202	326	492	249	97	244	145	296	16	19	12	43
R_RXN__45__15510	6	19	5	25	15	6	25	7	151	162	174	37	202	326	492	249	97	244	145	296	16	19	12	43
R_RXN__45__15511	6	19	5	25	15	6	25	7	151	162	174	37	202	326	492	249	97	244	145	296	16	19	12	43
R_RXN0__45__2921	9	33	9	47	23	11	74	22	75	93	172	28	74	79	141	57	87	175	143	291	6	11	5	22
R_RXN__45__12481	0	1	0	3	1	0	2	3	0	0	0	0	2	5	0	1	21	34	8	22	0	0	1	2
R_RXN__45__12484	3	6	3	5	5	3	7	4	624	494	967	230	1212	1173	1324	169	256	466	624	1220	19	21	9	42
R_RXN__45__11152	0	0	0	1	4	0	6	5	8	8	14	0	3	0	0	1	0	0	1	0	0	0	0	0
R_RXN0__45__5199	6	24	10	32	33	6	75	27	26	56	57	9	87	105	161	70	60	130	137	215	4	3	5	12
R_RXN__45__16849	1	12	1	17	18	0	11	13	4	16	23	9	12	18	19	4	1	0	6	3	0	2	0	0
R_6__46__1__46__1__46__23__45__RXN	9	53	18	169	23	8	65	16	46	136	202	37	22	50	45	33	329	524	505	1084	11	12	2	36
R_RXN__45__16848	1	12	1	17	18	0	11	13	4	16	23	9	12	18	19	4	1	0	6	3	0	2	0	0
R_RXN__45__16847	1	12	1	17	18	0	11	13	4	16	23	9	12	18	19	4	1	0	6	3	0	2	0	0
R_3__46__4__46__24__46__3__45__RXN	11	90	8	94	369	13	375	272	3	14	17	1	10	18	10	7	12	15	17	31	1	1	0	1
R_4__46__2__46__1__46__59__45__RXN	17	74	19	167	84	12	103	55	310	347	410	121	287	384	557	243	425	740	642	1374	32	21	6	68
R_4__46__1__46__2__46__42__45__RXN	2	8	0	3	28	2	28	7	25	36	84	12	13	9	28	4	0	0	2	4	0	0	0	1
R_METHYLISOCITRATE__45__LYASE__45__RXN	1	6	4	1	2	4	1	1	139	135	248	50	104	66	178	37	47	39	89	137	2	2	2	15
R_IMP__45__DEHYDROG__45__RXN	67	272	58	327	156	44	295	105	8641	6826	10890	4026	2697	1952	2819	571	2702	4496	3800	10153	132	83	29	206
R_RXN__45__12480	1	10	1	10	2	1	4	3	14	19	37	11	48	51	82	10	25	92	54	104	3	4	0	2
R_THYKI__45__RXN	1	15	3	37	24	0	30	29	57	56	79	16	54	44	60	38	71	95	121	224	1	5	3	13
R_KYNURENINASE__45__RXN	7	13	4	37	45	3	48	7	8	26	40	4	3	5	11	3	42	77	46	150	4	5	2	6
R_RXN__45__15521	25	97	31	120	82	27	181	62	166	151	299	71	146	140	146	78	331	753	361	949	21	20	9	43
R_RXN__45__16852	1	12	1	17	18	0	11	13	4	16	23	9	12	18	19	4	1	0	6	3	0	2	0	0
R_RXN__45__16851	1	12	1	17	18	0	11	13	4	16	23	9	12	18	19	4	1	0	6	3	0	2	0	0
R_RXN__45__16850	1	12	1	17	18	0	11	13	4	16	23	9	12	18	19	4	1	0	6	3	0	2	0	0
R_RXN0__45__5189	3	10	5	16	8	2	17	3	223	121	276	66	94	105	149	45	49	101	108	270	8	7	1	11
R_3__46__6__46__3__46__34__45__RXN	0	2	2	1	0	0	1	2	12	12	21	0	2	0	8	2	1	4	3	17	1	0	0	0
R_RXN0__45__5181	58	220	48	142	31	27	40	13	579	635	793	340	698	675	575	89	171	265	309	615	23	9	12	23
R_RXN0__45__5183	0	3	0	1	0	0	0	1	1	0	5	1	1	1	1	6	0	0	0	0	0	0	0	0
R_RXN0__45__5182	24	68	19	151	74	15	164	51	1236	913	1756	309	606	576	1109	187	406	689	763	1807	32	19	10	66
R_RXN0__45__5185	11	81	15	295	15	10	18	8	98	200	181	72	83	94	144	53	318	516	544	1136	11	19	7	41
R_RXN0__45__5184	24	68	19	151	74	15	164	51	1236	913	1756	309	606	576	1109	187	406	689	763	1807	32	19	10	66
R_3__46__4__46__11__46__5__45__RXN	4	26	3	35	32	5	31	13	254	236	402	193	122	98	74	30	176	310	203	592	7	2	3	19
R_3__46__4__46__24__46__28__45__RXN	3	11	4	6	93	3	107	34	20	20	28	16	35	35	38	42	43	90	83	156	0	3	2	6
R_RXN__45__12490	11	74	16	71	410	4	878	318	47	54	95	21	56	60	106	52	105	97	38	191	2	2	3	11
R_1__46__14__46__13__46__59__45__RXN	0	0	0	0	0	0	0	0	0	0	0	0	0	0	0	0	0	0	0	1	0	0	0	0
R_RXN__45__12464	0	0	0	0	0	0	0	0	0	0	0	0	0	0	0	0	0	0	0	1	0	0	0	0
R_RXN__45__12463	1	2	2	17	2	4	6	3	2	2	2	1	2	4	2	0	16	43	19	45	2	4	0	6
R_RXN__45__16820	26	59	12	103	72	14	103	41	94	141	152	53	212	243	787	161	142	495	289	518	14	29	21	102
R_4__46__99__46__1__46__3__45__RXN	1	6	1	51	7	6	8	4	2	13	9	1	1	14	5	7	70	178	140	336	1	6	2	2
R_RXN__45__12466	0	1	0	0	3	0	2	0	3	4	1	1	4	1	1	2	0	0	0	0	0	0	0	0
R_RXN__45__11135	155	510	131	770	786	88	1458	483	1542	1582	2456	784	1195	1378	2342	686	1130	2518	1798	4423	138	159	85	311
R_RXN__45__12465	0	0	0	0	0	0	0	0	0	0	1	0	0	0	0	0	0	0	0	0	0	0	0	0
R_1__46__14__46__13__46__69__45__RXN	0	2	0	1	1	0	1	0	0	0	0	0	0	0	0	0	0	2	0	1	2	0	0	0
R_RXN__45__1841	4	8	4	4	25	3	20	3	22	40	36	3	31	20	24	12	1	0	1	3	1	0	1	0
R_RXN__45__11136	7	35	13	36	44	3	49	12	186	149	234	80	97	80	59	19	129	344	261	444	11	14	7	72
R_TECH1REDHAL__45__RXN	0	0	0	1	1	1	2	0	0	0	0	0	0	2	2	0	1	1	1	0	0	0	0	0
R_DIHYDROXYISOVALDEHYDRAT__45__RXN	36	132	50	333	100	31	240	90	276	372	838	150	285	229	397	338	591	1023	926	2193	35	69	14	139
R_SUCCSEMIALDDEHYDROG__45__RXN	34	147	43	104	39	45	107	36	445	395	814	228	1775	1422	1292	169	589	825	581	2089	49	31	16	87
R_O__45__SUCCINYLBENZOATE__45__COA__45__LIG__45__RXN	0	1	1	1	3	2	3	0	1	5	5	0	0	5	0	3	1	5	2	6	1	1	0	0
R_GKI__45__RXN	0	0	0	0	2	0	1	1	27	41	92	3	17	5	22	3	1	16	7	9	1	0	0	2
R_RXN__45__11141	0	3	1	6	9	0	8	5	153	190	195	40	715	243	1794	627	40	77	76	116	5	2	3	29
R_RXN__45__12472	0	0	0	0	0	0	2	0	0	0	0	0	0	0	0	0	0	0	0	0	0	0	0	0
R_RXN__45__15509	6	19	5	25	15	6	25	7	151	162	174	37	202	326	492	249	97	244	145	296	16	19	12	43
R_RXN0__45__1603	1	9	3	21	12	5	15	9	74	53	73	27	52	64	116	46	38	88	81	162	2	6	1	11
R_RXN0__45__1602	1	9	3	21	12	5	15	9	74	53	73	27	52	64	116	46	38	88	81	162	2	6	1	11
R_ACETALD__45__DEHYDROG__45__RXN	1	5	2	5	3	3	15	6	15	5	12	6	7	17	10	12	280	2134	1106	778	21	10	11	21
R_SULFITE__45__REDUCTASE__45__FERREDOXIN__45__RXN	22	118	16	299	73	24	132	74	34	139	174	21	28	71	77	45	228	771	567	1029	21	21	14	89
R_GLYOXYLATE__45__REDUCTASE__45__NADP__43____45__RXN	7	15	4	34	8	5	15	3	63	122	184	26	67	65	109	23	69	119	103	228	3	3	1	8
R_DGDPKIN__45__RXN	20	102	19	130	60	9	114	48	320	344	398	157	545	781	1612	434	335	821	942	1776	41	100	21	241
R_RXN0__45__5398	2	9	2	6	13	3	18	7	1	6	4	4	3	3	0	2	13	33	18	56	0	1	0	1
R_RXN__45__14903	0	0	0	0	2	0	15	0	18	12	44	8	3	6	4	1	1	1	2	1	0	0	0	0
R_RXN__45__14900	0	0	0	0	0	0	0	0	0	0	0	0	0	2	1	0	1	2	0	2	0	0	0	0
R_BETA__45__GLUCURONID__45__RXN	7	19	4	13	97	3	152	85	10	20	31	3	7	14	25	4	1	7	7	9	0	1	0	3
R_4__46__2__46__2__46__5__45__RXN	0	0	0	1	0	0	8	0	6	1	1	5	1	8	11	2	0	5	0	4	1	2	3	9
R_CHOLATE__45____45__COA__45__LIGASE__45__RXN	1	14	7	13	3	1	8	1	4	6	12	7	5	2	8	2	2	2	4	12	0	0	0	1
R_RXN0__45__5393	47	224	59	415	168	54	306	132	525	680	1083	192	537	436	932	178	724	1619	1082	2414	61	73	23	181
R_PEPTIDYLPROLYL__45__ISOMERASE__45__RXN	219	946	263	1637	1207	169	2007	855	3004	3450	4894	1333	4100	5454	13661	3972	3404	6736	7368	14258	376	547	173	1353
R_RXN__45__17175	8	23	2	50	8	0	5	2	3	29	21	6	4	13	8	2	83	148	126	297	2	7	1	9
R_RXN0__45__742	8	22	6	64	25	7	54	18	60	84	123	31	130	116	533	156	77	156	112	286	12	13	8	50
R_RXN0__45__723	0	0	0	0	0	0	0	0	4	9	7	2	4	4	3	0	0	0	0	0	0	0	0	0
R_RXN__45__11881	0	4	2	2	2	0	4	2	1	1	0	0	4	1	2	4	0	0	0	0	0	0	0	0
R_RXN0__45__724	0	0	0	0	0	0	0	0	4	9	7	2	4	4	3	0	0	0	0	0	0	0	0	0
R_RXN0__45__722	71	355	106	804	503	63	1039	355	216	522	515	124	176	312	225	168	1799	4306	2843	6804	139	82	56	181
R_ARGININE__45____45__TRNA__45__LIGASE__45__RXN	18	56	19	111	55	11	113	42	94	120	146	64	157	128	232	179	199	413	350	802	16	29	5	55
R_RXN__45__14910	6	14	3	33	17	3	19	7	52	40	42	23	45	51	39	58	60	93	50	161	0	3	2	8
R_ERYTHRON4PDEHYDROG__45__RXN	1	5	1	2	1	0	0	2	167	125	202	78	124	110	282	57	38	56	88	249	7	4	2	19
R_RXN0__45__5383	0	0	0	0	0	0	0	0	0	0	0	0	0	0	2	0	0	0	0	0	0	0	0	0
R_RXN__45__14907	14	70	12	72	36	18	110	22	17	45	25	7	6	15	11	6	315	591	377	908	7	18	2	33
R_RXN__45__17185	0	1	2	7	0	2	0	1	1	3	1	2	0	2	0	2	6	10	13	44	0	1	0	0
R_UDPGLCNACEPIM__45__RXN	1	5	2	2	10	0	27	4	1	3	4	2	0	12	8	3	20	39	9	52	1	0	0	1
R_RXN__45__17184	0	1	2	7	0	2	0	1	1	3	1	2	0	2	0	2	6	10	13	44	0	1	0	0
R_3__46__4__46__24__46__70__45__RXN	7	33	5	20	5	4	25	2	1428	929	1733	547	456	485	545	57	145	125	198	803	9	8	5	12
R_PANTEPADENYLYLTRAN__45__RXN	4	25	7	30	25	6	34	8	41	80	55	16	39	63	78	39	148	302	212	351	4	10	2	11
R_RXN0__45__7115	0	0	0	7	3	0	4	0	72	68	57	21	94	124	264	46	17	34	45	53	7	3	3	14
R_5__45__NUCLEOTID__45__RXN	15	39	14	76	68	10	84	50	245	219	400	85	194	188	346	166	128	193	192	379	5	6	7	29
R_RXN__45__11849	0	0	0	0	0	0	0	0	0	0	0	0	0	0	0	0	0	0	0	0	0	0	0	0
R_PGLYCDEHYDROG__45__RXN	24	85	23	120	41	12	89	25	203	186	308	67	238	291	749	289	158	255	269	487	19	23	4	53
R_RXN__45__17155	56	169	49	246	126	46	331	92	794	802	936	311	447	628	867	348	714	1630	1219	2623	43	64	25	130
R_SUCROSE__45__PHOSPHORYLASE__45__RXN	0	4	0	7	38	0	32	14	64	67	62	31	76	59	56	14	6	33	34	92	3	0	1	0
R_METHYLASPARTATE__45__MUTASE__45__RXN	0	1	0	0	2	0	0	0	0	0	0	0	0	0	0	0	0	0	0	0	0	0	0	0
R_RXN__45__17150	18	59	18	113	157	13	247	65	15	51	51	13	12	39	42	6	92	233	164	393	6	4	1	10
R_RXN0__45__745	0	0	0	0	0	0	0	0	4	9	7	2	4	4	3	0	0	0	0	0	0	0	0	0
R_RXN0__45__746	0	0	0	0	0	0	0	0	4	9	7	2	4	4	3	0	0	0	0	0	0	0	0	0
R_RXN0__45__743	1	13	6	27	14	3	22	7	24	33	55	12	73	102	320	73	35	90	63	140	5	11	4	20
R_RXN__45__11860	2	2	2	22	5	2	5	1	121	156	141	68	84	114	206	89	56	98	78	186	2	0	2	14
R_RXN0__45__747	71	355	106	804	503	63	1039	355	216	522	515	124	176	312	225	168	1799	4306	2843	6804	139	82	56	181
R_RXN__45__18499	0	0	0	0	0	0	0	0	0	0	0	0	0	0	0	0	3	4	0	2	0	0	0	2
R_RXN0__45__748	71	355	106	804	503	63	1039	355	216	522	515	124	176	312	225	168	1799	4306	2843	6804	139	82	56	181
R_RXN__45__11866	3	5	1	19	6	1	4	4	78	101	93	38	188	211	432	95	30	67	78	139	7	6	1	19
R_1__46__1__46__1__46__266__45__RXN	0	1	0	0	0	0	0	0	23	12	16	4	18	23	39	6	0	0	0	0	0	0	0	0
R_RXN__45__11867	3	5	1	19	6	1	4	4	78	101	93	38	188	211	432	95	30	67	78	139	7	6	1	19
R_RXN0__45__7100	1	2	1	1	0	0	0	0	78	167	321	39	30	24	36	8	1	0	0	0	0	0	0	0
R_CHEBDEAMID__45__RXN	2	12	4	44	5	4	24	2	15	30	22	10	23	13	27	7	66	85	81	221	2	2	3	4
R_RXN__45__11865	2	2	2	22	5	2	5	1	121	156	141	68	84	114	206	89	56	98	78	186	2	0	2	14
R_R541__45__RXN	0	0	0	1	0	0	0	0	0	0	0	0	0	0	0	0	11	21	3	17	0	0	0	0
R_2__46__7__46__3__46__9__45__RXN	24	67	27	142	30	20	95	30	209	217	299	83	237	242	398	181	370	708	418	1118	24	31	18	79
R_RXN__45__14940	0	1	0	1	0	1	1	0	0	0	0	0	0	0	0	0	0	0	0	0	0	0	0	0
R_RXN0__45__5359	70	250	48	610	114	42	241	94	6162	5310	7929	2642	2855	2253	2990	755	1692	2500	2704	7212	125	80	60	216
R_RXN__45__13616	47	224	59	415	168	54	306	132	525	680	1083	192	537	436	932	178	724	1619	1082	2414	61	73	23	181
R_RXN__45__13615	60	403	87	255	38	91	66	21	2947	3041	4067	1075	3062	2406	12079	1214	2304	2876	2856	8727	135	92	28	824
R_RXN__45__13617	40	222	55	284	257	38	563	174	938	899	1576	367	843	909	1918	603	857	1502	1254	3214	52	46	16	165
R_RXN0__45__4022	0	2	1	2	1	1	4	0	214	246	210	81	146	122	254	36	53	122	175	345	2	9	1	8
R_RXN__45__13614	153	685	161	1085	652	126	1085	427	2087	2024	2955	861	1920	1738	2743	570	2840	4745	4439	9943	137	172	67	436
R_RXN__45__13613	4	25	6	20	14	4	42	2	810	649	1103	268	474	438	613	196	220	369	383	738	17	19	5	37
R_RXN__45__8668	25	147	33	238	112	36	165	62	417	593	571	215	284	300	393	85	542	925	816	1975	35	33	7	51
R_RXN__45__9999	0	0	0	0	0	0	1	0	46	23	60	9	20	12	26	6	0	2	3	3	0	0	1	0
R_RXN__45__6002	6	15	6	39	6	3	3	5	6	28	12	12	0	16	4	0	67	81	47	285	3	5	3	15
R_PHOSPHOLIPASE__45__A1__45__RXN	2	1	0	2	1	0	1	0	224	174	252	77	131	144	187	45	48	106	182	228	2	1	1	4
R_RXN__45__8665	1	21	4	23	29	1	66	24	85	71	134	36	95	75	192	25	52	102	103	178	6	4	1	8
R_RXN__45__8666	1	4	1	0	45	0	37	17	0	0	0	0	0	2	1	0	0	0	0	0	0	0	0	0
R_RXN__45__8667	243	868	351	567	347	282	693	210	2246	2626	4474	780	2074	1841	2021	309	6378	8840	5184	15895	144	86	52	221
R_RXN__45__9998	8	11	6	24	37	6	69	10	436	360	508	249	180	155	258	102	156	150	203	512	10	3	2	23
R_DNA__45__DIRECTED__45__DNA__45__POLYMERASE__45__RXN	132	352	106	664	473	87	949	305	1885	1588	2456	874	1258	1340	2033	755	1159	2496	2223	4564	104	116	51	228
R_BENZYL__45__ALC__45__DEHYDROGENASE__45__RXN	0	0	0	0	1	0	0	0	24	17	43	8	15	7	11	2	9	17	12	32	2	0	0	1
R_RXN__45__9990	0	0	2	6	5	0	2	1	103	49	92	25	60	50	73	64	22	33	58	90	2	3	2	4
R_TRNA__45__GUANINE__45__N7__45____45__METHYLTRANSFERASE__45__RXN	6	12	1	23	17	1	14	9	113	88	189	36	128	166	422	64	60	149	115	179	8	11	2	34
R_ISOCITDEH__45__RXN	53	207	53	373	383	40	547	201	1584	1753	2612	846	1600	1820	2969	1365	1150	2225	2311	4807	109	105	32	394
R_DNA__45__CYTOSINE__45__5__45____45__METHYLTRANSFERASE__45__RXN	37	110	44	219	93	23	236	46	7	69	27	8	10	41	32	11	175	358	287	782	4	19	6	52
R_R15__45__RXN	1	6	1	5	37	2	47	24	1	1	3	0	1	0	3	2	1	2	0	3	0	0	0	1
R_RXN__45__14950	23	86	32	145	96	17	167	51	248	299	399	141	260	281	689	239	295	593	489	869	36	27	14	79
R_CYTIDEAM__45__RXN	0	5	3	13	8	0	19	8	85	90	122	65	48	58	60	20	51	84	79	153	2	6	1	7
R_RXN__45__14959	23	86	32	145	96	17	167	51	248	299	399	141	260	281	689	239	295	593	489	869	36	27	14	79
R_RXN__45__14957	23	86	32	145	96	17	167	51	248	299	399	141	260	281	689	239	295	593	489	869	36	27	14	79
R_GUANOSINEKIN__45__RXN	0	0	0	0	0	0	0	0	0	0	0	0	2	10	24	5	13	19	11	33	0	2	0	0
R_RXN0__45__6676	6	22	5	33	5	2	12	9	159	194	251	108	345	351	388	40	162	314	259	633	11	13	4	18
R_GST__45__RXN	12	54	12	91	20	10	65	25	1584	1509	2124	742	539	503	564	105	583	880	878	2213	22	15	12	58
R_RXN__45__8675	3	25	4	28	22	5	44	12	5	16	22	3	8	11	5	13	53	117	68	188	1	5	4	14
R_CARNDETRU__45__RXN	4	22	6	30	17	7	25	7	8	20	26	9	17	20	36	14	37	90	47	88	3	4	0	8
R_3__46__4__46__17__46__18__45__RXN	5	10	7	24	67	5	96	36	355	338	608	143	320	270	355	174	127	154	280	520	7	2	4	18
R_RXN__45__8672	12	17	10	56	11	11	31	11	11	17	63	16	1	7	7	3	40	81	58	185	2	10	4	2
R_RXN__45__8673	12	17	10	56	11	11	31	11	11	17	63	16	1	7	7	3	40	81	58	185	2	10	4	2
R_RXN__45__8674	12	17	10	56	11	11	31	11	11	17	63	16	1	7	7	3	40	81	58	185	2	10	4	2
R_RXN__45__8670	0	0	0	0	0	0	0	0	0	0	0	0	0	0	0	0	0	0	0	0	0	0	0	0
R_RXN__45__11891	0	2	1	3	0	0	0	0	0	0	0	0	0	0	0	0	0	1	0	0	0	0	0	0
R_3__46__4__46__21__46__4__45__RXN	0	5	1	11	13	0	13	5	1	5	14	1	6	12	19	5	1	8	6	17	1	0	0	5
R_RXN__45__11892	0	2	1	3	0	0	0	0	0	0	0	0	0	0	0	0	0	1	0	0	0	0	0	0
R_2__46__1__46__1__46__138__45__RXN	3	28	6	30	18	9	43	15	4	5	24	3	13	17	20	15	56	114	76	236	1	9	1	10
R_MMUM__45__RXN	7	12	3	72	7	1	14	8	63	69	77	35	44	70	108	9	85	187	149	248	12	6	0	24
R_3__46__2__46__1__46__23__45__RXN	20	49	14	81	91	8	141	70	271	230	463	116	148	126	179	64	122	192	250	570	9	12	8	22
R_PPENTOMUT__45__RXN	10	13	5	45	9	1	26	9	4	41	30	7	5	16	16	1	100	157	125	257	7	3	0	5
R_RXN0__45__5375	0	4	1	15	2	0	13	5	57	33	72	26	18	42	50	15	57	104	79	210	1	4	1	1
R_RXN__45__11897	0	0	0	2	0	0	0	0	0	0	2	1	0	0	1	0	0	0	0	0	0	0	0	0
R_RXN__45__11898	8	23	2	50	8	0	5	2	3	29	21	6	4	13	8	2	83	148	126	297	2	7	1	9
R_RXN__45__8642	53	207	53	373	383	40	547	201	1584	1753	2612	846	1600	1820	2969	1365	1150	2225	2311	4807	109	105	32	394
R_RXN__45__8643	4	13	3	18	9	2	24	4	4	2	6	2	0	3	9	0	5	25	17	34	0	1	0	0
R_RXN__45__14917	0	0	0	0	0	0	1	1	2	0	1	2	0	0	0	1	0	1	0	5	0	0	0	1
R_DHDOGALDOL__45__RXN	0	0	0	0	4	0	10	5	0	0	2	0	0	0	1	0	0	0	0	0	0	0	0	0
R_3__46__6__46__3__46__20__45__RXN	25	117	52	148	173	34	569	165	107	164	240	24	73	96	185	43	535	831	504	1355	42	40	19	114
R_RXN__45__8641	0	0	0	0	0	0	1	0	0	0	0	0	0	0	0	0	0	1	1	1	0	0	0	0
R_RXN__45__14930	1	0	0	2	0	0	0	0	0	1	1	0	1	0	1	0	1	0	1	0	1	0	1	1
R_2__46__7__46__8__46__24__45__RXN	4	23	3	29	6	1	9	9	5	27	21	2	4	6	7	6	59	113	83	188	8	3	0	6
R_UDP__45__NACMURALA__45__GLU__45__LIG__45__RXN	10	39	11	56	64	9	163	50	146	102	190	34	156	101	126	56	81	191	112	300	5	6	3	18
R_RXN0__45__705	0	0	0	0	0	0	0	0	0	0	0	0	0	0	0	0	0	0	0	0	0	0	0	0
R_RXN0__45__703	1	1	1	3	10	0	7	7	3	6	20	2	2	4	1	1	1	0	1	1	0	0	0	0
R_RXN0__45__704	1	0	0	2	0	0	0	0	3	0	0	0	1	1	1	0	2	9	4	11	0	0	1	2
R_RXN__45__14937	8	18	5	59	8	5	25	3	5	22	14	11	2	20	21	11	117	179	125	304	5	5	1	15
R_5__46__5__46__1__46__2__45__RXN	0	7	3	46	4	2	5	1	7	20	23	2	3	9	1	4	39	87	52	107	4	6	0	9
R_1__46__2__46__99__46__7__45__RXN	2	2	0	7	2	1	10	8	1	5	3	1	3	5	2	1	2	17	4	16	1	0	1	3
R_RXN0__45__5364	0	21	0	8	3	5	7	3	130	108	175	81	75	89	91	31	51	68	94	238	1	1	1	6
R_RXN__45__14936	0	0	0	0	0	0	0	0	0	0	0	0	0	0	0	0	0	0	0	0	0	0	0	0
R_RXN__45__14933	5	29	2	60	9	4	20	7	14	41	49	12	15	25	23	12	63	156	120	228	21	32	13	41
R_FORMALDEHYDE__45__DEHYDROGENASE__45__RXN	0	0	0	2	0	0	0	1	15	20	56	7	8	5	1	0	3	23	6	10	0	1	0	0
R_RXN__45__13603	28	70	18	104	50	19	86	72	248	213	258	114	265	329	1189	122	155	307	348	665	12	15	10	62
R_RXN__45__13602	28	70	18	104	50	19	86	72	248	213	258	114	265	329	1189	122	155	307	348	665	12	15	10	62
R_BENZENE__45__12__45__DIOXYGENASE__45__RXN	1	0	0	1	0	0	0	0	0	2	0	0	0	0	1	1	2	4	3	6	0	0	0	1
R_3__46__4__46__21__46__89__45__RXN	14	60	17	89	63	8	111	36	309	518	628	211	147	157	194	101	292	571	440	1186	17	14	13	47
R_RXN__45__9984	3	13	5	26	18	5	40	12	48	40	43	20	30	30	45	12	435	952	631	1488	32	33	31	70
R_RXN__45__9985	7	1	0	6	2	0	0	0	83	64	117	16	18	9	19	6	0	1	0	0	0	0	0	1
R_RXN__45__8654	0	0	0	0	0	0	0	0	0	0	0	0	1	1	0	1	0	0	0	0	0	0	0	0
R_METHYLVALERATE__45__RXN	48	195	47	329	158	43	321	65	120	354	243	98	95	132	154	61	538	872	642	1678	37	42	33	64
R_RXN__45__8655	0	0	0	0	0	0	0	0	0	0	0	0	1	1	0	1	0	0	0	0	0	0	0	0
R_RXN__45__9987	0	1	0	0	4	0	14	2	0	0	0	0	0	1	0	0	0	1	0	0	0	0	0	0
R_RXN__45__9983	2	6	7	32	9	3	5	1	20	18	37	3	6	10	6	5	43	126	48	144	4	1	3	9
R_ACYLCOADEHYDROG__45__RXN	134	568	158	808	716	117	1463	436	542	775	1310	283	607	604	1081	190	1627	2976	1993	5420	88	115	58	256
R_RXN__45__18428	9	25	5	50	39	9	66	36	355	264	409	82	152	92	91	23	198	334	255	633	12	5	5	16
R_GLUTAMATE__45____45__METHYLAMINE__45__LIGASE__45__RXN	1	0	0	0	2	3	5	2	0	0	0	0	0	0	1	1	0	2	1	0	0	0	0	0
R_RXN__45__18425	1	0	0	0	0	0	0	0	0	3	3	1	0	0	0	0	0	2	0	1	0	0	0	0
R_RXN__45__18424	1	0	0	0	0	0	0	0	0	3	3	1	0	0	0	0	0	2	0	1	0	0	0	0
R_RXN__45__18423	1	0	0	0	0	0	0	0	0	3	3	1	0	0	0	0	0	2	0	1	0	0	0	0
R_RXN__45__18422	1	0	0	0	0	0	0	0	0	3	3	1	0	0	0	0	0	2	0	1	0	0	0	0
R_RXN__45__18421	1	0	0	0	0	0	0	0	0	3	3	1	0	0	0	0	0	2	0	1	0	0	0	0
R_L__45__RHAMNONATE__45__DEHYDRATASE__45__RXN	3	0	0	3	0	1	0	1	0	1	0	0	1	2	1	0	0	0	0	0	0	0	0	0
R_CYTOCHROME__45__C3__45__HYDROGENASE__45__RXN	0	6	0	0	1	0	0	3	0	0	0	0	2	1	2	0	13	11	4	33	0	7	0	1
R_NICOTINATEPRIBOSYLTRANS__45__RXN	5	15	6	8	25	1	38	20	20	21	65	4	5	3	18	8	43	118	38	106	5	2	1	10
R_OCTADECANAL__45__DECARBONYLASE__45__RXN	0	0	0	0	0	0	0	0	0	0	0	0	0	0	0	0	0	0	1	0	0	0	0	0
R_RXN__45__9957	0	2	0	1	1	0	1	0	0	0	0	0	0	0	0	0	0	2	0	1	2	0	0	0
R_RXN__45__8626	0	0	0	0	0	0	0	0	0	0	0	0	0	0	0	0	0	2	0	0	0	0	0	0
R_RXN__45__9951	53	207	53	373	383	40	547	201	1584	1753	2612	846	1600	1820	2969	1365	1150	2225	2311	4807	109	105	32	394
R_3__46__7__46__1__46__9__45__RXN	0	0	0	1	0	0	0	0	1	1	7	0	2	1	0	3	42	118	50	103	2	2	0	5
R_RXN__45__9952	16	31	5	116	34	5	85	18	171	220	333	63	405	363	965	313	123	193	266	548	23	24	7	62
R_RXN0__45__2281	2	43	6	11	40	8	74	21	4	21	22	1	4	1	4	2	45	173	79	194	8	11	3	17
R_RXN__45__18420	1	0	0	0	0	0	0	0	0	3	3	1	0	0	0	0	0	2	0	1	0	0	0	0
R_RXN__45__14063	1	4	0	9	7	0	11	3	4	4	7	0	3	2	8	4	25	30	19	41	0	0	0	1
R_3__46__1__46__4__46__14__45__RXN	0	8	1	1	0	0	3	0	11	20	45	7	15	14	26	11	3	8	11	12	0	0	0	0
R_RXN__45__14064	1	16	5	11	13	4	24	5	5	8	6	2	40	27	16	12	43	98	36	150	1	9	4	6
R_TAGAKIN__45__RXN	0	1	0	1	0	0	0	0	1	2	6	0	0	0	1	0	0	0	0	0	0	0	0	0
R_2__46__7__46__7__46__60__45__RXN	6	5	4	8	11	5	20	5	35	36	61	21	24	16	20	13	20	22	31	37	1	0	0	4
R_1__46__21__46__4__46__1__45__RXN	1	1	0	0	3	1	11	3	0	3	0	0	3	5	3	0	0	0	0	0	0	0	0	0
R_RXN__45__18438	2	13	4	20	2	0	5	1	79	75	110	41	90	77	104	37	50	77	90	172	0	7	0	1
R_RXN0__45__5304	0	1	0	0	0	0	0	0	3	11	5	0	0	3	3	1	0	0	0	0	0	0	0	0
R_RXN__45__17107	0	0	0	0	0	0	0	0	0	0	0	1	0	1	1	4	0	0	0	0	0	0	0	1
R_RXN__45__18437	2	13	4	20	2	0	5	1	79	75	110	41	90	77	104	37	50	77	90	172	0	7	0	1
R_RXN0__45__5306	0	1	1	6	0	0	2	1	0	0	0	0	1	0	0	0	4	5	3	6	0	0	0	0
R_RXN__45__18436	2	13	4	20	2	0	5	1	79	75	110	41	90	77	104	37	50	77	90	172	0	7	0	1
R_RXN__45__18435	3	29	1	37	31	6	28	18	89	82	116	30	139	122	183	21	66	175	108	309	10	8	5	9
R_RXN__45__18434	8	8	1	25	2	1	12	4	24	34	26	28	34	39	50	15	32	76	60	117	2	9	0	11
R_GLY3KIN__45__RXN	3	4	1	5	6	0	6	3	1	2	1	2	1	2	2	0	0	0	0	3	0	0	0	0
R_RXN__45__17101	0	1	0	0	0	0	1	0	15	6	5	1	10	7	7	4	0	0	0	0	0	0	0	0
R_RXN__45__8629	112	377	131	488	300	85	575	156	976	929	1857	410	910	844	1121	442	1014	2098	1477	3608	138	119	47	157
R_2__46__1__46__3__46__9__45__RXN	1	4	3	3	2	0	6	2	0	4	3	0	1	0	0	0	4	6	9	14	0	1	0	0
R_RXN__45__8638	6	14	4	56	37	3	68	34	14	60	34	6	24	68	50	30	92	133	100	326	16	12	5	39
R_RXN__45__8631	32	152	43	204	138	22	262	92	1191	878	1403	244	759	693	1002	588	531	1236	1084	2217	29	40	17	109
R_RXN__45__18430	9	25	5	50	39	9	66	36	355	264	409	82	152	92	91	23	198	334	255	633	12	5	5	16
R_RXN__45__14073	16	72	15	65	53	10	121	33	80	110	152	39	85	98	181	79	187	368	196	602	165	77	66	156
R_NAD__45__SYNTH__45__GLN__45__RXN	10	26	8	79	45	9	109	37	400	515	538	248	476	632	728	152	215	536	436	1018	21	14	6	63
R_RXN__45__18406	3	40	8	55	27	13	29	14	549	415	749	253	562	451	434	34	295	676	548	1300	28	18	7	41
R_RXN__45__14049	7	1	0	20	0	2	1	0	0	8	7	1	1	5	2	0	10	27	11	50	0	1	0	0
R_RXN__45__18405	12	54	12	92	21	11	67	25	1584	1509	2124	742	539	505	566	105	584	881	879	2213	22	15	12	58
R_RXN__45__14047	62	275	64	496	228	50	423	165	8074	8360	13304	3857	13128	11012	14168	2871	2771	4567	4365	10166	275	154	70	438
R_RXN__45__15378	7	26	11	25	39	5	108	27	21	42	69	17	35	55	63	26	90	154	72	250	7	10	2	14
R_RXN__45__18403	3	40	8	54	26	12	27	14	549	415	749	253	562	449	432	34	294	675	547	1300	28	18	7	41
R_RXN__45__14048	7	1	0	20	0	2	1	0	0	8	7	1	1	5	2	0	10	27	11	50	0	1	0	0
R_RXN__45__18402	3	40	8	54	26	12	27	14	549	415	749	253	562	449	432	34	294	675	547	1300	28	18	7	41
R_RXN__45__15376	0	0	0	0	0	0	1	0	46	23	60	9	20	12	26	6	0	2	3	3	0	0	1	0
R_THREONINE__45____45__TRNA__45__LIGASE__45__RXN	23	143	32	261	113	35	254	87	1659	1541	2764	690	1230	1050	1934	480	689	1209	1183	2888	57	69	25	178
R_RXN__45__14046	0	0	0	0	1	0	1	0	6	4	15	1	2	6	6	1	0	0	0	0	0	0	0	0
R_2__46__1__46__1__46__63__45__RXN	1	3	0	1	24	0	18	13	11	14	22	11	12	14	33	7	10	17	16	32	0	0	1	1
R_PHTHALATE__45__45__45__DIOXYGENASE__45__RXN	13	18	5	40	8	7	13	4	12	24	17	4	2	15	8	2	95	198	1473	267	4	3	0	14
R_RXN__45__9926	0	0	0	0	0	0	0	0	0	0	0	0	0	0	0	0	0	1	3	12	0	0	1	1
R_RXN__45__18407	12	54	12	91	20	10	65	25	1584	1509	2124	742	539	503	564	105	583	880	878	2213	22	15	12	58
R_RXN__45__9933	0	0	0	0	0	0	0	0	0	0	0	0	0	0	0	0	1	2	1	0	0	0	0	0
R_TRANSALDOL__45__RXN	21	115	37	181	97	19	298	76	161	251	379	70	248	285	466	207	253	566	428	804	23	30	12	71
R_RXN__45__9935	2	6	1	3	5	4	21	5	0	0	3	0	1	3	15	7	7	29	6	18	0	1	2	0
R_RXN__45__9936	0	2	0	2	5	0	7	4	0	4	0	0	2	8	5	3	5	7	2	10	4	5	5	8
R_ACETOLACTREDUCTOISOM__45__RXN	19	64	20	138	39	10	103	56	234	202	547	65	175	244	1178	1549	420	697	806	1296	20	17	6	45
R_RXN__45__9931	1	5	1	5	15	0	12	6	0	2	0	0	1	2	1	1	0	0	1	0	0	0	1	0
R_RXN__45__9932	0	0	0	0	0	0	0	0	0	0	0	0	0	0	0	0	1	2	1	0	0	0	0	0
R_RXN__45__14040	17	102	36	67	19	39	32	6	4	9	6	2	18	11	15	2	245	492	279	1058	21	4	1	32
R_RXN__45__18417	1	0	0	0	0	0	0	0	0	3	3	1	0	0	0	0	0	2	0	1	0	0	0	0
R_RXN__45__18416	1	0	0	0	0	0	0	0	0	3	3	1	0	0	0	0	0	2	0	1	0	0	0	0
R_RXN__45__18415	1	0	0	0	0	0	0	0	0	3	3	1	0	0	0	0	0	2	0	1	0	0	0	0
R_RXN0__45__5329	11	50	14	64	617	7	773	375	82	84	162	42	69	81	96	54	40	95	53	105	10	3	5	11
R_RXN__45__18414	1	0	0	0	0	0	0	0	0	3	3	1	0	0	0	0	0	2	0	1	0	0	0	0
R_RXN__45__18413	1	0	0	0	0	0	0	0	0	3	3	1	0	0	0	0	0	2	0	1	0	0	0	0
R_RXN__45__18412	1	0	0	0	0	0	0	0	0	3	3	1	0	0	0	0	0	2	0	1	0	0	0	0
R_RXN__45__14054	1	4	0	1	6	0	10	8	392	477	490	271	361	527	349	19	125	207	261	603	5	3	4	8
R_RXN__45__18419	1	0	0	0	0	0	0	0	0	3	3	1	0	0	0	0	0	2	0	1	0	0	0	0
R_RXN__45__9939	2	5	5	15	30	1	59	11	40	39	108	10	27	14	32	9	16	79	53	91	1	5	2	5
R_RXN__45__18418	1	0	0	0	0	0	0	0	0	3	3	1	0	0	0	0	0	2	0	1	0	0	0	0
R_RXN__45__8612	0	0	0	0	0	0	0	0	0	0	0	0	0	0	0	0	0	3	6	3	0	0	0	1
R_FRUCTOKINASE__45__RXN	12	38	10	41	45	7	84	30	16	28	53	17	16	17	10	22	79	223	119	255	4	5	4	13
R_RXN__45__5581	72	449	70	1483	60	46	67	70	85	1009	364	160	35	207	97	73	1996	2768	2937	7199	79	126	49	271
R_RXN__45__17139	1	4	1	0	45	0	37	17	0	0	0	0	0	2	1	0	0	0	0	0	0	0	0	0
R_ALLOSE__45__KINASE__45__RXN	0	0	0	0	0	0	0	0	0	0	0	0	0	0	0	0	0	0	0	1	0	0	0	0
R_RXN__45__11833	0	2	3	0	0	0	8	2	7	7	35	1	5	15	10	3	0	4	3	2	0	0	0	0
R_RXN__45__11834	8	22	5	32	47	2	63	25	262	307	419	145	304	357	776	209	107	220	233	549	17	14	8	51
R_LINALOOL__45__8__45__MONOOXYGENASE__45__RXN	8	29	14	17	20	4	31	18	11	44	49	17	12	25	40	8	64	225	270	307	5	5	0	17
R_RXN__45__9909	0	0	0	0	1	0	0	0	24	17	43	8	15	7	11	2	9	17	12	32	2	0	0	1
R_RXN__45__11835	12	19	4	32	40	3	52	22	470	441	801	219	361	389	920	243	108	247	288	607	17	16	12	56
R_3__46__5__46__1__46__52__45__RXN	5	43	3	36	99	2	139	59	2	0	1	1	4	11	4	10	4	5	2	10	1	0	1	1
R_RXN__45__11836	22	52	12	105	80	10	137	57	667	521	930	302	559	594	1111	362	282	534	492	1228	32	34	14	98
R_GDPMANDEHYDRA__45__RXN	14	61	25	56	162	12	281	127	137	70	147	18	72	77	88	47	141	390	152	353	10	11	11	47
R_RXN__45__9905	3	2	0	1	1	0	1	0	0	0	0	0	0	0	0	0	0	0	0	0	0	0	0	0
R_RXN__45__11832	16	60	23	87	47	14	78	18	714	556	1956	185	1057	1077	3341	686	182	379	527	611	44	110	24	259
R_RXN__45__9912	0	0	0	0	0	0	0	0	0	3	11	0	2	0	1	0	0	0	0	0	0	0	0	0
R_RXN__45__6883	7	16	3	10	6	7	13	7	71	50	112	19	50	50	268	32	20	38	75	58	7	11	4	41
R_RXN__45__9914	0	0	0	0	0	0	0	0	0	3	11	0	2	0	1	0	0	0	0	0	0	0	0	0
R_CARBODEHYDRAT__45__RXN	7	57	12	67	101	12	110	75	121	139	166	70	204	156	255	61	149	314	248	389	20	14	7	49
R_RXN__45__9910	0	0	0	0	0	0	0	0	56	26	72	26	23	14	13	2	9	16	20	47	1	0	0	1
R_1__46__1__46__1__46__292__45__RXN	16	21	9	52	17	10	23	9	284	170	359	162	216	170	340	235	120	266	345	542	8	24	9	65
R_RXN__45__17133	0	0	0	0	0	0	0	0	138	153	138	36	120	118	288	87	12	42	31	107	3	1	0	9
R_RXN__45__17132	0	0	0	0	0	0	0	0	138	153	138	36	120	118	288	87	12	42	31	107	3	1	0	9
R_RXN__45__17131	0	0	0	0	0	0	0	0	138	153	138	36	120	118	288	87	12	42	31	107	3	1	0	9
R_RXN__45__11845	1	14	3	16	15	8	24	12	950	823	1390	531	856	681	741	95	335	459	551	1314	17	18	10	39
R_RXN66__45__281	0	5	0	4	49	1	73	33	0	0	0	0	1	0	0	0	2	1	3	11	0	0	1	1
R_RXN__45__11840	2	4	0	5	18	0	32	12	29	16	31	12	39	21	47	13	8	20	25	24	2	1	0	4
R_RXN__45__11841	3	7	4	7	18	0	34	13	148	93	176	33	123	100	130	59	23	56	70	126	4	2	2	7
R_RXN__45__11842	11	23	4	38	56	2	87	35	295	323	464	160	384	402	815	222	134	294	273	593	19	16	8	58
R_D__45__AMINO__45__ACID__45__OXIDASE__45__RXN	0	0	0	0	0	0	0	1	48	27	59	13	33	41	66	32	8	26	22	46	0	1	0	1
R_PHENYLALANINE__45____45__TRNA__45__LIGASE__45__RXN	13	44	9	33	101	5	193	59	17	39	70	21	31	40	44	25	24	59	44	76	1	7	5	10
R_RXN__45__11837	8	19	4	32	36	2	50	21	228	261	373	131	280	317	711	194	91	198	180	465	14	14	8	47
R_RXN__45__11838	10	44	8	87	51	12	88	38	505	504	791	261	434	502	1129	277	231	478	492	1109	25	23	10	85
R_RXN__45__11839	13	38	6	62	24	12	53	20	352	310	592	187	287	256	377	122	146	231	210	489	16	23	4	41
R_5__46__3__46__1__46__23__45__RXN	2	13	2	17	5	2	15	14	8	9	20	2	5	10	6	4	6	9	16	49	1	0	0	1
R_LACTOSE__45__6__45__PHOSPHATE__45__ISOMERASE__45__RXN	0	0	0	0	0	0	0	0	0	0	0	0	0	0	0	0	45	60	15	67	0	0	0	0
R_UDP__45__NACMURALGLDAPLIG__45__RXN	13	42	21	80	153	11	270	92	382	182	407	85	378	248	348	117	150	350	212	517	6	13	2	28
R_SUGAR__45__PHOSPHATASE__45__RXN	1	0	0	0	0	0	0	0	0	0	0	1	1	1	2	0	0	0	0	0	0	0	0	0
R_RXN__45__18448	85	308	85	522	290	63	492	234	1649	1848	4951	826	1462	957	1033	1068	1245	5186	3271	3998	77	85	45	231
R_GLUTSEMIALDEHYDROG__45__RXN	18	47	16	85	34	6	82	29	1519	1176	2140	816	1640	1525	2303	946	584	868	911	2315	64	47	14	127
R_RXN__45__18447	85	308	85	522	290	63	492	234	1649	1848	4951	826	1462	957	1033	1068	1245	5186	3271	3998	77	85	45	231
R_RXN__45__17116	40	222	55	284	257	38	563	174	938	899	1576	367	843	909	1918	603	857	1502	1254	3214	52	46	16	165
R_RXN__45__18446	85	308	85	522	290	63	492	234	1649	1848	4951	826	1462	957	1033	1068	1245	5186	3271	3998	77	85	45	231
R_RXN__45__14089	0	0	2	1	0	0	2	0	0	1	2	0	0	1	4	1	1	0	0	1	0	2	0	1
R_RXN__45__17114	47	224	59	415	168	54	306	132	525	680	1083	192	537	436	932	178	724	1619	1082	2414	61	73	23	181
R_SARCOX__45__RXN	8	7	4	15	9	1	8	3	1	0	2	0	0	5	9	2	17	73	34	50	5	2	3	3
R_3__46__1__46__4__46__1__45__RXN	1	3	0	2	0	0	0	0	3	7	9	2	0	1	1	1	1	0	0	0	0	0	0	0
R_RXN__45__17129	0	1	0	0	0	0	1	0	0	0	0	0	0	0	0	0	0	1	0	0	0	0	0	0
R_RXN__45__17128	0	1	0	0	0	0	0	0	0	0	0	0	0	0	0	0	0	0	0	0	0	0	0	0
R_RXN__45__17127	0	0	0	0	0	0	0	0	0	0	0	0	1	1	0	1	0	0	0	0	0	0	0	0
R_RXN__45__18457	0	0	0	0	0	0	0	0	0	0	0	0	0	0	0	0	0	0	0	0	0	0	0	0
R_RXN__45__14098	0	8	0	14	33	2	101	23	4	9	14	7	5	4	17	9	0	3	3	2	0	1	0	1
R_RXN__45__14099	0	8	0	14	33	2	101	23	4	9	14	7	5	4	17	9	0	3	3	2	0	1	0	1
R_3__46__2__46__1__46__103__45__RXN	0	0	0	0	1	0	0	0	0	0	0	0	0	0	0	0	0	0	0	0	0	0	0	0
R_PRAISOM__45__RXN	6	13	6	37	12	2	13	19	9	19	22	4	8	6	12	2	57	107	73	154	2	4	3	17
R_PROLINE__45__RACEMASE__45__RXN	0	0	0	0	0	0	0	0	0	0	0	0	0	0	0	0	0	0	0	0	0	0	0	0
R_RXN__45__11820	0	0	0	0	0	0	0	0	0	0	0	0	0	0	0	0	0	0	1	0	0	0	0	1
R_RXN__45__9902	0	0	0	9	23	1	21	3	0	2	3	0	0	0	2	2	0	0	0	3	0	0	0	0
R_ASPARTASE__45__RXN	0	0	0	0	0	1	0	0	0	0	0	1	1	2	2	1	16	36	22	52	0	0	1	1
R_RXN__45__14092	0	0	0	0	0	0	0	0	0	0	0	0	0	0	0	1	0	0	0	0	0	0	0	0
R_RXN__45__14093	0	8	0	14	33	2	101	23	4	9	14	7	5	4	17	9	0	3	3	2	0	1	0	1
R_RXN__45__14090	0	0	0	0	0	0	0	0	0	0	0	0	2	0	3	0	1	5	1	4	0	0	1	0
R_RXN__45__14091	1	16	5	11	13	4	24	5	5	8	6	2	40	27	16	12	43	98	36	150	1	9	4	6
R_EXOPOLYPHOSPHATASE__45__RXN	27	72	23	140	44	14	93	29	285	216	432	103	222	178	275	102	340	858	465	1299	34	55	15	88
R_RXN__45__11078	12	24	2	41	23	1	39	8	4	19	11	3	2	13	7	11	57	153	88	267	1	1	4	8
R_RXN__45__14100	0	8	0	14	33	2	101	23	4	9	14	7	5	4	17	9	0	3	3	2	0	1	0	1
R_ORNITHINE__45__GLU__45__AMINOTRANSFERASE__45__RXN	3	22	6	33	81	2	118	38	4	20	14	11	11	14	21	13	5	4	2	13	2	1	1	0
R_RXN__45__14107	22	100	24	224	76	17	115	47	498	641	734	168	980	982	1924	443	728	1516	1327	2715	27	78	18	189
R_RXN0__45__2201	2	1	0	4	0	2	7	0	0	0	0	0	0	1	0	2	3	6	1	8	1	0	0	3
R_2__46__8__46__1__46__6__45__RXN	1	37	8	17	37	4	60	8	128	70	140	46	582	656	856	119	55	115	159	316	21	6	5	42
R_RXN__45__11070	1	10	3	20	49	4	61	18	631	353	739	274	593	491	828	403	168	337	496	983	20	23	11	53
R_R122__45__RXN	0	2	0	1	3	1	3	4	0	0	0	0	0	0	0	0	1	1	0	2	0	0	0	0
R_ADPREDUCT__45__RXN	71	355	106	804	503	63	1039	355	216	522	515	124	176	312	225	168	1799	4306	2843	6804	139	82	56	181
R_RXN__45__14115	0	0	0	0	0	0	0	0	0	0	0	0	2	0	3	0	1	5	1	4	0	0	1	0
R_RXN__45__14116	19	73	18	54	58	7	122	31	26	39	86	13	23	49	51	15	12	23	26	40	0	5	2	7
R_RXN__45__14113	1	16	5	11	13	4	24	5	5	8	6	2	40	27	16	12	43	98	36	150	1	9	4	6
R_TRANS__45__RXN0__45__277	0	0	0	0	0	1	3	6	0	0	0	0	0	0	0	0	2	5	3	7	3	4	1	3
R_RXN__45__16775	2	16	13	25	6	8	17	2	1	9	1	7	1	5	3	7	34	57	42	149	1	0	0	3
R_RXN__45__16774	2	16	13	25	6	8	17	2	1	9	1	7	1	5	3	7	34	57	42	149	1	0	0	3
R_RXN__45__14112	1	16	5	11	13	4	24	5	5	8	6	2	40	27	16	12	43	98	36	150	1	9	4	6
R_RXN__45__16773	2	16	13	25	6	8	17	2	1	9	1	7	1	5	3	7	34	57	42	149	1	0	0	3
R_RXN__45__14117	33	136	42	181	131	17	263	97	619	551	846	202	471	788	845	138	395	796	755	1777	35	39	22	101
R_RXN__45__14118	9	14	9	28	23	1	49	14	69	96	109	38	96	99	169	42	102	224	145	359	1	5	1	12
R_RXN0__45__3521	2	6	3	6	27	1	50	29	0	4	4	0	4	7	7	1	3	7	2	6	2	0	1	0
R_TRYPTOPHAN__45__AMINOTRANSFERASE__45__RXN	6	15	4	11	9	3	20	4	38	56	76	10	112	128	294	51	67	108	58	207	11	9	4	20
R_1__46__1__46__1__46__145__45__RXN	0	2	0	1	0	0	1	0	0	0	1	0	0	1	0	0	0	2	2	8	0	1	0	0
R_2__46__5__46__1__46__19__45__RXN	8	34	9	88	66	4	114	29	207	179	399	69	178	140	235	125	111	229	195	409	20	12	7	38
R_RXN__45__11080	3	13	5	18	8	4	25	5	1	3	7	3	0	3	3	5	38	68	33	99	0	1	0	1
R_RXN__45__11081	3	13	0	11	3	2	15	9	3	0	1	0	1	4	6	0	4	30	13	18	1	0	0	0
R_RXN__45__16745	2	7	0	16	2	2	4	4	0	1	0	0	1	1	0	0	0	2	0	2	0	0	0	2
R_GLUCOSE__45__1__45__PHOSPHAT__45__RXN	2	7	1	10	5	1	10	5	3	3	9	1	2	6	7	8	7	23	14	25	1	1	6	0
R_LINB1__45__RXN	12	44	12	58	70	4	130	27	112	94	151	31	50	44	70	13	80	153	130	290	8	14	4	9
R_RXN__45__11053	0	0	0	1	0	0	9	0	2	1	2	0	0	2	3	1	1	0	0	0	0	0	0	0
R_RXN__45__11054	8	22	25	12	14	6	37	12	0	3	4	3	1	7	13	2	315	855	447	480	1	19	0	21
R_CPM__45__KDOSYNTH__45__RXN	3	8	1	22	13	4	24	10	236	160	231	98	256	212	1232	169	101	165	270	458	14	20	0	75
R_2__46__6__46__1__46__33__45__RXN	1	10	0	7	0	1	3	0	0	0	2	0	0	1	0	0	0	0	0	0	0	0	1	0
R_ADENODEAMIN__45__RXN	0	8	3	20	22	0	18	3	1	6	13	4	12	25	22	10	0	0	0	0	0	0	0	0
R_ASPCARBTRANS__45__RXN	5	27	8	32	32	3	44	12	61	106	125	20	143	142	447	86	97	240	184	342	7	12	4	41
R_RXN__45__16748	1	3	0	0	3	0	14	4	2	5	10	0	4	2	4	1	3	6	1	14	0	0	0	2
R_RXN__45__16747	2	3	2	5	11	0	7	4	4	7	18	5	3	3	2	2	31	85	51	80	1	1	0	17
R_RXN__45__16746	0	0	0	3	0	1	4	1	4	6	20	2	2	2	0	0	0	0	0	0	0	0	0	0
R_3__45__DEHYDROQUINATE__45__SYNTHASE__45__RXN	9	23	4	32	32	7	51	21	316	203	402	84	216	176	507	175	95	190	150	329	10	20	10	55
R_RXN__45__2463	2	3	2	5	0	0	2	2	0	1	2	0	0	0	0	0	30	65	18	51	1	1	1	1
R_RXN__45__2462	1	0	4	11	1	0	0	0	6	8	6	1	7	3	7	2	13	23	15	32	0	0	0	5
R_RXN__45__2464	16	28	7	38	18	4	27	13	55	75	72	12	91	72	265	39	85	225	109	227	12	7	4	18
R_NADPH__45__DEHYDROGENASE__45__FLAVIN__45__RXN	5	4	7	24	10	5	21	5	108	131	200	79	198	212	254	111	55	119	177	284	10	13	5	8
R_RXN__45__11050	0	0	0	0	0	0	0	0	0	0	0	0	0	0	0	0	1	0	0	0	0	0	0	0
R_KDOTRANS__45__RXN	10	26	5	40	20	6	24	12	47	52	44	32	32	41	91	37	69	187	131	298	9	8	2	9
R_RXN__45__12398	20	49	14	81	91	8	141	70	271	230	463	116	148	126	179	64	122	192	250	570	9	12	8	22
R_RXN__45__12399	20	49	14	81	91	8	141	70	271	230	463	116	148	126	179	64	122	192	250	570	9	12	8	22
R_RXN__45__16751	0	0	0	2	7	0	18	1	0	1	1	0	1	4	11	1	0	0	0	0	0	0	0	0
R_3__46__6__46__3__46__43__45__RXN	1	9	1	11	8	0	29	17	41	32	38	4	23	25	42	8	5	30	12	27	0	0	0	2
R_RXN__45__16750	0	2	3	2	1	0	0	2	52	86	101	14	65	61	112	33	15	21	19	45	2	2	0	3
R_RXN__45__11065	90	416	101	817	320	97	561	199	679	920	1052	301	519	625	723	278	1341	3060	1889	4912	86	112	55	225
R_NMNAMIDOHYDRO__45__RXN	10	49	14	54	24	8	44	24	133	168	252	61	147	124	186	21	144	269	213	340	9	11	5	22
R_SULFITE__45__REDUCT__45__RXN	0	0	0	3	1	0	2	1	10	6	11	3	19	13	10	6	3	16	10	7	0	0	0	1
R_RXN1G__45__445	77	305	99	486	183	56	429	102	768	765	1434	261	853	1009	1397	692	1101	2400	1699	4032	95	116	41	217
R_3__46__5__46__1__46__83__45__RXN	0	1	0	4	0	0	0	0	1	1	0	1	1	0	0	0	9	13	5	27	0	1	0	2
R_RXN__45__16759	8	19	5	21	8	8	28	15	32	24	46	30	27	27	19	7	90	194	50	207	13	4	4	8
R_1__46__1__46__99__46__28__45__RXN	23	85	23	94	154	15	206	73	39	49	66	11	36	27	47	23	214	413	205	601	12	27	14	39
R_RXN__45__15426	1	9	0	9	4	1	15	3	0	0	0	0	0	0	0	0	0	7	1	0	0	0	0	0
R_RXN__45__12392	24	68	19	151	74	15	164	51	1236	913	1756	309	606	576	1109	187	406	689	763	1807	32	19	10	66
R_RXN__45__12391	6	20	13	43	18	4	30	3	182	179	247	60	219	209	674	68	68	147	155	298	6	4	0	11
R_RXN__45__15479	7	37	10	33	41	8	54	15	4	7	17	4	14	12	34	16	75	175	93	285	5	7	2	6
R_RXN__45__14149	11	7	4	53	17	2	48	20	58	37	78	12	14	18	22	3	54	111	96	194	2	4	3	19
R_RXN__45__18503	1	3	0	1	2	2	0	0	1	8	0	0	1	4	6	3	0	4	3	13	1	0	0	0
R_RXN__45__14147	6	15	4	11	9	3	20	4	38	56	76	10	112	128	294	51	67	108	58	207	11	9	4	20
R_POLYPHOSPHATE__45__KINASE__45__RXN	43	139	25	222	181	29	317	114	130	198	276	97	134	123	169	102	309	715	450	1174	38	54	23	103
R_GSAAMINOTRANS__45__RXN	6	9	2	5	12	2	16	9	166	194	293	76	199	244	413	100	55	95	142	302	7	7	2	19
R_RXN__45__18500	0	0	0	0	0	0	0	0	0	0	0	0	0	0	0	0	3	4	0	2	0	0	0	2
R_RXN__45__14142	0	5	0	5	0	1	3	6	95	87	122	35	159	132	210	66	22	40	60	63	4	7	0	3
R_RXN__45__14143	0	5	0	5	0	1	3	6	95	87	122	35	159	132	210	66	22	40	60	63	4	7	0	3
R_PENICILLIN__45__AMIDASE__45__RXN	6	26	4	14	13	3	40	6	62	54	52	18	69	73	100	30	20	55	26	79	2	1	1	7
R_RXN1G__45__460	122	492	138	824	429	97	977	262	1175	1277	2143	424	1259	1607	2609	1147	1585	3422	2514	5882	136	172	53	331
R_PNKIN__45__RXN	11	11	4	33	17	5	25	5	6	10	9	3	4	7	2	3	54	102	54	185	9	7	3	13
R_RXN__45__14140	0	2	1	1	6	2	5	4	0	0	0	0	0	0	0	0	1	6	3	6	0	0	1	1
R_RXN0__45__7090	3	1	1	2	1	0	0	0	69	97	160	32	60	55	102	28	24	36	55	80	3	1	0	4
R_TRANS__45__OCTAPRENYLTRANSTRANSFERASE__45__RXN	2	10	1	12	41	3	34	10	6	4	4	0	3	10	13	2	2	0	2	1	0	0	1	0
R_PROPKIN__45__RXN	1	1	1	7	0	2	0	0	0	1	0	1	0	1	1	0	5	7	6	24	0	1	1	3
R_RXN1G__45__469	101	275	104	447	282	73	489	194	2025	1499	2574	965	955	800	1448	583	1398	2919	1960	4812	80	73	50	212
R_1__46__2__46__1__46__58__45__RXN	9	17	3	8	19	4	53	19	0	0	4	0	11	18	12	8	0	0	0	0	0	0	1	0
R_SPERMACTRAN__45__RXN	2	5	5	15	30	1	59	11	40	39	108	10	27	14	32	9	16	79	53	91	1	5	2	5
R_3__45__NUCLEOTID__45__RXN	0	0	0	0	0	0	0	0	0	0	0	0	2	0	3	0	1	5	1	4	0	0	1	0
R_3__46__2__46__1__46__32__45__RXN	1	5	0	21	7	3	7	1	1	1	1	2	0	1	0	0	0	0	2	0	1	0	0	0
R_4__46__3__46__1__46__16__45__RXN	4	18	7	60	15	5	18	6	50	35	58	20	49	52	72	18	102	217	112	277	1	9	2	13
R_METHYLACETOACETYLCOATHIOL__45__RXN	54	270	61	438	182	45	415	133	477	610	1117	154	393	329	483	144	730	1256	1048	2334	62	91	27	236
R_ACETOOHBUTSYN__45__RXN	29	64	7	175	42	12	81	34	249	279	404	143	1038	881	811	107	796	1394	1379	3482	51	47	25	101
R_RXN__45__14150	3	5	3	17	12	2	17	10	39	33	54	19	21	25	23	5	36	88	57	123	6	3	1	8
R_RXN__45__9087	22	76	25	86	40	21	90	41	7	29	16	6	13	22	12	9	156	318	177	523	12	8	8	9
R_UDPGLUCEPIM__45__RXN	48	148	31	246	160	26	245	119	340	525	685	133	320	344	697	212	364	849	857	1395	52	67	34	195
R_GLUCUROISOM__45__RXN	3	11	4	9	30	2	53	21	63	76	78	34	68	73	117	31	17	70	74	77	11	2	2	13
R_RXN__45__14126	0	0	0	0	0	0	0	0	0	0	0	0	2	0	3	0	1	5	1	4	0	0	1	0
R_RXN__45__16788	0	1	0	0	0	0	0	0	0	0	3	1	3	1	3	0	0	0	1	0	0	0	0	0
R_RXN__45__14124	0	0	0	0	0	0	0	0	0	0	0	0	2	0	3	0	1	5	1	4	0	0	1	0
R_MYRISTOYLACYLTRAN__45__RXN	3	2	0	6	3	0	4	1	0	4	6	0	3	10	4	2	11	36	26	49	2	3	0	2
R_RXN__45__14120	20	102	19	130	60	9	114	48	320	344	398	157	545	781	1612	434	335	821	942	1776	41	100	21	241
R_3__46__4__46__24__46__76__45__RXN	1	0	0	6	1	0	0	0	0	0	0	0	0	0	1	0	0	5	0	2	0	0	0	0
R_RETINYL__45__PALMITATE__45__ESTERASE__45__RXN	29	88	16	88	109	25	216	88	302	303	416	129	207	225	436	101	431	967	582	1263	29	22	7	60
R_RXN0__45__4841	10	32	14	27	5	3	9	1	0	7	4	1	1	1	1	0	131	214	130	264	1	4	1	8
R_D__45__LYXOSE__45__KETOL__45__ISOMERASE__45__RXN	0	0	0	0	0	0	0	0	0	0	0	0	0	0	0	0	0	0	0	0	0	0	0	0
R_RXN__45__14129	5	12	1	23	3	0	21	8	7	10	27	8	1	9	17	3	30	113	53	118	4	5	3	11
R_HYDROXYBENZALDEHYDE__45__OXIDATION__45__NADP__45__RXN	0	0	0	0	0	0	0	0	8	3	8	2	5	2	1	0	0	0	0	0	0	0	0	0
R_RXN__45__11093	0	2	0	2	1	0	0	0	0	0	0	0	0	0	2	0	0	0	0	0	0	0	0	0
R_TRANS__45__RXN0__45__207	37	107	22	291	81	26	107	45	203	247	297	115	159	179	229	80	251	445	378	872	24	27	9	75
R_CHLOROMALERED__45__RXN	5	12	6	23	12	3	36	11	6	32	24	2	3	10	10	0	48	98	58	145	5	6	1	19
R_RXN0__45__3501	7	18	16	40	65	3	90	42	603	318	1580	97	303	197	166	1452	47	131	44	139	2	2	3	14
R_RXN__45__14136	16	72	15	65	53	10	121	33	80	110	152	39	85	98	181	79	187	368	196	602	165	77	66	156
R_RXN__45__16797	0	0	0	0	0	0	2	0	0	0	0	0	0	0	0	1	1	0	0	0	0	0	0	0
R_RIBULPEPIM__45__RXN	0	2	1	6	1	0	3	0	0	0	2	0	1	0	0	1	2	10	2	3	0	1	1	2
R_RXN__45__2425	47	224	59	415	168	54	306	132	525	680	1083	192	537	436	932	178	724	1619	1082	2414	61	73	23	181
R_GAPOXNPHOSPHN__45__RXN	77	318	122	337	187	120	468	173	456	608	712	259	694	1270	1523	254	799	1640	1403	2799	128	186	136	503
R_RXN1G__45__488	30	148	31	291	150	27	253	86	679	589	1076	260	533	584	849	373	587	1152	1152	2414	41	43	21	158
R_RXN__45__14139	0	2	1	2	6	2	7	4	46	42	55	26	20	20	54	17	21	32	26	77	1	0	2	4
R_1__46__13__46__11__46__6__45__RXN	4	10	0	4	13	2	20	10	4	4	6	0	1	3	2	2	0	0	0	0	0	0	2	0
R_GMP__45__SYN__45__NH3__45__RXN	10	56	12	119	77	23	127	37	116	135	311	76	150	165	355	366	193	406	344	752	9	30	5	66
R_ARYLSULFATE__45__SULFOTRANSFERASE__45__RXN	0	9	0	6	11	1	8	3	0	0	0	0	0	1	0	0	0	0	0	0	0	0	0	0
R_RXN__45__9068	1	0	0	0	0	0	0	0	0	0	0	0	0	0	0	0	0	1	1	2	1	0	0	0
R_4__46__1__46__2__46__41__45__RXN	0	0	0	0	1	0	0	0	20	17	35	11	43	17	25	1	4	9	19	22	0	0	0	0
R_RXN__45__12323	0	4	1	21	13	1	14	13	0	10	2	0	4	4	0	4	13	29	28	75	1	2	0	4
R_RXN__45__13654	0	0	0	0	1	0	0	0	0	0	0	0	0	0	0	0	0	0	0	0	0	0	0	0
R_LONG__45__CHAIN__45__ALCOHOL__45__DEHYDROGENASE__45__RXN	2	9	6	8	17	3	38	14	83	81	130	41	140	80	159	46	39	65	91	178	5	4	4	18
R_MANNITOL__45__1__45__PHOSPHATASE__45__RXN	0	1	0	1	0	0	1	0	1	0	1	0	0	1	4	0	0	0	0	0	0	0	0	0
R_KDO__45__8PSYNTH__45__RXN	6	30	5	48	11	3	49	11	102	124	158	32	107	87	189	66	163	160	144	268	9	14	4	25
R_RXN1G__45__499	77	305	99	486	183	56	429	102	768	765	1434	261	853	1009	1397	692	1101	2400	1699	4032	95	116	41	217
R_RXN__45__14986	11	50	13	80	49	13	118	57	157	196	330	41	137	139	243	197	247	522	378	787	17	15	9	43
R_RXN__45__14987	0	0	0	0	0	0	0	0	0	0	0	0	0	1	0	0	6	12	9	14	0	0	0	0
R_ACETOLACTSYN__45__RXN	29	64	7	175	42	12	81	34	249	279	404	143	1038	881	811	107	796	1394	1379	3482	51	47	25	101
R_2__46__6__46__1__46__50__45__RXN	0	0	0	0	0	0	0	0	0	0	0	0	0	0	0	0	1	2	0	3	0	2	0	0
R_RXN__45__2401	1	9	3	4	4	4	7	3	2	6	6	1	1	4	17	6	0	0	0	0	0	0	0	0
R_RXN__45__9030	0	0	0	0	0	0	0	0	0	1	0	0	0	0	0	0	0	0	0	0	0	0	0	0
R_RXN__45__9031	4	20	5	67	6	5	12	5	2	11	19	5	3	11	5	5	83	138	101	264	2	7	2	26
R_RXN__45__14994	0	1	2	0	0	0	0	0	2	1	14	4	2	0	1	3	1	1	0	0	0	1	0	0
R_RXN__45__14992	5	10	6	26	13	8	20	15	41	28	48	11	43	35	64	30	52	76	69	112	7	1	8	14
R_BADH__45__RXN	16	19	10	71	22	3	45	18	61	70	167	19	83	49	507	56	131	225	127	303	11	24	13	63
R_RXN__45__12335	0	0	0	0	0	0	1	0	0	0	0	0	0	0	0	0	0	0	0	0	0	0	0	0
R_3__46__5__46__1__46__26__45__RXN	0	6	0	2	7	0	9	13	3	8	10	4	4	4	1	2	4	5	4	9	2	0	1	0
R_AGMATIN__45__RXN	1	15	0	31	4	2	11	1	9	40	50	8	1	11	4	2	78	138	135	235	8	5	2	9
R_RXN__45__14963	6	12	2	16	3	0	35	12	12	30	79	9	7	1	12	4	178	267	200	522	28	36	18	58
R_RXN__45__12309	18	185	45	105	37	34	49	26	1	4	16	8	4	2	14	9	0	4	5	8	0	3	0	4
R_RXN0__45__7078	0	0	0	0	0	0	0	0	0	0	0	0	0	0	0	0	0	0	0	0	0	0	0	0
R_ARGDECARBOX__45__RXN	15	16	8	35	9	7	29	8	549	539	706	259	1053	1044	1245	245	231	564	718	1054	33	25	12	55
R_RXN__45__14969	0	0	0	0	4	0	3	3	0	0	0	0	0	1	2	0	0	0	0	0	1	0	0	0
R_RXN__45__12303	8	11	5	45	35	0	37	35	120	154	335	28	86	89	127	38	81	191	169	344	5	7	3	16
R_RXN__45__12302	11	44	7	19	16	4	16	9	294	157	269	73	205	206	195	47	67	70	112	241	4	6	1	11
R_RXN__45__12305	3	13	0	15	41	0	40	12	0	1	0	1	0	3	1	4	3	4	0	7	0	2	1	1
R_RXN__45__14964	4	7	5	27	3	2	5	1	1	7	1	0	0	5	1	0	25	57	18	85	3	0	1	5
R_RXN__45__14965	4	7	5	27	3	2	5	1	1	7	1	0	0	5	1	0	25	57	18	85	3	0	1	5
R_RXN__45__13635	0	0	0	0	0	0	0	0	0	0	0	0	0	0	0	0	0	0	0	0	0	0	0	0
R_DHLAXANAU__45__RXN	12	44	12	58	70	4	130	27	112	94	151	31	50	44	70	13	80	153	130	290	8	14	4	9
R_RXN0__45__7075	42	66	19	111	56	20	114	53	45	60	105	16	37	31	67	19	136	418	209	546	9	11	10	34
R_KDPGALDOL__45__RXN	5	40	12	89	25	7	62	29	135	141	175	44	100	106	147	36	188	405	274	741	6	10	7	18
R_BRANCHED__45__CHAINAMINOTRANSFERLEU__45__RXN	27	123	35	236	206	25	342	160	192	304	466	95	200	237	532	257	535	1107	960	1553	28	38	29	96
R_RXN__45__9010	0	4	1	7	1	1	1	5	4	8	5	1	1	3	8	1	7	4	4	10	0	0	0	0
R_RXN__45__9011	0	0	0	0	0	0	0	0	0	0	0	0	0	0	0	0	0	1	0	0	0	0	0	0
R_RXN__45__14971	7	27	11	26	39	6	114	27	21	42	69	17	35	56	65	27	90	154	73	250	7	10	2	14
R_RXN__45__14970	15	89	14	79	153	9	220	95	45	136	261	41	73	70	94	47	190	313	258	632	36	43	20	66
R_2__45__CHLOROBENZOATE__45__12__45__DIOXYGENASE__45__RXN	0	0	0	0	0	0	0	0	0	0	0	0	0	0	0	0	0	0	0	0	0	0	0	0
R_RXN0__45__7067	0	0	0	0	0	1	0	0	17	12	50	4	29	26	178	26	8	10	24	22	1	6	0	8
R_PEPDEPHOS__45__RXN	33	136	42	181	131	17	263	97	619	551	846	202	471	788	845	138	395	796	755	1777	35	39	22	101
R_RXN0__45__7066	0	0	0	2	0	0	0	0	68	66	74	16	127	143	290	74	7	28	52	53	9	7	1	10
R_4__46__1__46__1__46__74__45__RXN	0	1	0	2	0	1	0	0	0	0	0	0	0	0	0	0	0	0	0	0	0	0	1	0
R_RXN__45__9023	6	20	13	43	18	4	30	3	182	179	247	60	219	209	674	68	68	147	155	298	6	4	0	11
R_RXN__45__9024	3	8	8	13	3	4	3	2	3	2	5	2	2	4	0	3	13	32	20	66	3	4	3	4
R_RXN__45__9025	24	68	19	151	74	15	164	51	1236	913	1756	309	606	576	1109	187	406	689	763	1807	32	19	10	66
R_FORMAMIDASE__45__RXN	1	4	2	15	8	3	8	6	26	10	25	4	19	20	26	12	2	3	2	5	1	0	1	1
R_RXN__45__12365	1	2	2	4	0	1	9	1	0	2	1	0	1	0	4	2	14	50	26	32	0	0	0	3
R_RXN__45__13698	15	74	12	210	23	14	104	32	99	226	211	71	103	105	179	68	255	471	390	985	11	4	11	20
R_RXN__45__12367	20	102	10	237	27	10	38	30	37	158	61	33	16	71	16	15	324	578	647	1573	14	18	12	65
R_RXN__45__13697	37	157	51	310	173	32	282	102	275	527	841	133	428	572	1673	450	475	1021	910	1757	52	70	16	157
R_RXN__45__12366	20	102	10	237	27	10	38	30	37	158	61	33	16	71	16	15	324	578	647	1573	14	18	12	65
R_AGMATINE__45__DEIMINASE__45__RXN	4	17	3	9	9	1	10	4	70	68	148	30	100	116	266	75	48	137	172	231	5	10	5	34
R_RXN__45__11032	8	58	4	66	34	3	55	12	27	35	40	7	32	36	34	3	19	76	47	87	2	2	0	5
R_RXN0__45__7014	1	2	0	1	0	2	8	1	1	7	24	0	0	2	7	0	26	18	10	30	1	3	1	3
R_PANTOATE__45__BETA__45__ALANINE__45__LIG__45__RXN	0	8	5	8	13	2	21	8	27	36	61	11	64	66	377	65	17	66	52	99	4	5	4	28
R_RXN0__45__7012	2	0	0	2	0	0	0	0	0	0	1	0	0	1	0	1	1	2	0	4	1	0	0	1
R_RXN0__45__7013	1	3	0	2	10	0	17	8	5	14	25	1	7	0	3	0	0	0	0	1	0	0	0	0
R_RXN__45__11039	0	7	0	7	5	0	2	3	0	1	0	0	0	0	0	0	9	29	4	16	1	1	1	1
R_2__46__1__46__1__46__77__45__RXN	11	88	29	152	73	19	163	43	120	152	164	56	73	67	84	33	363	1023	639	1292	23	29	11	89
R_RXN0__45__7010	3	40	8	54	26	12	27	14	549	415	749	253	562	449	432	34	294	675	547	1300	28	18	7	41
R_MANDELATE__45__RACEMASE__45__RXN	0	0	0	0	1	0	1	0	0	0	0	0	0	0	1	0	0	0	0	0	0	0	0	0
R_RXN__45__13690	2	19	6	12	5	7	31	0	0	0	0	0	0	0	0	0	71	198	60	184	9	5	4	7
R_RXN__45__15403	11	16	7	63	18	3	20	13	2	29	8	12	0	15	7	3	43	105	111	252	5	0	2	7
R_RXN__45__11046	23	167	55	193	168	28	327	122	228	176	302	71	170	219	309	115	383	880	531	1374	34	53	21	89
R_RXN__45__11047	4	4	1	10	4	0	7	0	4	3	9	1	6	3	7	4	3	19	6	11	0	3	0	4
R_1__46__2__46__2__46__3__45__RXN	0	0	0	0	0	0	0	0	0	0	0	0	0	0	0	0	0	1	1	3	1	0	0	0
R_DIHYDROFOLATESYNTH__45__RXN	9	33	9	47	23	11	74	22	75	93	172	28	74	79	141	57	87	175	143	291	6	11	5	22
R_TEICHOICSYN4__45__RXN	0	0	0	0	0	0	9	0	0	0	0	0	1	0	1	1	0	0	0	0	0	0	0	0
R_3__46__2__46__1__46__135__45__RXN	5	20	1	19	18	5	17	15	68	51	68	27	44	45	125	31	18	33	49	85	1	1	4	6
R_RXN0__45__7001	5	0	0	4	0	0	3	0	1	2	1	0	0	0	0	0	4	21	9	26	0	0	0	1
R_3__46__4__46__16__46__4__45__RXN	90	416	101	817	320	97	561	199	679	920	1052	301	519	625	723	278	1341	3060	1889	4912	86	112	55	225
R_RXN0__45__7002	0	0	0	0	0	0	0	0	0	0	0	0	1	1	3	0	0	0	1	0	0	0	0	0
R_RXN__45__15406	0	0	0	0	0	0	1	0	0	0	0	0	0	0	0	0	1	0	0	0	0	0	0	0
R_RXN__45__11048	0	1	0	0	2	0	1	0	3	0	0	1	0	2	0	1	0	0	0	0	0	0	0	0
R_ABC__45__27__45__RXN	18	29	13	64	17	16	34	11	75	132	170	47	75	64	95	27	153	282	189	704	89	128	69	269
R_RXN0__45__7008	0	0	0	0	2	0	15	0	18	12	44	8	3	6	4	1	1	1	2	1	0	0	0	0
R_RXN__45__15404	0	0	0	1	0	0	2	0	0	0	0	0	0	0	0	0	0	0	0	0	0	0	0	0
R_RXN__45__15405	0	0	0	0	0	0	0	0	0	0	1	0	0	0	0	1	0	0	0	0	0	0	0	0
R_ACSERLY__45__RXN	28	115	37	313	60	30	92	42	256	309	518	111	584	485	1043	534	482	1059	793	1777	45	46	29	184
R_LIPIDADISACCHARIDESYNTH__45__RXN	4	17	7	39	7	2	18	12	44	43	74	21	60	51	94	68	32	98	66	138	3	12	2	17
R_PROTEIN__45__TYROSINE__45__PHOSPHATASE__45__RXN	7	16	2	33	10	1	35	11	138	85	208	60	56	66	163	46	39	69	70	175	12	8	5	15
R_HYDROXYMETHYLGLUTARYL__45__COA__45__REDUCTASE__45__RXN	1	3	0	0	7	0	25	1	5	19	40	4	11	23	14	3	0	3	0	1	1	0	0	2
R_RXN__45__13673	12	54	12	91	20	10	65	25	1584	1509	2124	742	539	503	564	105	583	880	878	2213	22	15	12	58
R_4__46__4__46__1__46__19__45__RXN	3	16	5	12	12	3	22	9	1	0	1	1	0	1	1	1	7	13	12	17	0	0	0	0
R_RXN__45__12345	0	3	0	1	29	0	23	7	1	1	0	2	1	3	0	0	2	3	0	0	0	0	0	0
R_RXN__45__13675	37	106	41	131	83	22	217	49	431	418	718	209	206	205	368	235	459	723	428	1334	30	35	13	92
R_RXN__45__12344	0	0	0	0	0	0	2	0	0	0	0	0	0	0	0	0	0	0	0	0	0	1	0	0
R_SUCCINATE__45__DEHYDROGENASE__45__UBIQUINONE__45__RXN	7	26	11	25	39	5	108	27	21	42	69	17	35	55	63	26	90	154	72	250	7	10	2	14
R_PYRIDOXINE__45__4__45__DEHYDROGENASE__45__RXN	1	17	4	17	13	6	20	9	2	10	21	4	2	9	7	0	0	0	0	0	0	0	0	0
R_RXN__45__13671	0	3	1	1	2	1	11	3	11	3	2	3	5	9	8	0	9	11	16	15	1	0	0	1
R_3__46__2__46__1__46__81__45__RXN	0	1	1	1	2	0	2	0	30	16	21	11	15	9	8	4	5	5	6	12	1	0	0	1
R_RXN__45__16708	0	2	1	0	0	2	3	2	4	1	6	0	2	6	7	5	0	0	0	0	0	0	0	0
R_RXN__45__16707	0	2	0	5	7	0	7	2	4	4	2	3	3	2	8	5	0	0	0	0	0	0	1	0
R_RXN__45__16706	0	2	1	0	0	2	3	2	4	1	6	0	2	6	7	5	0	0	0	0	0	0	0	0
R_RXN__45__12346	0	0	0	0	0	0	0	0	0	0	0	0	0	0	0	0	0	0	0	0	0	0	1	0
R_RXN__45__16702	12	37	7	40	25	9	117	16	16	50	68	21	23	19	24	20	95	190	124	349	2	1	3	31
R_PTAALT__45__RXN	0	0	0	0	0	0	2	0	0	0	0	0	0	0	2	1	0	0	0	0	0	0	0	0
R_RXN__45__12353	0	4	2	11	1	4	10	2	3	15	5	3	2	5	8	2	34	37	29	84	0	2	1	2
R_RXN__45__13684	0	0	0	0	0	0	0	0	0	0	0	0	0	0	0	0	2	2	5	5	0	0	0	0
R_RXN__45__13680	0	0	0	2	1	0	1	1	86	110	133	63	147	125	334	52	24	38	67	114	4	2	1	17
R_CYCLOPENTANOL__45__DEHYDROGENASE__45__RXN	0	13	5	13	27	2	38	12	145	100	184	61	140	79	96	27	148	271	262	485	7	16	5	13
R_3__46__3__46__2__46__8__45__RXN	0	1	0	0	1	0	0	0	0	0	0	0	0	1	2	1	3	1	1	2	0	0	0	0
R_3__46__1__46__31__46__1__45__RXN	3	6	3	27	13	4	24	7	1	12	7	1	0	5	5	1	43	118	50	162	4	4	3	13
R_1__46__11__46__1__46__15__45__RXN	69	344	96	407	271	81	469	165	3051	2461	4191	971	2573	2480	3965	1143	1595	3689	3504	7321	98	74	43	227
R_RXN0__45__7023	30	137	47	173	84	20	145	42	439	541	774	350	378	393	806	260	305	576	483	1259	24	20	10	74
R_L__45__ARABINONATE__45__DEHYDRATASE__45__RXN	40	121	41	152	52	27	102	62	35	66	99	13	13	19	30	15	425	766	427	1077	20	12	13	32
R_RXN0__45__7024	4	0	0	2	0	0	1	0	0	0	0	0	1	5	4	0	2	7	2	4	0	0	0	0
R_4__45__HYDROXYMANDELATE__45__OXY__45__RXN	4	7	3	11	9	0	8	0	6	20	37	2	8	8	16	6	9	75	69	34	3	0	0	4
R_RFFTRANS__45__RXN	1	19	1	53	6	4	5	3	1	22	8	1	1	8	9	0	29	64	57	123	2	2	1	6
R_RXN__45__13688	0	0	0	0	0	0	0	0	0	0	0	0	0	0	0	0	0	2	0	2	0	0	1	1
R_RXN__45__11029	11	26	16	42	51	3	105	22	167	75	188	38	204	132	193	107	132	221	122	308	6	24	8	48
R_ABC__45__70__45__RXN	7	32	12	67	26	6	32	23	129	112	233	68	118	96	87	14	185	316	263	594	8	6	3	20
R_RXN__45__1981	0	5	0	7	1	0	2	1	1	1	2	1	2	2	1	2	0	0	0	1	0	0	1	0
R_RXN0__45__7022	0	5	1	7	45	1	78	25	75	57	114	20	79	73	97	28	9	39	61	74	2	3	0	9
R_RXN0__45__7020	0	10	1	13	9	4	5	1	339	406	617	155	1520	1110	1174	79	119	227	294	492	12	11	8	24
R_RXN__45__19236	1	3	0	8	4	0	8	2	35	30	45	19	25	37	58	20	17	26	19	58	0	0	1	0
R_RXN__45__19239	10	35	11	24	29	5	22	12	118	117	209	71	220	211	243	65	183	444	311	615	13	15	6	19
R_3__46__2__46__1__46__1__45__RXN	58	220	48	142	31	27	40	13	579	635	793	340	698	675	575	89	171	265	309	615	23	9	12	23
R_RXN0__45__4181	44	126	42	220	114	23	185	63	3325	2562	3800	1325	2114	1579	2530	638	870	1340	1652	3672	82	67	24	166
R_1__46__2__46__1__46__9__45__RXN	2	6	1	11	4	1	21	4	14	35	54	4	2	3	8	0	6	22	9	23	1	0	3	1
R_CHLORIDE__45__PEROXIDASE__45__RXN	3	14	2	10	39	1	65	57	46	60	247	13	25	20	26	11	0	9	1	8	1	0	2	1
R_GDP__45__6__45__DEOXY__45__D__45__TALOSE__45__4__45__DEHYDROGENASE__45__RXN	0	1	0	2	0	0	3	0	0	0	0	0	0	0	0	0	0	0	0	0	0	0	0	0
R_PYROGLUTAMYL__45__PEPTIDASE__45__I__45__RXN	0	0	0	3	0	0	2	0	0	1	2	0	0	4	5	0	0	0	0	0	0	0	0	1
R_3__46__6__46__3__46__3__45__RXN	7	6	0	8	26	2	26	8	4	2	3	1	1	4	7	1	34	106	56	148	2	10	0	20
R_RXN__45__19246	11	88	21	82	96	16	102	66	176	251	285	109	368	537	845	82	454	1091	837	1890	16	29	18	62
R_RXN__45__13946	0	0	0	0	0	0	0	0	0	0	0	0	1	0	0	0	0	0	0	0	0	0	0	0
R_RXN__45__12614	12	17	10	56	11	11	31	11	11	17	63	16	1	7	7	3	40	81	58	185	2	10	4	2
R_RXN__45__19247	11	88	21	82	96	16	102	66	176	251	285	109	368	537	845	82	454	1091	837	1890	16	29	18	62
R_RXN__45__19248	11	88	21	82	96	16	102	66	176	251	285	109	368	537	845	82	454	1091	837	1890	16	29	18	62
R_RXN__45__19249	90	416	101	817	320	97	561	199	679	920	1052	301	519	625	723	278	1341	3060	1889	4912	86	112	55	225
R_RXN__45__12611	5	12	4	25	24	2	26	4	13	19	29	7	96	11	20	12	67	196	111	215	3	5	5	14
R_RXN__45__12610	5	12	4	25	24	2	26	4	13	19	29	7	96	11	20	12	67	196	111	215	3	5	5	14
R_RXN__45__12613	3	11	6	1	1	3	10	5	13	20	31	2	7	7	4	0	11	40	7	28	2	2	1	5
R_RXN__45__13944	2	60	11	48	31	14	32	6	110	110	136	68	57	52	52	13	279	900	464	1145	5	4	3	19
R_RXN__45__12612	1	21	4	25	2	5	3	5	0	2	4	0	0	0	0	0	8	22	16	30	2	4	1	4
R_RXN__45__19240	10	35	11	24	29	5	22	12	118	117	209	71	220	211	243	65	183	444	311	615	13	15	6	19
R_RXN__45__19241	10	35	11	24	29	5	22	12	118	117	209	71	220	211	243	65	183	444	311	615	13	15	6	19
R_RXN__45__19242	11	88	21	82	96	16	102	66	176	251	285	109	368	537	845	82	454	1091	837	1890	16	29	18	62
R_RXN__45__19243	11	88	21	82	96	16	102	66	176	251	285	109	368	537	845	82	454	1091	837	1890	16	29	18	62
R_RXN__45__9204	4	4	1	10	4	0	7	0	4	3	9	1	6	3	7	4	3	19	6	11	0	3	0	4
R_RXN__45__19244	11	88	21	82	96	16	102	66	176	251	285	109	368	537	845	82	454	1091	837	1890	16	29	18	62
[truncated: 1,960 more rows]

## Sheet: Table S6
Supplementary Table S6: Microbial metatranscriptome data: read counts pe metabolic reaction separated by gene and organism.
		MC1	MC1	MC1	MC1	MC1	MC1	MC1	MC1	MC2	MC2	MC2	MC2	MC2	MC2	MC2	MC2	MC3	MC3	MC3	MC3	MC3	MC3	MC3	MC3
Reaction	Locus tag	15%NSW	15%NSW	15%NSW	15%NSW	100%NSW	100%NSW	100%NSW	100%NSW	15%NSW	15%NSW	15%NSW	15%NSW	100%NSW	100%NSW	100%NSW	100%NSW	15%NSW	15%NSW	15%NSW	15%NSW	100%NSW	100%NSW	100%NSW	100%NSW	Bin
R___45____45__LIMONENE__45__6__45__MONOOXYGENASE__45__RXN	LNNLIAFL_01218	0	0	0	0	0	0	0	0	1	0	2	0	0	0	0	0	0	0	0	0	0	0	0	0	Bin_1_partial_m_c45_r58
R___45____45__LIMONENE__45__6__45__MONOOXYGENASE__45__RXN	MAFGALOI_00898	0	0	0	0	0	0	0	0	0	0	0	0	0	0	0	0	0	0	0	0	0	0	0	0	Bin_62_partial_s_c48
R_1__45__ACYLGLYCEROL__45__3__45__P__45__ACYLTRANSFER__45__RXN	ADLCNAHA_01936	0	0	0	0	0	0	0	0	0	0	0	0	0	0	0	0	0	0	0	0	0	0	0	0	Bin_54_full_s_c100
R_1__45__ACYLGLYCEROL__45__3__45__P__45__ACYLTRANSFER__45__RXN	AFBKCADA_02442	0	0	0	0	0	0	0	0	0	0	0	0	0	0	0	0	0	0	0	0	0	0	0	0	Bin_26_partial_m_c50_r16
R_1__45__ACYLGLYCEROL__45__3__45__P__45__ACYLTRANSFER__45__RXN	AGEPKPCA_03396	0	0	0	0	0	0	0	0	0	0	0	0	0	0	0	0	0	0	0	0	0	0	0	0	Bin_56_partial_s_c62
R_1__45__ACYLGLYCEROL__45__3__45__P__45__ACYLTRANSFER__45__RXN	AIIDGMOI_01805	0	0	0	0	0	0	0	0	0	0	0	0	0	0	0	0	2	2	2	0	0	0	0	0	Bin_38_full_s_c99
R_1__45__ACYLGLYCEROL__45__3__45__P__45__ACYLTRANSFER__45__RXN	AJJBFBDC_00728	0	0	0	0	0	0	0	0	0	0	0	0	0	0	0	0	0	0	0	0	0	0	0	0	Bin_39_partial_s_c85
R_1__45__ACYLGLYCEROL__45__3__45__P__45__ACYLTRANSFER__45__RXN	AJJBFBDC_02535	0	0	0	0	0	1	0	0	0	0	0	0	0	0	0	0	0	0	0	0	0	0	0	0	Bin_39_partial_s_c85
R_1__45__ACYLGLYCEROL__45__3__45__P__45__ACYLTRANSFER__45__RXN	AJJBFBDC_05351	0	0	0	0	0	0	0	0	0	0	0	0	0	0	0	0	0	0	0	0	0	0	0	0	Bin_39_partial_s_c85
R_1__45__ACYLGLYCEROL__45__3__45__P__45__ACYLTRANSFER__45__RXN	AJOMLJJA_00506	0	0	0	0	0	0	0	0	0	0	0	0	0	0	0	0	6	3	6	0	1	0	0	1	Bin_16_full_s_c99
R_1__45__ACYLGLYCEROL__45__3__45__P__45__ACYLTRANSFER__45__RXN	AJOMLJJA_02361	0	0	0	0	0	0	0	0	0	0	0	0	0	0	0	0	70	33	57	19	0	1	0	0	Bin_16_full_s_c99
R_1__45__ACYLGLYCEROL__45__3__45__P__45__ACYLTRANSFER__45__RXN	AKHILDIN_00895	0	0	0	0	0	0	0	0	0	0	0	0	0	0	0	0	0	0	0	0	0	0	0	0	Bin_66_partial_m_c66_r56
R_1__45__ACYLGLYCEROL__45__3__45__P__45__ACYLTRANSFER__45__RXN	AKHILDIN_03777	0	0	0	0	0	0	0	0	0	0	0	0	0	0	0	0	2	0	0	0	0	0	1	2	Bin_66_partial_m_c66_r56
R_1__45__ACYLGLYCEROL__45__3__45__P__45__ACYLTRANSFER__45__RXN	BKBHENGD_01798	0	0	0	0	0	0	0	0	0	0	0	0	0	0	0	0	0	0	3	0	0	0	0	0	Bin_6_full_s_c99
R_1__45__ACYLGLYCEROL__45__3__45__P__45__ACYLTRANSFER__45__RXN	BKBHENGD_02180	0	0	0	0	0	0	0	0	0	0	0	0	0	0	0	0	0	0	0	0	0	0	0	0	Bin_6_full_s_c99
R_1__45__ACYLGLYCEROL__45__3__45__P__45__ACYLTRANSFER__45__RXN	BOEDDJFG_03826	0	0	0	0	0	0	0	0	0	0	0	0	0	0	0	0	0	0	0	0	1	0	0	0	Bin_11_full_s_c94
R_1__45__ACYLGLYCEROL__45__3__45__P__45__ACYLTRANSFER__45__RXN	CIIBPCJA_01222	0	0	0	0	0	0	0	0	26	31	27	10	21	34	0	28	0	0	0	0	0	0	0	0	Bin_4_partial_s_c40
R_1__45__ACYLGLYCEROL__45__3__45__P__45__ACYLTRANSFER__45__RXN	DFEKLLGM_00718	0	0	0	0	0	0	0	0	0	0	0	0	0	0	0	0	0	0	0	0	0	0	0	0	Bin_36_full_s_c99
R_1__45__ACYLGLYCEROL__45__3__45__P__45__ACYLTRANSFER__45__RXN	DFEKLLGM_01684	0	0	0	0	0	0	0	0	0	0	0	0	0	0	0	0	0	0	0	0	0	0	0	0	Bin_36_full_s_c99
R_1__45__ACYLGLYCEROL__45__3__45__P__45__ACYLTRANSFER__45__RXN	DJKLIAPO_00877	0	0	0	0	0	2	0	0	0	0	0	0	0	0	0	0	0	0	0	0	0	0	0	0	Bin_30_full_s_c99
R_1__45__ACYLGLYCEROL__45__3__45__P__45__ACYLTRANSFER__45__RXN	ECHECFLJ_00948	0	0	0	0	0	0	0	0	0	0	0	0	0	0	0	0	0	0	0	0	0	0	0	0	Bin_12_partial_s_c38
R_1__45__ACYLGLYCEROL__45__3__45__P__45__ACYLTRANSFER__45__RXN	EGFDLBGD_02592	0	0	0	0	0	0	0	0	0	0	0	0	0	0	0	0	9	12	7	5	1	3	0	1	Bin_57_full_s_c99
R_1__45__ACYLGLYCEROL__45__3__45__P__45__ACYLTRANSFER__45__RXN	EGFDLBGD_03234	0	1	0	0	0	1	0	1	4	2	2	1	1	3	3	2	45	29	32	20	0	1	0	1	Bin_57_full_s_c99
R_1__45__ACYLGLYCEROL__45__3__45__P__45__ACYLTRANSFER__45__RXN	EMEOIEIC_01312	0	0	1	2	0	0	0	0	0	0	0	0	0	0	0	0	0	0	0	0	0	0	0	0	Bin_14_full_s_c97
R_1__45__ACYLGLYCEROL__45__3__45__P__45__ACYLTRANSFER__45__RXN	EMEOIEIC_01349	0	0	0	1	0	0	0	0	0	0	0	0	0	0	0	0	0	0	0	0	0	0	0	0	Bin_14_full_s_c97
R_1__45__ACYLGLYCEROL__45__3__45__P__45__ACYLTRANSFER__45__RXN	EMEOIEIC_04334	0	0	0	1	0	0	0	0	0	0	0	0	0	0	0	0	0	0	0	0	0	0	0	0	Bin_14_full_s_c97
R_1__45__ACYLGLYCEROL__45__3__45__P__45__ACYLTRANSFER__45__RXN	GEMOLNND_00320	0	0	0	0	0	0	0	0	0	0	0	0	0	0	0	0	0	0	0	0	0	0	0	0	Bin_41_partial_m_c85_r49
R_1__45__ACYLGLYCEROL__45__3__45__P__45__ACYLTRANSFER__45__RXN	GEMOLNND_04182	0	0	0	0	0	0	0	0	0	0	0	0	0	0	0	0	0	0	0	0	0	0	0	0	Bin_41_partial_m_c85_r49
R_1__45__ACYLGLYCEROL__45__3__45__P__45__ACYLTRANSFER__45__RXN	GEMOLNND_04289	0	0	0	0	0	0	0	0	0	0	0	0	0	0	0	0	0	0	0	0	0	0	0	0	Bin_41_partial_m_c85_r49
R_1__45__ACYLGLYCEROL__45__3__45__P__45__ACYLTRANSFER__45__RXN	GEMOLNND_06577	0	0	0	0	0	0	0	0	0	0	0	0	0	0	0	0	0	0	0	0	0	0	0	0	Bin_41_partial_m_c85_r49
R_1__45__ACYLGLYCEROL__45__3__45__P__45__ACYLTRANSFER__45__RXN	GGJPNLIH_00747	3	7	2	2	0	5	6	5	4	1	3	1	1	4	0	1	4	0	0	0	1	1	0	2	Bin_22_full_s_c99
R_1__45__ACYLGLYCEROL__45__3__45__P__45__ACYLTRANSFER__45__RXN	GGJPNLIH_01375	0	1	0	0	0	4	0	0	0	0	0	0	0	0	0	0	0	0	0	0	0	0	0	0	Bin_22_full_s_c99
R_1__45__ACYLGLYCEROL__45__3__45__P__45__ACYLTRANSFER__45__RXN	GHHJBJBP_01042	0	0	0	0	0	0	0	0	0	0	0	0	0	0	0	0	0	0	0	0	0	0	0	0	Bin_31_full_s_c99
R_1__45__ACYLGLYCEROL__45__3__45__P__45__ACYLTRANSFER__45__RXN	GLJDHOHP_02805	0	0	0	0	0	0	0	0	0	0	0	0	0	0	0	0	0	0	0	0	0	0	0	0	Bin_68_full_s_c95
R_1__45__ACYLGLYCEROL__45__3__45__P__45__ACYLTRANSFER__45__RXN	HHBEMPBL_01269	0	0	0	0	0	1	0	0	0	0	0	0	0	0	0	0	0	0	0	0	0	0	0	0	Bin_21_full_s_c99
R_1__45__ACYLGLYCEROL__45__3__45__P__45__ACYLTRANSFER__45__RXN	HIEJNODF_02022	0	0	0	0	0	0	0	0	0	0	0	0	0	0	0	0	0	0	0	0	0	0	0	1	Bin_58_full_s_c97
R_1__45__ACYLGLYCEROL__45__3__45__P__45__ACYLTRANSFER__45__RXN	HIEJNODF_04649	0	0	0	0	0	0	0	0	0	0	0	0	0	0	0	0	0	0	1	0	0	0	0	0	Bin_58_full_s_c97
R_1__45__ACYLGLYCEROL__45__3__45__P__45__ACYLTRANSFER__45__RXN	HIEJNODF_05054	0	0	0	0	0	0	0	0	0	0	0	0	0	0	0	0	0	0	0	0	0	0	0	0	Bin_58_full_s_c97
R_1__45__ACYLGLYCEROL__45__3__45__P__45__ACYLTRANSFER__45__RXN	HNPHNGNF_03506	0	0	0	0	5	0	1	0	0	0	0	0	0	0	0	0	0	0	0	0	0	0	0	0	Bin_73_full_s_c96
R_1__45__ACYLGLYCEROL__45__3__45__P__45__ACYLTRANSFER__45__RXN	HNPHNGNF_04888	0	13	0	21	29	48	14	5	0	0	0	0	0	0	0	0	0	0	0	0	0	0	0	0	Bin_73_full_s_c96
R_1__45__ACYLGLYCEROL__45__3__45__P__45__ACYLTRANSFER__45__RXN	JHAEKCPH_00673	0	1	1	0	0	0	0	0	0	0	0	0	0	0	0	0	0	0	0	0	0	0	0	0	Bin_64_partial_s_c66
R_1__45__ACYLGLYCEROL__45__3__45__P__45__ACYLTRANSFER__45__RXN	KFOFEENG_00902	1	0	0	0	0	0	1	0	0	0	0	0	0	2	0	0	0	0	0	0	1	0	1	0	Bin_61_full_m_c99_r18
R_1__45__ACYLGLYCEROL__45__3__45__P__45__ACYLTRANSFER__45__RXN	KJFHEHME_01526	0	0	0	0	0	0	0	0	0	0	2	0	0	2	2	0	0	0	0	0	0	0	0	0	Bin_18_full_s_c99
R_1__45__ACYLGLYCEROL__45__3__45__P__45__ACYLTRANSFER__45__RXN	KJFHEHME_02970	0	0	0	0	0	0	0	0	0	0	1	0	1	0	0	1	0	0	0	0	1	0	0	0	Bin_18_full_s_c99
R_1__45__ACYLGLYCEROL__45__3__45__P__45__ACYLTRANSFER__45__RXN	KLCCENNL_00145	0	0	0	0	0	0	0	0	0	0	0	0	0	0	0	0	0	0	0	0	0	0	0	0	Bin_40_partial_s_c86
R_1__45__ACYLGLYCEROL__45__3__45__P__45__ACYLTRANSFER__45__RXN	KLCCENNL_02487	0	0	2	0	0	0	0	0	0	0	0	0	0	0	0	0	0	0	0	0	0	0	0	0	Bin_40_partial_s_c86
R_1__45__ACYLGLYCEROL__45__3__45__P__45__ACYLTRANSFER__45__RXN	KOMGAMFL_00166	0	0	0	0	0	0	0	0	0	0	0	0	0	0	0	0	0	0	0	0	0	0	0	0	Bin_34_partial_s_c76
R_1__45__ACYLGLYCEROL__45__3__45__P__45__ACYLTRANSFER__45__RXN	KOMGAMFL_02083	0	0	0	0	0	0	0	0	0	0	0	0	0	0	0	0	0	0	0	0	0	0	0	0	Bin_34_partial_s_c76
R_1__45__ACYLGLYCEROL__45__3__45__P__45__ACYLTRANSFER__45__RXN	LEBPFPBJ_00380	0	1	0	1	0	0	0	0	0	0	0	0	1	0	1	2	0	0	0	0	0	0	0	0	Bin_19_partial_m_c30_r15
R_1__45__ACYLGLYCEROL__45__3__45__P__45__ACYLTRANSFER__45__RXN	LNHJPNFH_04293	0	0	0	0	0	0	0	0	5	2	5	2	1	0	0	1	0	0	0	0	0	0	0	0	Bin_67_full_s_c100
R_1__45__ACYLGLYCEROL__45__3__45__P__45__ACYLTRANSFER__45__RXN	LNHJPNFH_04320	1	0	2	0	0	0	0	0	12	23	50	1	10	5	6	16	0	0	0	0	0	0	0	0	Bin_67_full_s_c100
R_1__45__ACYLGLYCEROL__45__3__45__P__45__ACYLTRANSFER__45__RXN	LNNLIAFL_02712	0	0	0	0	0	0	0	0	0	0	0	0	0	0	0	0	0	0	0	0	0	0	0	0	Bin_1_partial_m_c45_r58
R_1__45__ACYLGLYCEROL__45__3__45__P__45__ACYLTRANSFER__45__RXN	MABPJGPD_04289	0	0	0	0	0	0	0	0	0	0	0	0	0	0	0	0	0	0	0	0	0	0	0	0	Bin_15_full_s_c93
R_1__45__ACYLGLYCEROL__45__3__45__P__45__ACYLTRANSFER__45__RXN	MABPJGPD_04290	0	0	0	0	0	0	0	0	0	0	0	0	0	0	0	0	1	0	0	0	0	0	0	0	Bin_15_full_s_c93
R_1__45__ACYLGLYCEROL__45__3__45__P__45__ACYLTRANSFER__45__RXN	MAFGALOI_01371	0	0	0	0	0	0	0	0	0	0	0	0	0	0	0	0	0	0	0	0	0	0	0	0	Bin_62_partial_s_c48
R_1__45__ACYLGLYCEROL__45__3__45__P__45__ACYLTRANSFER__45__RXN	MCCKIFKA_01278	0	0	0	0	0	0	0	0	0	0	1	0	1	0	0	0	0	0	0	0	0	0	0	0	Bin_43_partial_s_c65
R_1__45__ACYLGLYCEROL__45__3__45__P__45__ACYLTRANSFER__45__RXN	MCCKIFKA_01344	0	0	0	0	0	0	0	0	0	0	0	0	0	0	0	0	0	0	0	0	0	0	0	0	Bin_43_partial_s_c65
R_1__45__ACYLGLYCEROL__45__3__45__P__45__ACYLTRANSFER__45__RXN	MCHELOGF_02657	0	0	0	0	0	0	0	0	0	0	0	0	0	0	0	0	0	0	0	0	0	0	0	0	Bin_10_partial_s_c65
R_1__45__ACYLGLYCEROL__45__3__45__P__45__ACYLTRANSFER__45__RXN	MDAHCIGN_02082	0	0	0	0	0	0	0	0	0	0	0	0	0	0	0	0	0	0	0	0	0	0	0	0	Bin_59_partial_s_c78
R_1__45__ACYLGLYCEROL__45__3__45__P__45__ACYLTRANSFER__45__RXN	MENLBADE_01154	0	4	0	6	2	8	0	3	1	1	3	0	0	5	10	6	0	0	0	0	0	0	0	0	Bin_48_full_s_c97
R_1__45__ACYLGLYCEROL__45__3__45__P__45__ACYLTRANSFER__45__RXN	MENLBADE_01246	0	1	2	0	0	0	0	0	0	0	0	0	0	0	0	0	0	0	0	0	0	0	0	0	Bin_48_full_s_c97
R_1__45__ACYLGLYCEROL__45__3__45__P__45__ACYLTRANSFER__45__RXN	MENLBADE_04242	0	0	0	2	1	0	0	0	0	0	0	0	0	2	1	1	0	0	0	0	0	0	0	0	Bin_48_full_s_c97
R_1__45__ACYLGLYCEROL__45__3__45__P__45__ACYLTRANSFER__45__RXN	MHOADAIC_01898	0	0	0	0	0	0	0	0	20	38	34	12	27	56	26	124	92	56	36	19	2	2	2	2	Bin_74_full_m_c99_r16
R_1__45__ACYLGLYCEROL__45__3__45__P__45__ACYLTRANSFER__45__RXN	MKCMLHLN_00485	0	0	0	0	0	0	0	0	0	0	0	0	2	1	2	1	0	0	0	0	0	0	0	0	Bin_25_full_s_c98
R_1__45__ACYLGLYCEROL__45__3__45__P__45__ACYLTRANSFER__45__RXN	MKCMLHLN_00990	1	1	0	0	1	0	0	0	0	0	0	0	0	0	0	2	0	0	0	0	0	0	0	0	Bin_25_full_s_c98
R_1__45__ACYLGLYCEROL__45__3__45__P__45__ACYLTRANSFER__45__RXN	MKCMLHLN_02578	0	0	0	0	0	6	0	0	0	1	2	0	0	0	1	2	1	0	0	0	0	0	0	0	Bin_25_full_s_c98
R_1__45__ACYLGLYCEROL__45__3__45__P__45__ACYLTRANSFER__45__RXN	MKCMLHLN_02866	0	0	1	0	1	1	0	0	0	0	0	0	0	1	0	3	0	0	0	0	0	0	0	0	Bin_25_full_s_c98
R_1__45__ACYLGLYCEROL__45__3__45__P__45__ACYLTRANSFER__45__RXN	MKCMLHLN_04221	0	0	1	3	0	3	0	0	0	0	1	0	0	0	0	2	0	0	0	0	0	0	0	0	Bin_25_full_s_c98
R_1__45__ACYLGLYCEROL__45__3__45__P__45__ACYLTRANSFER__45__RXN	MKCMLHLN_07445	0	2	0	0	0	1	0	0	0	0	0	0	0	0	0	2	1	0	0	0	0	0	0	0	Bin_25_full_s_c98
R_1__45__ACYLGLYCEROL__45__3__45__P__45__ACYLTRANSFER__45__RXN	MPJEEEHB_01176	0	1	0	3	2	4	0	0	0	0	0	0	0	0	0	0	11	9	18	1	0	0	0	1	Bin_45_partial_s_c85
R_1__45__ACYLGLYCEROL__45__3__45__P__45__ACYLTRANSFER__45__RXN	MPJEEEHB_04335	0	0	0	3	3	0	0	0	0	0	0	0	0	0	0	0	8	7	19	2	1	0	0	2	Bin_45_partial_s_c85
R_1__45__ACYLGLYCEROL__45__3__45__P__45__ACYLTRANSFER__45__RXN	NCMCMPIN_23976	0	0	0	0	0	1	0	0	0	0	1	0	0	0	2	0	3	1	0	0	1	0	0	1	Bin_65_partial_m_c25_r14
R_1__45__ACYLGLYCEROL__45__3__45__P__45__ACYLTRANSFER__45__RXN	NGOFKEJL_00673	0	0	0	0	0	0	1	0	0	0	0	0	0	1	1	0	1	0	0	0	0	0	0	1	Bin_70_full_s_c99
R_1__45__ACYLGLYCEROL__45__3__45__P__45__ACYLTRANSFER__45__RXN	OAFMHBEG_01380	0	0	0	0	0	0	0	0	0	0	0	0	0	0	0	0	0	0	0	0	0	0	0	0	Bin_50_full_s_c97
R_1__45__ACYLGLYCEROL__45__3__45__P__45__ACYLTRANSFER__45__RXN	OHEALFOB_00706	0	0	0	0	0	0	0	0	0	0	0	0	0	0	0	1	0	0	0	0	0	0	0	0	Bin_28_full_s_c99
R_1__45__ACYLGLYCEROL__45__3__45__P__45__ACYLTRANSFER__45__RXN	OHEALFOB_04448	0	0	0	0	0	0	0	0	0	0	0	0	0	0	0	0	0	0	0	0	0	0	0	0	Bin_28_full_s_c99
R_1__45__ACYLGLYCEROL__45__3__45__P__45__ACYLTRANSFER__45__RXN	OJCOGNOL_02240	0	0	0	0	0	0	0	0	0	0	0	0	0	0	0	0	0	0	0	0	0	0	0	0	Bin_44_full_s_c94
R_1__45__ACYLGLYCEROL__45__3__45__P__45__ACYLTRANSFER__45__RXN	OJCOGNOL_05065	0	0	0	0	0	1	0	0	0	0	0	0	0	0	0	0	0	0	0	0	0	0	0	0	Bin_44_full_s_c94
R_1__45__ACYLGLYCEROL__45__3__45__P__45__ACYLTRANSFER__45__RXN	OMOKKBBL_04199	0	0	0	0	0	0	0	0	0	0	0	0	0	0	0	0	0	0	0	0	0	0	0	0	Bin_17_partial_m_c82_r33
R_1__45__ACYLGLYCEROL__45__3__45__P__45__ACYLTRANSFER__45__RXN	ONKHHENJ_01309	0	0	0	0	0	0	0	0	0	0	0	0	0	0	0	0	0	0	0	0	0	0	0	0	Bin_27_partial_s_c60
R_1__45__ACYLGLYCEROL__45__3__45__P__45__ACYLTRANSFER__45__RXN	PNALMAHA_00435	0	0	0	0	0	0	0	0	0	0	0	0	0	0	0	0	4	0	2	0	0	0	0	0	Bin_63_full_s_c98
R_1__46__1__46__1__46__127__45__RXN	AGEPKPCA_03760	0	0	0	0	0	0	0	0	0	0	0	0	0	0	0	0	0	0	0	0	0	0	0	0	Bin_56_partial_s_c62
R_1__46__1__46__1__46__127__45__RXN	AGEPKPCA_04170	0	0	0	0	0	0	0	0	0	0	0	0	0	0	0	0	0	0	0	0	0	0	0	0	Bin_56_partial_s_c62
R_1__46__1__46__1__46__127__45__RXN	AGEPKPCA_04335	0	0	0	0	0	0	0	0	0	0	0	0	0	0	0	0	0	0	0	0	0	0	0	0	Bin_56_partial_s_c62
R_1__46__1__46__1__46__127__45__RXN	AGKILGFG_02275	0	0	0	1	0	0	0	0	2	0	0	0	0	1	0	2	0	0	1	0	0	0	0	0	Bin_7_full_s_c99
R_1__46__1__46__1__46__127__45__RXN	AHCICKPM_00505	0	0	0	0	0	0	0	0	0	0	0	0	0	0	0	0	0	0	0	0	1	0	0	0	Bin_42_full_m_c98_r21
R_1__46__1__46__1__46__127__45__RXN	AIIDGMOI_00418	0	0	0	0	0	0	0	0	0	0	0	0	0	0	0	0	1	0	1	1	0	0	0	0	Bin_38_full_s_c99
R_1__46__1__46__1__46__127__45__RXN	AJJBFBDC_03776	0	0	0	0	0	0	0	0	0	0	0	0	0	0	0	0	0	0	0	0	0	0	0	0	Bin_39_partial_s_c85
R_1__46__1__46__1__46__127__45__RXN	AJOMLJJA_00532	0	0	0	0	0	0	0	0	0	0	0	0	0	0	0	0	16	5	7	3	1	0	1	1	Bin_16_full_s_c99
R_1__46__1__46__1__46__127__45__RXN	AJOMLJJA_02629	0	0	0	0	0	0	0	0	0	0	0	0	0	0	0	0	11	9	8	3	0	1	0	1	Bin_16_full_s_c99
R_1__46__1__46__1__46__127__45__RXN	AKHILDIN_01715	0	0	0	0	0	0	0	0	0	0	0	0	0	0	0	0	0	0	0	0	0	0	0	1	Bin_66_partial_m_c66_r56
R_1__46__1__46__1__46__127__45__RXN	AKHILDIN_01766	0	0	0	0	0	0	0	0	0	0	0	0	0	0	0	0	0	0	0	0	0	0	0	0	Bin_66_partial_m_c66_r56
R_1__46__1__46__1__46__127__45__RXN	AKHILDIN_02112	0	0	0	0	0	0	0	0	0	0	0	0	0	0	0	0	0	0	0	0	0	0	0	0	Bin_66_partial_m_c66_r56
R_1__46__1__46__1__46__127__45__RXN	AKHILDIN_02591	0	0	0	0	0	0	0	0	0	0	0	0	0	0	0	0	0	0	0	0	0	0	0	0	Bin_66_partial_m_c66_r56
R_1__46__1__46__1__46__127__45__RXN	AKHILDIN_06672	0	0	0	0	0	0	0	0	0	0	0	0	0	0	0	0	1	1	0	1	0	0	0	0	Bin_66_partial_m_c66_r56
R_1__46__1__46__1__46__127__45__RXN	AKHILDIN_07694	0	0	0	0	0	0	0	0	0	0	0	0	0	0	0	0	0	0	0	0	0	0	0	0	Bin_66_partial_m_c66_r56
R_1__46__1__46__1__46__127__45__RXN	BKBHENGD_02024	0	0	0	0	0	0	0	0	0	0	0	0	0	0	0	0	0	0	1	0	0	0	0	0	Bin_6_full_s_c99
R_1__46__1__46__1__46__127__45__RXN	BKBHENGD_02315	0	0	0	0	0	0	0	0	0	0	0	0	0	0	0	0	0	0	4	0	0	0	0	1	Bin_6_full_s_c99
R_1__46__1__46__1__46__127__45__RXN	BOEDDJFG_00986	0	0	0	0	0	0	0	0	0	0	0	0	0	0	0	0	0	0	0	0	0	0	0	0	Bin_11_full_s_c94
R_1__46__1__46__1__46__127__45__RXN	BOEDDJFG_01242	0	0	0	0	0	0	0	0	0	0	0	0	0	0	0	0	0	0	0	0	0	0	0	0	Bin_11_full_s_c94
R_1__46__1__46__1__46__127__45__RXN	BOEDDJFG_02425	0	0	0	0	0	0	1	0	0	0	0	0	0	0	0	0	0	0	0	0	0	0	0	0	Bin_11_full_s_c94
R_1__46__1__46__1__46__127__45__RXN	BOEDDJFG_03129	0	0	0	0	0	0	0	0	0	0	0	0	0	0	0	0	0	0	0	0	0	0	0	0	Bin_11_full_s_c94
R_1__46__1__46__1__46__127__45__RXN	CIIBPCJA_00468	0	0	0	0	0	0	0	0	12	4	15	2	29	26	0	13	0	0	0	0	0	0	0	0	Bin_4_partial_s_c40
R_1__46__1__46__1__46__127__45__RXN	CIIBPCJA_01185	0	0	0	0	0	0	0	0	3	3	3	0	1	6	0	1	0	0	0	0	0	0	0	0	Bin_4_partial_s_c40
R_1__46__1__46__1__46__127__45__RXN	DJDCPIDG_04042	0	0	0	0	0	0	0	0	0	0	0	0	0	0	0	0	3	0	0	2	0	0	0	0	Bin_5_partial_s_c70
R_1__46__1__46__1__46__127__45__RXN	DJKLIAPO_00385	0	0	0	0	0	0	0	0	0	0	0	0	0	0	0	0	0	0	0	0	0	0	0	0	Bin_30_full_s_c99
R_1__46__1__46__1__46__127__45__RXN	DJKLIAPO_02615	0	0	0	0	0	0	0	0	0	0	0	0	0	0	0	0	0	0	0	0	0	0	0	0	Bin_30_full_s_c99
R_1__46__1__46__1__46__127__45__RXN	DKPFOFCO_05402	0	0	0	0	0	0	0	0	0	0	0	0	0	0	0	0	0	0	0	0	0	0	0	0	Bin_24_partial_s_c84
R_1__46__1__46__1__46__127__45__RXN	EGFDLBGD_02198	0	0	0	0	0	0	1	0	0	0	0	0	0	0	0	0	6	1	1	1	1	0	0	0	Bin_57_full_s_c99
R_1__46__1__46__1__46__127__45__RXN	EMEOIEIC_01542	2	0	0	1	0	0	0	3	0	0	0	0	0	0	0	0	0	0	0	0	0	0	0	0	Bin_14_full_s_c97
R_1__46__1__46__1__46__127__45__RXN	EMEOIEIC_02988	0	2	0	2	0	0	0	0	0	0	0	0	0	0	0	0	0	0	0	0	0	0	0	0	Bin_14_full_s_c97
R_1__46__1__46__1__46__127__45__RXN	EPDGEDFC_02450	0	1	0	0	0	0	0	0	0	0	0	0	0	0	0	0	2	0	2	1	0	0	0	0	Bin_29_full_m_c100_r18
R_1__46__1__46__1__46__127__45__RXN	EPDGEDFC_03454	0	0	0	0	0	0	0	0	0	0	0	0	0	0	0	0	0	0	0	0	0	0	0	0	Bin_29_full_m_c100_r18
R_1__46__1__46__1__46__127__45__RXN	GGPILLFD_00101	0	0	0	0	0	0	0	0	0	0	0	0	0	0	0	0	0	0	0	0	0	0	0	0	Bin_8_partial_s_c23
R_1__46__1__46__1__46__127__45__RXN	GHHJBJBP_01978	0	0	0	0	0	0	0	0	0	0	0	0	0	0	0	0	0	0	0	0	0	0	0	0	Bin_31_full_s_c99
R_1__46__1__46__1__46__127__45__RXN	GHHJBJBP_01990	0	0	0	0	0	1	0	0	0	0	0	0	0	0	0	0	0	0	0	0	0	0	0	0	Bin_31_full_s_c99
R_1__46__1__46__1__46__127__45__RXN	HLGNBEGD_01017	0	0	0	0	0	0	0	0	0	0	0	0	0	0	0	0	0	0	0	0	0	0	0	0	Bin_2_partial_s_c75
R_1__46__1__46__1__46__127__45__RXN	JHAEKCPH_00149	0	0	0	0	0	0	0	0	0	0	0	0	0	0	0	0	0	0	0	0	0	0	0	0	Bin_64_partial_s_c66
R_1__46__1__46__1__46__127__45__RXN	JHAEKCPH_00832	0	0	0	0	0	0	0	0	0	0	0	0	0	0	0	0	0	0	0	0	0	0	0	0	Bin_64_partial_s_c66
R_1__46__1__46__1__46__127__45__RXN	JHAEKCPH_01729	0	0	0	0	0	0	0	0	0	0	0	0	0	0	0	0	0	0	0	0	0	0	0	0	Bin_64_partial_s_c66
R_1__46__1__46__1__46__127__45__RXN	JHAEKCPH_03886	0	0	0	0	1	1	0	0	0	0	0	0	0	0	0	0	0	0	0	0	0	0	0	0	Bin_64_partial_s_c66
R_1__46__1__46__1__46__127__45__RXN	JHAEKCPH_04288	0	0	0	0	0	1	1	0	0	1	0	0	0	0	1	0	0	0	0	0	0	0	0	0	Bin_64_partial_s_c66
R_1__46__1__46__1__46__127__45__RXN	JHAEKCPH_06101	0	0	0	0	0	0	1	0	0	0	0	0	0	0	0	0	0	0	0	0	0	0	0	0	Bin_64_partial_s_c66
R_1__46__1__46__1__46__127__45__RXN	JHAEKCPH_06230	0	0	1	1	0	0	0	0	0	0	0	0	0	0	0	0	0	0	0	0	0	0	0	0	Bin_64_partial_s_c66
R_1__46__1__46__1__46__127__45__RXN	KAGFPCAP_03127	0	0	0	0	0	0	0	0	0	0	0	0	0	0	0	0	0	0	0	0	0	0	0	0	Bin_20_partial_m_c46_r123
R_1__46__1__46__1__46__127__45__RXN	KAGFPCAP_04218	1	1	0	6	1	9	3	2	0	0	0	0	0	0	0	0	45	34	78	21	0	0	0	2	Bin_20_partial_m_c46_r123
R_1__46__1__46__1__46__127__45__RXN	KJFHEHME_01821	1	0	1	0	0	0	0	0	6	7	13	4	1	1	0	1	0	0	0	0	0	0	0	0	Bin_18_full_s_c99
R_1__46__1__46__1__46__127__45__RXN	KJFHEHME_02845	0	0	0	0	0	0	0	0	1	1	1	0	0	0	0	0	0	0	0	0	0	0	0	0	Bin_18_full_s_c99
R_1__46__1__46__1__46__127__45__RXN	KLEKELNG_01196	0	0	0	0	0	0	0	0	0	0	0	0	0	0	0	0	2	0	0	1	0	0	0	0	Bin_51_partial_s_c42
R_1__46__1__46__1__46__127__45__RXN	KOBLPIHN_00008	0	0	0	0	0	0	0	0	0	0	0	0	0	0	0	0	18	5	26	10	0	0	0	0	Bin_52_full_s_c100
R_1__46__1__46__1__46__127__45__RXN	LEBPFPBJ_00302	0	0	0	0	0	0	2	0	0	0	0	0	1	0	0	1	0	0	0	0	0	0	0	0	Bin_19_partial_m_c30_r15
R_1__46__1__46__1__46__127__45__RXN	LEBPFPBJ_03230	0	0	0	0	0	0	0	0	0	0	0	0	0	0	0	0	1	0	0	0	0	0	0	0	Bin_19_partial_m_c30_r15
R_1__46__1__46__1__46__127__45__RXN	LEBPFPBJ_04000	0	4	0	0	0	0	0	0	0	0	1	0	0	0	0	1	0	0	0	1	0	0	0	0	Bin_19_partial_m_c30_r15
R_1__46__1__46__1__46__127__45__RXN	LNHJPNFH_00680	0	0	0	1	0	0	0	0	8	1	18	0	0	2	0	1	0	0	0	0	0	0	0	0	Bin_67_full_s_c100
R_1__46__1__46__1__46__127__45__RXN	LNHJPNFH_03939	0	0	0	0	0	0	0	0	3	3	1	0	2	0	0	1	1	0	0	0	0	0	0	0	Bin_67_full_s_c100
R_1__46__1__46__1__46__127__45__RXN	MABPJGPD_02437	0	0	0	0	0	0	0	0	0	0	0	0	0	0	0	0	1	3	0	0	0	0	0	0	Bin_15_full_s_c93
R_1__46__1__46__1__46__127__45__RXN	MAFGALOI_00323	0	0	0	0	0	0	0	0	0	0	0	0	0	0	0	0	0	0	0	0	0	0	0	0	Bin_62_partial_s_c48
R_1__46__1__46__1__46__127__45__RXN	MAFGALOI_01740	0	0	0	0	0	0	0	0	0	0	0	0	0	0	0	0	1	0	0	0	0	0	0	0	Bin_62_partial_s_c48
R_1__46__1__46__1__46__127__45__RXN	MCHELOGF_01560	0	0	0	0	0	0	0	1	0	0	0	0	1	0	0	0	0	0	0	0	0	0	0	0	Bin_10_partial_s_c65
R_1__46__1__46__1__46__127__45__RXN	MDAHCIGN_00188	0	0	0	0	0	0	0	0	0	0	0	0	0	0	0	0	0	0	0	0	0	0	0	0	Bin_59_partial_s_c78
R_1__46__1__46__1__46__127__45__RXN	MDAHCIGN_00908	0	0	0	0	0	1	0	0	0	0	0	0	0	0	0	0	0	0	0	0	0	0	2	0	Bin_59_partial_s_c78
R_1__46__1__46__1__46__127__45__RXN	MDAHCIGN_02028	0	0	0	0	0	0	0	0	0	0	0	0	0	0	0	0	0	0	0	0	0	0	0	0	Bin_59_partial_s_c78
R_1__46__1__46__1__46__127__45__RXN	MDAHCIGN_02888	0	3	0	0	0	0	0	0	0	0	0	0	0	0	0	0	0	0	0	0	0	0	0	0	Bin_59_partial_s_c78
R_1__46__1__46__1__46__127__45__RXN	MHOADAIC_01160	0	0	0	0	0	0	0	0	39	21	48	12	18	16	2	22	47	17	12	5	0	1	0	1	Bin_74_full_m_c99_r16
R_1__46__1__46__1__46__127__45__RXN	MPJEEEHB_01605	0	4	0	4	2	2	0	1	0	0	0	0	1	0	0	0	16	4	15	9	1	0	0	2	Bin_45_partial_s_c85
R_1__46__1__46__1__46__127__45__RXN	MPJEEEHB_02765	1	0	0	0	0	0	0	0	0	0	0	0	0	0	0	0	2	1	12	1	0	0	0	0	Bin_45_partial_s_c85
R_1__46__1__46__1__46__127__45__RXN	MPJEEEHB_03598	0	2	0	2	1	0	0	1	0	0	0	0	0	0	0	0	4	5	10	2	0	0	0	0	Bin_45_partial_s_c85
R_1__46__1__46__1__46__127__45__RXN	NPKDCBIJ_00904	0	0	0	5	0	0	0	0	0	0	0	0	0	1	0	0	0	0	0	0	0	0	0	0	Bin_71_partial_s_c78
R_1__46__1__46__1__46__127__45__RXN	OHEALFOB_00339	0	0	0	0	0	0	0	0	0	0	0	0	1	0	0	0	0	0	0	0	0	0	0	0	Bin_28_full_s_c99
R_1__46__1__46__1__46__127__45__RXN	OMOKKBBL_01921	0	0	0	0	0	0	0	0	0	0	0	0	0	0	0	0	0	0	0	0	0	0	0	0	Bin_17_partial_m_c82_r33
R_1__46__1__46__1__46__127__45__RXN	OMOKKBBL_03669	0	0	0	0	0	0	0	0	0	0	0	0	0	0	0	0	0	0	0	0	0	0	0	0	Bin_17_partial_m_c82_r33
R_1__46__1__46__1__46__127__45__RXN	OMOKKBBL_04883	0	0	0	0	0	0	0	0	0	0	0	0	0	0	0	0	0	0	0	0	0	0	0	0	Bin_17_partial_m_c82_r33
R_1__46__1__46__1__46__127__45__RXN	OMOKKBBL_05461	0	0	0	0	0	0	0	0	0	0	0	0	0	0	0	0	0	0	0	1	0	0	0	0	Bin_17_partial_m_c82_r33
R_1__46__1__46__1__46__127__45__RXN	ONKHHENJ_02544	0	0	0	0	0	0	0	0	0	0	0	0	0	0	0	0	0	0	0	0	0	0	0	0	Bin_27_partial_s_c60
R_1__46__1__46__1__46__127__45__RXN	ONKHHENJ_03141	0	0	0	0	0	0	0	0	0	0	0	0	0	0	0	0	0	0	0	0	0	0	0	0	Bin_27_partial_s_c60
R_1__46__1__46__1__46__136__45__RXN	ACOAFEPD_00516	0	0	0	0	0	0	0	0	30	22	93	4	9	7	2	6	0	0	0	0	0	0	0	0	Bin_46_partial_s_c2
R_1__46__1__46__1__46__136__45__RXN	ADLCNAHA_01543	0	0	0	0	1	4	2	1	0	0	0	0	0	0	0	0	0	0	0	0	0	0	0	0	Bin_54_full_s_c100
R_1__46__1__46__1__46__136__45__RXN	AGBEPPKH_00053	0	0	0	0	0	0	0	0	0	0	0	0	0	0	0	0	0	0	0	0	0	0	0	0	Bin_60_partial_s_c28
R_1__46__1__46__1__46__136__45__RXN	AJJBFBDC_02961	0	0	0	0	0	0	0	0	0	0	0	0	0	0	0	0	0	0	0	0	0	0	0	0	Bin_39_partial_s_c85
R_1__46__1__46__1__46__136__45__RXN	AKHILDIN_00298	0	0	0	0	0	0	0	0	0	0	0	0	0	0	0	0	2	0	0	0	0	0	0	0	Bin_66_partial_m_c66_r56
R_1__46__1__46__1__46__136__45__RXN	AKHILDIN_07346	0	0	0	0	0	0	0	0	0	0	0	0	0	0	0	0	0	0	0	0	0	0	0	0	Bin_66_partial_m_c66_r56
R_1__46__1__46__1__46__136__45__RXN	BOEDDJFG_01789	0	1	0	0	0	0	0	0	0	0	0	0	0	0	0	0	32	24	13	13	3	5	4	5	Bin_11_full_s_c94
R_1__46__1__46__1__46__136__45__RXN	DJDCPIDG_04104	0	0	0	0	1	0	0	0	0	0	0	0	0	0	0	0	1	0	1	0	0	0	0	0	Bin_5_partial_s_c70
R_1__46__1__46__1__46__136__45__RXN	DKPFOFCO_00700	0	0	0	0	0	0	0	1	0	0	0	0	0	0	0	0	0	0	0	0	0	0	0	0	Bin_24_partial_s_c84
R_1__46__1__46__1__46__136__45__RXN	EDEAGHAM_02479	0	9	0	2	23	52	11	0	0	0	1	0	0	0	0	1	0	0	0	0	0	0	0	0	Bin_32_full_s_c100
R_1__46__1__46__1__46__136__45__RXN	ELDDMCGE_01999	0	0	0	0	2	4	0	0	1	0	0	1	6	5	3	10	0	0	0	0	0	0	0	0	Bin_3_partial_m_c37_r42
R_1__46__1__46__1__46__136__45__RXN	EMEOIEIC_02362	1	6	3	7	0	0	0	3	0	1	2	0	0	0	0	0	0	0	0	0	0	0	0	0	Bin_14_full_s_c97
R_1__46__1__46__1__46__136__45__RXN	EPDGEDFC_02982	8	101	4	35	6	2	12	1	3	64	29	19	1	15	7	5	696	275	333	177	11	7	1	12	Bin_29_full_m_c100_r18
R_1__46__1__46__1__46__136__45__RXN	HCENICLE_01250	0	0	0	0	0	0	0	0	0	0	5	0	0	0	0	0	70	27	50	21	1	1	0	0	Bin_55_full_s_c99
R_1__46__1__46__1__46__136__45__RXN	HIEJNODF_04330	0	0	0	0	0	0	0	0	0	0	0	0	0	0	0	0	3	1	1	0	0	0	0	0	Bin_58_full_s_c97
R_1__46__1__46__1__46__136__45__RXN	HLGNBEGD_03731	0	0	0	0	0	0	0	0	0	0	0	0	0	0	0	0	5	3	9	1	0	1	0	2	Bin_2_partial_s_c75
R_1__46__1__46__1__46__136__45__RXN	HNPHNGNF_03736	2	9	1	14	70	107	46	2	0	0	0	0	1	3	0	3	0	0	3	0	0	0	0	0	Bin_73_full_s_c96
R_1__46__1__46__1__46__136__45__RXN	JHAEKCPH_01340	0	0	0	0	0	0	0	0	0	0	0	0	0	2	0	1	0	0	0	0	0	0	0	0	Bin_64_partial_s_c66
R_1__46__1__46__1__46__136__45__RXN	KFOFEENG_01770	0	0	0	0	2	5	0	0	0	0	0	0	0	2	0	0	0	0	0	1	0	0	0	0	Bin_61_full_m_c99_r18
R_1__46__1__46__1__46__136__45__RXN	KJFHEHME_01804	0	0	0	0	0	0	0	0	16	19	39	6	4	12	2	2	0	0	0	0	0	0	0	0	Bin_18_full_s_c99
R_1__46__1__46__1__46__136__45__RXN	KOMGAMFL_00932	0	0	0	0	0	3	0	0	0	0	0	0	0	0	0	0	0	0	0	0	0	0	0	0	Bin_34_partial_s_c76
R_1__46__1__46__1__46__136__45__RXN	LNNLIAFL_04784	0	0	0	0	0	0	0	0	0	0	0	0	0	0	0	0	0	0	0	0	0	0	0	0	Bin_1_partial_m_c45_r58
R_1__46__1__46__1__46__136__45__RXN	MABPJGPD_05707	0	0	0	0	0	0	0	0	0	0	0	0	0	0	0	0	2	1	5	0	0	0	0	0	Bin_15_full_s_c93
R_1__46__1__46__1__46__136__45__RXN	MCCKIFKA_02671	0	0	0	0	0	0	0	0	2	2	0	0	0	0	0	1	0	0	0	0	0	0	0	0	Bin_43_partial_s_c65
R_1__46__1__46__1__46__136__45__RXN	MCCKIFKA_02732	1	0	1	4	0	0	2	0	0	0	0	0	0	0	0	0	0	0	0	0	0	0	0	0	Bin_43_partial_s_c65
R_1__46__1__46__1__46__136__45__RXN	MENLBADE_01923	0	3	0	1	0	3	0	0	1	2	4	2	2	2	1	1	0	0	0	0	0	0	0	0	Bin_48_full_s_c97
R_1__46__1__46__1__46__136__45__RXN	MKCMLHLN_06335	0	3	1	6	3	24	1	4	1	1	0	0	3	3	4	10	0	0	0	0	0	0	0	0	Bin_25_full_s_c98
R_1__46__1__46__1__46__136__45__RXN	MPJEEEHB_04162	6	8	3	14	4	12	1	5	0	0	0	0	0	0	0	0	153	57	148	47	1	0	0	7	Bin_45_partial_s_c85
R_1__46__1__46__1__46__136__45__RXN	NGOFKEJL_00767	0	0	0	1	3	6	2	0	0	0	0	0	7	5	2	8	0	0	0	0	0	0	0	0	Bin_70_full_s_c99
R_1__46__1__46__1__46__136__45__RXN	OAFMHBEG_00489	1	1	0	0	0	0	1	0	0	0	0	1	0	0	0	0	0	0	0	0	1	0	0	0	Bin_50_full_s_c97
R_1__46__1__46__1__46__136__45__RXN	OJCOGNOL_03344	0	0	0	0	4	6	1	0	0	0	0	0	0	0	0	0	1	0	0	0	0	0	0	0	Bin_44_full_s_c94
R_1__46__1__46__1__46__136__45__RXN	OMOKKBBL_02987	0	0	0	0	0	0	0	0	0	0	0	0	0	0	0	0	0	0	0	0	0	0	0	0	Bin_17_partial_m_c82_r33
R_1__46__1__46__1__46__136__45__RXN	OMOKKBBL_03166	0	0	0	2	0	2	0	0	0	0	0	0	0	0	0	0	0	0	0	0	0	0	0	0	Bin_17_partial_m_c82_r33
R_1__46__1__46__1__46__136__45__RXN	PNALMAHA_00359	0	0	0	0	0	0	0	0	0	0	0	0	0	0	0	0	31	12	9	10	0	0	0	1	Bin_63_full_s_c98
R_1__46__1__46__1__46__145__45__RXN	AGKILGFG_00487	0	0	0	2	0	0	0	0	0	0	0	0	0	1	0	0	0	0	0	0	0	0	0	0	Bin_7_full_s_c99
R_1__46__1__46__1__46__145__45__RXN	AJOMLJJA_00992	0	0	0	0	0	0	0	0	0	0	0	0	0	0	0	0	8	2	2	0	0	1	0	0	Bin_16_full_s_c99
R_1__46__1__46__1__46__145__45__RXN	NPKDCBIJ_00614	0	1	0	0	0	1	0	0	0	0	1	0	0	0	0	0	0	0	0	0	0	0	0	0	Bin_71_partial_s_c78
R_1__46__1__46__1__46__145__45__RXN	OMOKKBBL_02164	0	0	0	0	0	0	0	0	0	0	0	0	0	0	0	0	0	0	0	0	0	0	0	0	Bin_17_partial_m_c82_r33
R_1__46__1__46__1__46__145__45__RXN	OMOKKBBL_03701	0	0	0	0	0	0	0	0	0	0	0	0	0	0	0	0	0	0	0	0	0	0	0	0	Bin_17_partial_m_c82_r33
R_1__46__1__46__1__46__145__45__RXN	OMOKKBBL_05346	0	0	0	0	0	0	0	0	0	0	0	0	0	0	0	0	0	0	0	0	0	0	0	0	Bin_17_partial_m_c82_r33
R_1__46__1__46__1__46__209__45__RXN	OMOKKBBL_03093	0	0	0	0	0	0	0	0	0	0	0	0	0	0	0	0	2	0	2	0	0	0	1	1	Bin_17_partial_m_c82_r33
R_1__46__1__46__1__46__209__45__RXN	OMOKKBBL_03731	0	0	0	0	0	0	0	0	0	0	0	0	0	0	0	0	0	0	0	0	0	0	0	0	Bin_17_partial_m_c82_r33
R_1__46__1__46__1__46__210__45__RXN	AGKILGFG_00487	0	0	0	2	0	0	0	0	0	0	0	0	0	1	0	0	0	0	0	0	0	0	0	0	Bin_7_full_s_c99
R_1__46__1__46__1__46__210__45__RXN	AJOMLJJA_00992	0	0	0	0	0	0	0	0	0	0	0	0	0	0	0	0	8	2	2	0	0	1	0	0	Bin_16_full_s_c99
R_1__46__1__46__1__46__210__45__RXN	NPKDCBIJ_00614	0	1	0	0	0	1	0	0	0	0	1	0	0	0	0	0	0	0	0	0	0	0	0	0	Bin_71_partial_s_c78
R_1__46__1__46__1__46__210__45__RXN	OMOKKBBL_02164	0	0	0	0	0	0	0	0	0	0	0	0	0	0	0	0	0	0	0	0	0	0	0	0	Bin_17_partial_m_c82_r33
R_1__46__1__46__1__46__210__45__RXN	OMOKKBBL_03701	0	0	0	0	0	0	0	0	0	0	0	0	0	0	0	0	0	0	0	0	0	0	0	0	Bin_17_partial_m_c82_r33
R_1__46__1__46__1__46__210__45__RXN	OMOKKBBL_05346	0	0	0	0	0	0	0	0	0	0	0	0	0	0	0	0	0	0	0	0	0	0	0	0	Bin_17_partial_m_c82_r33
R_1__46__1__46__1__46__215__45__RXN	AGEPKPCA_02367	0	0	0	0	0	0	0	0	0	0	0	0	0	0	0	0	0	0	0	0	0	0	0	0	Bin_56_partial_s_c62
R_1__46__1__46__1__46__215__45__RXN	AJJBFBDC_02583	0	0	0	0	0	0	0	0	0	0	0	0	0	0	0	0	0	0	0	0	0	0	0	0	Bin_39_partial_s_c85
R_1__46__1__46__1__46__215__45__RXN	AJJBFBDC_05659	0	0	0	0	0	0	0	0	0	0	0	0	0	0	0	0	0	0	0	0	0	0	0	0	Bin_39_partial_s_c85
R_1__46__1__46__1__46__215__45__RXN	AKHILDIN_05050	0	0	0	0	0	1	0	0	0	0	0	0	0	0	0	0	0	0	0	0	0	0	0	0	Bin_66_partial_m_c66_r56
R_1__46__1__46__1__46__215__45__RXN	AKHILDIN_08148	0	0	0	0	0	0	0	0	0	0	0	0	0	0	0	0	0	0	0	0	0	0	0	0	Bin_66_partial_m_c66_r56
R_1__46__1__46__1__46__215__45__RXN	AMDIMNOB_00459	0	0	0	0	0	0	0	0	0	0	0	0	0	0	0	0	0	0	0	0	0	0	0	0	Bin_49_partial__s_c14
R_1__46__1__46__1__46__215__45__RXN	BKBHENGD_01344	0	0	0	0	0	0	0	0	0	0	0	0	0	0	0	0	0	1	2	0	0	0	0	2	Bin_6_full_s_c99
R_1__46__1__46__1__46__215__45__RXN	BOEDDJFG_03188	0	0	0	0	0	0	0	0	0	0	0	0	0	0	0	0	0	0	0	0	0	0	0	0	Bin_11_full_s_c94
R_1__46__1__46__1__46__215__45__RXN	DJDCPIDG_01224	0	0	0	0	0	0	0	0	0	0	0	0	0	0	0	0	2	1	1	1	0	0	0	0	Bin_5_partial_s_c70
R_1__46__1__46__1__46__215__45__RXN	EGFDLBGD_00023	0	0	0	0	0	0	0	0	0	0	0	0	0	0	0	0	13	6	15	6	0	0	0	0	Bin_57_full_s_c99
R_1__46__1__46__1__46__215__45__RXN	EGFDLBGD_01698	0	0	0	0	0	0	0	0	0	0	0	1	0	0	0	0	107	71	81	41	0	0	0	0	Bin_57_full_s_c99
R_1__46__1__46__1__46__215__45__RXN	ELDDMCGE_00076	0	0	0	0	0	0	0	0	0	0	0	0	0	0	0	0	0	0	2	0	0	1	0	0	Bin_3_partial_m_c37_r42
R_1__46__1__46__1__46__215__45__RXN	ELDDMCGE_01315	0	1	0	0	0	0	0	1	0	0	0	0	0	0	0	0	0	0	0	0	0	0	0	0	Bin_3_partial_m_c37_r42
R_1__46__1__46__1__46__215__45__RXN	GGJPNLIH_00455	0	3	0	1	1	3	0	0	0	0	0	0	0	0	0	0	0	0	0	0	0	1	0	0	Bin_22_full_s_c99
R_1__46__1__46__1__46__215__45__RXN	GGJPNLIH_01132	0	0	0	0	2	4	1	0	0	0	0	0	1	0	0	0	0	0	0	0	0	0	0	0	Bin_22_full_s_c99
R_1__46__1__46__1__46__215__45__RXN	HHBEMPBL_03974	0	1	0	0	0	0	0	0	2	0	1	0	0	0	0	0	0	0	0	0	0	0	0	0	Bin_21_full_s_c99
R_1__46__1__46__1__46__215__45__RXN	HLGNBEGD_02890	0	0	0	0	0	0	0	0	0	0	0	0	0	0	0	0	0	0	1	0	0	0	0	0	Bin_2_partial_s_c75
R_1__46__1__46__1__46__215__45__RXN	JHAEKCPH_01110	0	1	0	0	0	0	1	0	0	0	0	0	0	0	0	0	0	0	0	0	0	0	0	0	Bin_64_partial_s_c66
R_1__46__1__46__1__46__215__45__RXN	JHAEKCPH_03715	1	4	0	4	0	0	0	1	0	0	0	0	0	0	0	0	0	0	0	0	0	0	0	0	Bin_64_partial_s_c66
R_1__46__1__46__1__46__215__45__RXN	JHAEKCPH_05131	0	2	1	2	0	1	0	5	0	0	0	0	0	2	0	0	0	0	0	0	0	0	0	0	Bin_64_partial_s_c66
R_1__46__1__46__1__46__215__45__RXN	KLEKELNG_01354	0	0	0	0	0	0	0	0	0	0	0	0	0	0	0	0	0	0	0	0	0	0	0	0	Bin_51_partial_s_c42
R_1__46__1__46__1__46__215__45__RXN	KLEKELNG_02492	0	0	0	0	0	0	0	0	0	0	0	0	0	0	0	0	0	0	0	0	0	0	0	0	Bin_51_partial_s_c42
R_1__46__1__46__1__46__215__45__RXN	LEBPFPBJ_01398	1	15	0	8	0	1	1	2	1	7	2	3	1	5	2	2	88	25	31	28	0	0	0	9	Bin_19_partial_m_c30_r15
R_1__46__1__46__1__46__215__45__RXN	LEBPFPBJ_02812	0	0	0	0	0	0	0	0	0	0	0	0	0	0	0	0	5	3	2	2	0	0	0	1	Bin_19_partial_m_c30_r15
R_1__46__1__46__1__46__215__45__RXN	LEBPFPBJ_05847	0	2	0	1	0	3	1	0	0	1	0	0	0	3	0	1	0	0	0	0	0	0	0	0	Bin_19_partial_m_c30_r15
R_1__46__1__46__1__46__215__45__RXN	MAFGALOI_00019	0	0	0	0	0	0	0	0	0	0	0	0	0	0	0	0	0	0	0	0	0	0	0	0	Bin_62_partial_s_c48
R_1__46__1__46__1__46__215__45__RXN	MCHELOGF_04357	0	0	0	0	0	0	0	0	0	0	3	0	0	0	0	0	0	0	0	0	0	0	0	0	Bin_10_partial_s_c65
R_1__46__1__46__1__46__215__45__RXN	MDAHCIGN_02863	0	0	0	0	0	0	0	0	0	0	0	0	0	0	0	0	0	0	0	0	0	0	0	0	Bin_59_partial_s_c78
R_1__46__1__46__1__46__215__45__RXN	MDAHCIGN_03106	0	0	0	0	0	0	0	0	0	0	0	0	0	0	0	0	0	0	0	0	0	0	0	0	Bin_59_partial_s_c78
R_1__46__1__46__1__46__215__45__RXN	MPJEEEHB_01353	0	7	2	8	0	0	2	4	0	0	0	0	0	0	0	0	42	18	54	23	0	1	2	2	Bin_45_partial_s_c85
R_1__46__1__46__1__46__215__45__RXN	MPJEEEHB_02302	0	2	0	4	0	0	1	0	0	0	0	0	0	0	0	0	13	6	30	6	0	0	0	0	Bin_45_partial_s_c85
R_1__46__1__46__1__46__215__45__RXN	MPJEEEHB_03293	0	3	3	5	1	8	0	0	0	0	0	0	0	1	0	0	33	11	34	11	1	2	0	3	Bin_45_partial_s_c85
R_1__46__1__46__1__46__215__45__RXN	ONKHHENJ_03121	0	1	0	0	0	0	0	0	0	0	0	0	0	0	0	0	0	0	0	0	0	0	0	0	Bin_27_partial_s_c60
R_1__46__1__46__1__46__251__45__RXN	ACOAFEPD_00002	0	0	0	0	0	0	0	0	0	0	0	0	0	0	0	0	0	0	0	0	0	0	0	0	Bin_46_partial_s_c2
R_1__46__1__46__1__46__251__45__RXN	LEBPFPBJ_04345	0	0	0	0	0	0	0	0	0	1	1	0	0	0	0	0	1	0	0	0	0	0	0	0	Bin_19_partial_m_c30_r15
R_1__46__1__46__1__46__251__45__RXN	MCHELOGF_02540	0	0	0	0	0	0	0	0	0	0	0	0	0	0	0	0	0	0	0	0	0	0	0	0	Bin_10_partial_s_c65
R_1__46__1__46__1__46__261__45__RXN	AGEPKPCA_04359	2	2	0	0	0	0	0	0	0	0	0	0	0	0	0	0	0	0	0	0	0	0	0	1	Bin_56_partial_s_c62
R_1__46__1__46__1__46__261__45__RXN	AJJBFBDC_01587	0	0	0	0	0	0	0	0	0	0	0	0	0	0	0	0	0	0	0	0	0	0	0	0	Bin_39_partial_s_c85
R_1__46__1__46__1__46__261__45__RXN	BOEDDJFG_01192	0	0	0	5	0	2	0	0	0	0	0	0	0	0	0	0	0	0	0	0	0	0	0	0	Bin_11_full_s_c94
R_1__46__1__46__1__46__261__45__RXN	JHAEKCPH_03491	0	1	0	0	1	3	1	1	0	0	0	0	0	5	0	7	0	0	0	0	0	0	0	0	Bin_64_partial_s_c66
R_1__46__1__46__1__46__264__45__RXN	AGEPKPCA_04023	0	0	0	0	0	0	0	0	0	0	0	0	0	0	0	0	0	0	0	0	0	0	0	0	Bin_56_partial_s_c62
R_1__46__1__46__1__46__264__45__RXN	AMDIMNOB_00590	0	0	0	0	0	0	1	0	0	0	0	0	0	0	0	0	0	0	0	0	0	0	0	0	Bin_49_partial__s_c14
R_1__46__1__46__1__46__264__45__RXN	BOEDDJFG_03189	0	0	0	0	0	0	0	0	0	0	0	0	0	0	0	0	0	0	0	0	0	0	0	0	Bin_11_full_s_c94
R_1__46__1__46__1__46__264__45__RXN	DKPFOFCO_02465	0	0	0	0	0	0	0	0	0	0	0	0	0	0	0	0	0	0	1	0	0	0	0	0	Bin_24_partial_s_c84
R_1__46__1__46__1__46__264__45__RXN	EGFDLBGD_01697	0	0	0	0	0	0	0	0	0	0	0	0	0	0	0	0	39	25	15	16	0	0	0	0	Bin_57_full_s_c99
R_1__46__1__46__1__46__264__45__RXN	ELDDMCGE_01316	0	1	0	0	0	1	0	3	0	0	0	0	0	0	0	0	0	0	0	0	0	0	0	0	Bin_3_partial_m_c37_r42
R_1__46__1__46__1__46__264__45__RXN	GGJPNLIH_01131	0	0	0	0	1	5	1	0	0	0	0	0	0	0	0	0	0	0	0	0	0	0	0	0	Bin_22_full_s_c99
R_1__46__1__46__1__46__264__45__RXN	HLGNBEGD_02889	0	0	0	0	0	0	0	0	0	0	0	0	0	0	0	0	0	0	3	0	0	0	0	0	Bin_2_partial_s_c75
R_1__46__1__46__1__46__264__45__RXN	JHAEKCPH_01102	0	1	0	1	0	2	0	0	0	0	0	0	0	0	0	0	0	0	0	0	0	0	0	0	Bin_64_partial_s_c66
R_1__46__1__46__1__46__264__45__RXN	JHAEKCPH_03820	0	0	0	0	0	0	0	0	0	0	0	0	0	0	0	0	0	0	0	0	0	0	0	0	Bin_64_partial_s_c66
R_1__46__1__46__1__46__264__45__RXN	JHAEKCPH_04433	0	0	0	0	0	0	0	0	0	0	0	0	0	0	0	0	0	0	0	0	0	0	0	0	Bin_64_partial_s_c66
R_1__46__1__46__1__46__264__45__RXN	JHAEKCPH_06519	0	0	1	0	0	1	0	0	0	1	0	0	0	0	0	0	0	0	0	0	0	0	0	0	Bin_64_partial_s_c66
R_1__46__1__46__1__46__264__45__RXN	KLCCENNL_02064	0	3	0	0	0	0	0	1	0	0	0	0	0	0	0	0	0	0	0	0	0	0	0	0	Bin_40_partial_s_c86
R_1__46__1__46__1__46__264__45__RXN	KLEKELNG_01353	0	0	0	0	0	0	0	0	0	0	0	0	0	0	0	0	0	0	0	0	0	0	0	0	Bin_51_partial_s_c42
R_1__46__1__46__1__46__264__45__RXN	LNHJPNFH_03871	0	0	0	0	0	0	0	0	4	11	36	0	1	1	0	3	0	0	0	0	0	0	0	0	Bin_67_full_s_c100
R_1__46__1__46__1__46__264__45__RXN	LNNLIAFL_01186	0	0	0	0	0	0	0	0	0	0	0	0	0	0	0	0	0	0	0	0	0	0	0	0	Bin_1_partial_m_c45_r58
R_1__46__1__46__1__46__264__45__RXN	MAFGALOI_00020	0	0	0	0	0	0	0	0	0	0	0	0	0	0	0	0	1	0	0	0	0	0	0	0	Bin_62_partial_s_c48
R_1__46__1__46__1__46__264__45__RXN	MCHELOGF_03791	0	0	0	0	0	0	0	0	1	0	0	0	0	0	0	0	0	0	0	0	0	0	0	0	Bin_10_partial_s_c65
R_1__46__1__46__1__46__264__45__RXN	MDAHCIGN_03107	0	1	0	0	0	0	0	0	0	0	0	0	0	0	0	0	0	0	0	0	0	0	0	0	Bin_59_partial_s_c78
R_1__46__1__46__1__46__264__45__RXN	MPJEEEHB_00853	1	7	2	6	3	7	1	0	0	0	0	0	1	0	0	0	34	8	38	10	2	1	0	1	Bin_45_partial_s_c85
R_1__46__1__46__1__46__264__45__RXN	MPJEEEHB_01615	3	6	0	1	1	0	0	1	0	0	0	0	0	0	0	0	2	0	18	0	0	0	0	1	Bin_45_partial_s_c85
R_1__46__1__46__1__46__264__45__RXN	ONKHHENJ_03120	0	0	0	0	0	0	0	0	0	0	0	0	0	0	0	0	0	0	0	0	0	0	0	0	Bin_27_partial_s_c60
R_1__46__1__46__1__46__266__45__RXN	CIIBPCJA_02446	0	0	0	0	0	0	0	0	12	5	7	0	9	13	3	17	0	0	0	0	0	0	0	0	Bin_4_partial_s_c40
R_1__46__1__46__1__46__266__45__RXN	CIIBPCJA_02461	0	0	0	0	0	0	0	0	11	7	9	4	9	10	3	21	0	0	0	0	0	0	0	0	Bin_4_partial_s_c40
R_1__46__1__46__1__46__266__45__RXN	MCHELOGF_01123	0	0	0	0	0	0	0	0	0	0	0	0	0	0	0	1	0	0	0	0	0	0	0	0	Bin_10_partial_s_c65
R_1__46__1__46__1__46__266__45__RXN	MDAHCIGN_01498	0	0	0	0	0	0	0	0	0	0	0	0	0	0	0	0	0	0	0	0	0	0	0	0	Bin_59_partial_s_c78
R_1__46__1__46__1__46__266__45__RXN	OMOKKBBL_05689	0	0	0	0	0	0	0	0	0	0	0	0	0	0	0	0	0	0	0	0	0	0	0	0	Bin_17_partial_m_c82_r33
R_1__46__1__46__1__46__266__45__RXN	OMOKKBBL_05954	0	0	0	1	0	0	0	0	0	0	0	0	0	0	0	0	0	0	0	0	0	0	0	0	Bin_17_partial_m_c82_r33
R_1__46__1__46__1__46__268__45__RXN	AIIDGMOI_00307	0	0	0	0	0	0	0	0	0	0	0	0	0	0	0	0	1	0	0	0	0	0	0	0	Bin_38_full_s_c99
R_1__46__1__46__1__46__268__45__RXN	AIIDGMOI_01180	0	0	0	0	0	0	0	0	0	0	0	0	0	0	0	0	0	1	0	0	0	0	0	0	Bin_38_full_s_c99
R_1__46__1__46__1__46__268__45__RXN	AKHILDIN_01762	0	0	0	0	0	0	0	0	0	0	0	0	0	0	0	0	0	0	0	0	0	0	0	0	Bin_66_partial_m_c66_r56
R_1__46__1__46__1__46__268__45__RXN	AKHILDIN_07690	0	0	0	0	0	0	0	0	0	0	0	0	0	0	0	0	0	0	0	0	0	0	0	1	Bin_66_partial_m_c66_r56
R_1__46__1__46__1__46__268__45__RXN	AKHILDIN_08361	0	0	0	0	0	0	0	0	0	0	0	0	0	0	0	0	0	0	0	0	0	0	0	0	Bin_66_partial_m_c66_r56
R_1__46__1__46__1__46__268__45__RXN	BOEDDJFG_03719	0	1	0	0	0	0	0	0	0	0	0	0	0	0	0	0	0	0	0	0	0	0	0	0	Bin_11_full_s_c94
R_1__46__1__46__1__46__268__45__RXN	DKPFOFCO_04751	0	0	0	0	0	0	0	0	0	0	0	0	0	0	0	0	0	0	0	0	0	0	0	0	Bin_24_partial_s_c84
R_1__46__1__46__1__46__268__45__RXN	HCENICLE_01687	0	0	0	0	0	0	0	0	0	0	0	0	0	0	0	0	0	0	3	0	0	0	0	0	Bin_55_full_s_c99
R_1__46__1__46__1__46__268__45__RXN	HHBEMPBL_00178	0	0	0	0	0	0	0	0	0	0	0	0	0	0	0	0	0	0	0	0	0	0	0	0	Bin_21_full_s_c99
R_1__46__1__46__1__46__268__45__RXN	HHBEMPBL_01937	0	0	0	0	0	0	0	0	0	0	0	0	0	0	0	0	0	0	0	0	0	0	0	0	Bin_21_full_s_c99
R_1__46__1__46__1__46__268__45__RXN	HHBEMPBL_03687	0	0	0	0	0	0	0	0	0	0	0	0	0	0	0	0	0	0	0	0	0	0	0	0	Bin_21_full_s_c99
R_1__46__1__46__1__46__268__45__RXN	HNPHNGNF_04920	0	2	0	1	1	2	1	0	0	0	0	0	0	0	0	0	0	0	0	0	0	0	0	0	Bin_73_full_s_c96
R_1__46__1__46__1__46__268__45__RXN	JCJHMGAA_02648	0	0	0	0	0	0	0	0	0	0	0	0	0	0	0	0	0	0	0	0	0	0	0	0	Bin_53_partial_s_c69
R_1__46__1__46__1__46__268__45__RXN	JHAEKCPH_03821	0	0	0	0	0	0	0	0	0	0	0	0	0	0	0	0	0	0	0	0	0	0	0	0	Bin_64_partial_s_c66
R_1__46__1__46__1__46__268__45__RXN	JIBKEBPK_01619	0	0	0	0	0	0	0	0	0	0	0	0	0	0	0	0	0	0	0	0	0	0	0	0	Bin_47_partial_s_c34
R_1__46__1__46__1__46__268__45__RXN	JIBKEBPK_01770	0	0	0	0	0	0	0	0	0	0	0	0	0	0	0	0	0	0	0	0	0	0	0	0	Bin_47_partial_s_c34
R_1__46__1__46__1__46__268__45__RXN	KAGFPCAP_03246	0	0	0	0	0	0	0	0	0	0	0	0	0	0	0	0	0	0	0	0	0	0	0	0	Bin_20_partial_m_c46_r123
R_1__46__1__46__1__46__268__45__RXN	KAGFPCAP_03349	0	0	0	0	0	0	0	0	0	0	0	0	0	0	0	0	0	0	0	0	0	0	0	0	Bin_20_partial_m_c46_r123
R_1__46__1__46__1__46__268__45__RXN	KAGFPCAP_05250	0	0	0	0	0	0	0	0	0	0	0	0	0	0	0	0	0	0	0	0	0	0	0	0	Bin_20_partial_m_c46_r123
R_1__46__1__46__1__46__268__45__RXN	LEBPFPBJ_05623	0	0	0	0	0	0	0	0	0	0	0	0	0	0	0	0	0	0	2	0	0	0	0	0	Bin_19_partial_m_c30_r15
R_1__46__1__46__1__46__268__45__RXN	LEOHAJAL_00365	0	0	0	0	0	0	0	0	0	0	0	0	0	0	0	0	0	0	0	1	0	0	0	0	Bin_69_partial_s_c87
R_1__46__1__46__1__46__268__45__RXN	MABPJGPD_01818	0	0	0	0	0	0	0	0	0	0	0	0	0	0	0	0	5	2	3	1	0	0	0	0	Bin_15_full_s_c93
R_1__46__1__46__1__46__268__45__RXN	MCHELOGF_00484	0	0	0	0	0	0	0	0	0	0	0	0	0	0	0	0	0	0	0	0	0	0	0	0	Bin_10_partial_s_c65
R_1__46__1__46__1__46__268__45__RXN	MCHELOGF_04343	0	0	0	0	0	0	0	0	2	4	3	0	0	0	0	0	0	0	0	0	0	0	0	0	Bin_10_partial_s_c65
R_1__46__1__46__1__46__268__45__RXN	MPJEEEHB_01586	2	1	0	3	1	1	0	0	0	0	0	0	0	1	0	0	16	8	24	5	0	0	0	0	Bin_45_partial_s_c85
R_1__46__1__46__1__46__268__45__RXN	MPJEEEHB_01616	0	3	0	0	0	0	0	0	0	0	0	0	0	0	0	0	3	0	8	3	0	0	0	0	Bin_45_partial_s_c85
R_1__46__1__46__1__46__268__45__RXN	MPJEEEHB_01916	0	1	3	2	5	12	0	1	0	0	0	0	0	1	0	0	47	27	41	15	0	1	3	8	Bin_45_partial_s_c85
R_1__46__1__46__1__46__268__45__RXN	OJCOGNOL_00651	0	2	0	0	1	3	2	1	0	0	0	0	0	0	0	0	0	0	0	0	0	0	0	0	Bin_44_full_s_c94
R_1__46__1__46__1__46__268__45__RXN	OJCOGNOL_00688	0	0	0	0	0	0	0	0	0	0	0	0	0	0	0	0	0	0	0	0	0	0	0	0	Bin_44_full_s_c94
R_1__46__1__46__1__46__268__45__RXN	OMOKKBBL_00326	0	0	0	0	0	0	0	0	0	0	0	0	0	0	0	0	0	0	0	1	0	0	0	0	Bin_17_partial_m_c82_r33
R_1__46__1__46__1__46__268__45__RXN	OMOKKBBL_03251	0	0	0	0	0	0	0	0	0	0	0	0	0	0	0	0	0	0	0	0	0	0	0	0	Bin_17_partial_m_c82_r33
R_1__46__1__46__1__46__268__45__RXN	OMOKKBBL_05526	0	0	0	0	0	0	0	0	0	0	0	0	0	0	0	0	0	0	3	1	0	0	0	0	Bin_17_partial_m_c82_r33
R_1__46__1__46__1__46__268__45__RXN	ONKHHENJ_00122	0	0	0	0	0	0	0	0	0	0	0	0	0	0	0	0	0	0	0	0	0	0	0	0	Bin_27_partial_s_c60
R_1__46__1__46__1__46__269__45__RXN	EPDGEDFC_02769	7	27	1	6	0	0	4	0	0	5	5	1	0	4	0	2	139	43	46	33	0	0	0	1	Bin_29_full_m_c100_r18
R_1__46__1__46__1__46__269__45__RXN	GEMOLNND_04822	0	0	0	0	0	0	0	0	0	0	0	0	0	0	0	0	0	0	0	0	0	0	0	0	Bin_41_partial_m_c85_r49
R_1__46__1__46__1__46__269__45__RXN	JHAEKCPH_03241	0	0	0	0	0	0	0	0	0	1	0	0	0	0	0	1	0	0	0	0	0	0	0	0	Bin_64_partial_s_c66
R_1__46__1__46__1__46__269__45__RXN	LEBPFPBJ_02755	0	0	0	0	0	0	0	0	0	0	0	0	0	0	0	0	1	0	0	1	0	0	0	1	Bin_19_partial_m_c30_r15
R_1__46__1__46__1__46__269__45__RXN	LEBPFPBJ_05104	0	0	0	0	0	0	0	0	0	0	2	0	1	2	0	0	0	0	0	0	0	0	0	0	Bin_19_partial_m_c30_r15
R_1__46__1__46__1__46__269__45__RXN	LEOHAJAL_02916	0	0	0	0	0	0	0	0	0	0	0	0	0	0	0	0	0	0	1	0	0	0	0	0	Bin_69_partial_s_c87
R_1__46__1__46__1__46__269__45__RXN	MABPJGPD_01506	0	0	0	0	0	0	0	0	0	0	0	0	0	0	0	0	0	0	2	0	0	0	0	0	Bin_15_full_s_c93
R_1__46__1__46__1__46__271__45__RXN	ADLCNAHA_02354	0	1	0	1	0	0	0	0	0	0	0	0	0	0	0	0	0	0	0	0	0	0	0	0	Bin_54_full_s_c100
R_1__46__1__46__1__46__271__45__RXN	AGEPKPCA_01114	0	0	0	0	0	0	0	0	0	0	0	0	0	0	0	0	0	0	0	0	0	0	0	0	Bin_56_partial_s_c62
R_1__46__1__46__1__46__271__45__RXN	AGEPKPCA_04387	0	0	0	0	0	0	0	0	0	0	0	0	0	0	0	0	0	0	0	0	0	0	0	0	Bin_56_partial_s_c62
R_1__46__1__46__1__46__271__45__RXN	AGKILGFG_00278	0	1	0	1	0	0	0	0	0	0	4	0	0	2	5	0	0	0	0	0	0	0	1	0	Bin_7_full_s_c99
R_1__46__1__46__1__46__271__45__RXN	AHCICKPM_02839	2	0	0	0	0	0	0	0	0	0	0	0	0	0	0	0	0	0	0	0	0	0	0	0	Bin_42_full_m_c98_r21
R_1__46__1__46__1__46__271__45__RXN	AJOMLJJA_00475	0	0	0	2	0	0	0	0	0	0	0	0	0	0	0	0	20	8	18	10	0	0	0	1	Bin_16_full_s_c99
R_1__46__1__46__1__46__271__45__RXN	AKHILDIN_03580	0	0	0	0	0	0	0	0	0	0	0	0	0	0	0	0	0	0	0	0	0	0	0	0	Bin_66_partial_m_c66_r56
R_1__46__1__46__1__46__271__45__RXN	AKHILDIN_03810	0	0	0	0	0	0	0	0	0	0	0	0	0	0	0	0	0	1	2	0	0	0	0	1	Bin_66_partial_m_c66_r56
R_1__46__1__46__1__46__271__45__RXN	CIIBPCJA_00173	0	0	0	0	0	0	0	0	44	22	38	4	24	29	13	37	0	0	0	0	0	0	0	0	Bin_4_partial_s_c40
R_1__46__1__46__1__46__271__45__RXN	DJDCPIDG_02992	0	0	0	0	0	0	0	0	0	0	0	0	0	0	0	0	3	1	3	1	0	0	0	0	Bin_5_partial_s_c70
R_1__46__1__46__1__46__271__45__RXN	DJKLIAPO_01928	0	0	0	0	1	0	0	0	0	0	0	0	0	0	0	0	0	0	0	0	0	0	0	0	Bin_30_full_s_c99
R_1__46__1__46__1__46__271__45__RXN	DJKLIAPO_02165	0	0	0	0	0	0	0	0	0	0	0	0	0	0	0	0	0	0	0	0	0	0	0	0	Bin_30_full_s_c99
R_1__46__1__46__1__46__271__45__RXN	EDEAGHAM_00100	1	0	0	0	0	0	0	0	0	0	0	0	2	1	0	0	0	0	0	0	0	0	0	0	Bin_32_full_s_c100
R_1__46__1__46__1__46__271__45__RXN	EDEAGHAM_00104	0	0	0	0	0	0	0	0	0	0	0	0	13	8	3	9	0	0	0	0	0	0	0	0	Bin_32_full_s_c100
R_1__46__1__46__1__46__271__45__RXN	EGFDLBGD_01804	0	0	0	0	0	0	0	0	0	0	0	0	0	0	0	0	42	23	35	20	2	0	0	1	Bin_57_full_s_c99
R_1__46__1__46__1__46__271__45__RXN	EGFDLBGD_02269	0	0	0	0	0	0	0	0	0	0	0	0	0	0	0	0	97	83	68	46	4	2	2	3	Bin_57_full_s_c99
R_1__46__1__46__1__46__271__45__RXN	ELDDMCGE_01364	0	0	0	0	0	4	0	0	0	0	0	0	0	1	0	0	0	0	0	0	0	0	0	0	Bin_3_partial_m_c37_r42
R_1__46__1__46__1__46__271__45__RXN	EMEOIEIC_02387	0	3	0	2	0	0	0	0	0	0	0	0	0	0	0	0	0	0	0	0	0	0	0	0	Bin_14_full_s_c97
R_1__46__1__46__1__46__271__45__RXN	GEMOLNND_00894	0	0	0	0	0	0	0	0	0	0	0	0	0	0	0	0	0	0	0	0	0	0	0	0	Bin_41_partial_m_c85_r49
R_1__46__1__46__1__46__271__45__RXN	GEMOLNND_02081	0	0	0	0	0	0	1	0	0	0	2	0	0	0	0	2	0	0	0	0	0	0	0	0	Bin_41_partial_m_c85_r49
R_1__46__1__46__1__46__271__45__RXN	GHHJBJBP_02820	0	0	0	0	0	0	0	0	0	0	0	0	0	0	0	0	0	0	0	0	0	0	0	0	Bin_31_full_s_c99
R_1__46__1__46__1__46__271__45__RXN	GLJDHOHP_02474	0	0	0	0	0	0	0	0	0	0	0	0	0	0	0	1	0	0	1	0	0	0	0	0	Bin_68_full_s_c95
R_1__46__1__46__1__46__271__45__RXN	HCENICLE_00683	0	0	0	0	0	0	0	0	0	0	0	0	0	0	0	0	0	0	0	0	0	0	0	1	Bin_55_full_s_c99
R_1__46__1__46__1__46__271__45__RXN	HDJDJIOI_02142	0	0	0	0	0	0	0	0	0	0	0	0	0	0	2	0	0	0	0	0	0	0	0	0	Bin_23_full_s_c100
R_1__46__1__46__1__46__271__45__RXN	HHBEMPBL_01500	0	0	1	2	1	0	2	1	1	0	0	1	0	2	1	1	0	0	1	2	0	0	0	0	Bin_21_full_s_c99
R_1__46__1__46__1__46__271__45__RXN	HIEJNODF_00984	0	0	1	0	0	0	0	0	0	0	0	0	0	0	0	0	2	0	1	0	0	0	0	1	Bin_58_full_s_c97
R_1__46__1__46__1__46__271__45__RXN	HNPHNGNF_06400	9	119	19	93	103	183	63	31	0	1	0	0	4	8	11	3	0	0	0	0	0	0	0	0	Bin_73_full_s_c96
R_1__46__1__46__1__46__271__45__RXN	JCJHMGAA_01725	0	0	0	0	0	0	0	0	0	0	0	0	0	0	0	0	0	0	0	0	0	0	0	0	Bin_53_partial_s_c69
R_1__46__1__46__1__46__271__45__RXN	KFOFEENG_01766	0	0	0	0	1	9	2	0	0	0	0	0	0	0	0	0	0	0	0	0	0	0	0	0	Bin_61_full_m_c99_r18
R_1__46__1__46__1__46__271__45__RXN	KFOFEENG_01774	0	0	0	0	0	29	8	0	0	0	0	0	1	1	1	1	0	0	0	0	1	0	0	0	Bin_61_full_m_c99_r18
R_1__46__1__46__1__46__271__45__RXN	KFOFEENG_01991	0	0	0	0	0	3	0	0	0	0	0	0	0	3	0	0	1	5	0	0	7	5	2	9	Bin_61_full_m_c99_r18
R_1__46__1__46__1__46__271__45__RXN	KJDPLIMG_02691	0	0	0	0	0	1	0	0	0	0	1	0	0	1	0	2	0	0	0	0	0	0	0	0	Bin_37_full_s_c95
R_1__46__1__46__1__46__271__45__RXN	KJFHEHME_00060	0	0	0	0	0	0	0	0	7	10	10	5	2	0	1	1	0	0	0	0	0	0	0	0	Bin_18_full_s_c99
R_1__46__1__46__1__46__271__45__RXN	KJFHEHME_03645	1	0	0	0	0	0	0	0	4	8	29	4	0	4	1	1	0	0	0	0	0	0	0	0	Bin_18_full_s_c99
R_1__46__1__46__1__46__271__45__RXN	KOBLPIHN_02289	0	0	0	0	0	0	0	0	0	0	0	0	0	0	0	0	15	1	15	8	0	0	0	0	Bin_52_full_s_c100
R_1__46__1__46__1__46__271__45__RXN	LEBPFPBJ_01562	0	0	2	1	0	1	2	1	0	0	1	3	0	3	3	5	2	2	1	1	1	2	1	0	Bin_19_partial_m_c30_r15
R_1__46__1__46__1__46__271__45__RXN	LEOHAJAL_03029	0	0	0	0	0	1	0	0	0	0	0	0	0	0	0	0	0	3	4	2	2	0	0	1	Bin_69_partial_s_c87
R_1__46__1__46__1__46__271__45__RXN	MABPJGPD_00081	0	0	0	0	0	0	0	0	0	0	0	0	0	0	0	0	11	14	4	7	0	0	0	0	Bin_15_full_s_c93
R_1__46__1__46__1__46__271__45__RXN	MENLBADE_04165	0	4	0	2	1	0	0	0	0	2	1	0	1	1	1	1	0	0	0	0	0	0	0	0	Bin_48_full_s_c97
R_1__46__1__46__1__46__271__45__RXN	MPJEEEHB_02873	1	3	0	1	10	12	6	2	0	0	0	0	2	0	0	0	46	21	84	14	1	1	1	8	Bin_45_partial_s_c85
R_1__46__1__46__1__46__271__45__RXN	MPJEEEHB_04212	0	3	0	0	6	3	0	3	0	0	0	0	0	0	1	0	52	32	82	18	1	2	0	4	Bin_45_partial_s_c85
R_1__46__1__46__1__46__271__45__RXN	OAFMHBEG_00492	0	0	0	0	0	0	0	0	0	0	0	0	0	0	0	0	0	0	0	0	0	0	0	0	Bin_50_full_s_c97
R_1__46__1__46__1__46__271__45__RXN	OJCOGNOL_03336	0	0	0	0	0	6	1	0	0	0	0	0	0	0	0	0	0	0	0	0	0	0	0	0	Bin_44_full_s_c94
R_1__46__1__46__1__46__271__45__RXN	OMOKKBBL_05700	0	0	0	0	0	0	0	0	0	0	0	0	0	0	0	0	1	0	3	1	0	0	0	0	Bin_17_partial_m_c82_r33
R_1__46__1__46__1__46__271__45__RXN	PNALMAHA_01808	0	0	0	0	0	0	0	0	0	0	0	0	0	0	0	1	6	2	2	0	0	0	0	0	Bin_63_full_s_c98
R_1__46__1__46__1__46__274__45__RXN	AHCICKPM_02020	0	0	0	0	0	0	0	0	0	0	0	0	0	0	0	0	0	0	0	0	0	0	0	0	Bin_42_full_m_c98_r21
R_1__46__1__46__1__46__274__45__RXN	BOEDDJFG_01126	0	0	0	0	0	0	0	0	0	0	0	0	0	0	0	0	0	0	0	0	0	0	0	0	Bin_11_full_s_c94
R_1__46__1__46__1__46__274__45__RXN	CIIBPCJA_00481	0	0	0	0	0	0	0	0	14	22	23	3	83	61	3	34	0	0	0	0	0	0	0	0	Bin_4_partial_s_c40
R_1__46__1__46__1__46__274__45__RXN	DKPFOFCO_03849	0	0	0	0	0	0	0	0	0	0	0	0	0	0	0	0	0	0	0	0	0	0	0	0	Bin_24_partial_s_c84
R_1__46__1__46__1__46__274__45__RXN	EGFDLBGD_00817	0	0	0	0	0	0	0	0	0	0	0	0	0	0	0	0	10	8	11	4	1	0	0	3	Bin_57_full_s_c99
R_1__46__1__46__1__46__274__45__RXN	HHBEMPBL_00577	0	0	0	0	0	0	3	0	0	0	0	0	0	0	0	1	0	0	0	0	0	0	0	0	Bin_21_full_s_c99
R_1__46__1__46__1__46__274__45__RXN	HNPHNGNF_02511	0	9	0	7	7	3	1	2	0	0	0	0	1	0	0	0	0	0	0	0	0	0	0	0	Bin_73_full_s_c96
R_1__46__1__46__1__46__274__45__RXN	JHAEKCPH_02602	0	0	0	0	0	0	0	0	0	0	0	0	0	0	0	0	0	0	0	0	0	0	0	0	Bin_64_partial_s_c66
R_1__46__1__46__1__46__274__45__RXN	JHAEKCPH_03237	0	0	0	0	0	0	0	0	0	0	0	0	0	0	0	0	0	0	0	0	0	0	0	0	Bin_64_partial_s_c66
R_1__46__1__46__1__46__274__45__RXN	JHAEKCPH_03238	0	0	0	0	0	0	0	0	0	0	0	0	0	0	0	0	0	0	0	0	0	0	0	0	Bin_64_partial_s_c66
R_1__46__1__46__1__46__274__45__RXN	KJDPLIMG_01108	0	0	0	0	0	1	0	0	0	0	1	0	1	2	1	3	0	0	0	0	0	0	0	0	Bin_37_full_s_c95
R_1__46__1__46__1__46__274__45__RXN	KLCCENNL_00234	0	2	0	3	0	0	0	0	1	0	0	0	0	0	0	0	0	0	0	0	0	0	0	0	Bin_40_partial_s_c86
R_1__46__1__46__1__46__274__45__RXN	KOMGAMFL_03409	0	0	0	0	0	1	0	0	0	0	0	0	2	0	0	0	0	0	0	0	0	0	0	0	Bin_34_partial_s_c76
R_1__46__1__46__1__46__274__45__RXN	LNHJPNFH_02529	0	0	0	0	0	0	0	0	1	2	16	0	1	1	0	0	0	0	0	0	0	0	0	0	Bin_67_full_s_c100
R_1__46__1__46__1__46__274__45__RXN	LNNLIAFL_00428	0	0	0	0	0	0	0	0	0	0	0	0	0	0	0	0	0	0	0	0	0	0	0	0	Bin_1_partial_m_c45_r58
R_1__46__1__46__1__46__274__45__RXN	MCCKIFKA_03512	0	0	0	0	0	0	0	0	2	0	1	0	0	0	0	0	0	0	0	0	0	0	0	0	Bin_43_partial_s_c65
R_1__46__1__46__1__46__274__45__RXN	MCHELOGF_00218	0	0	0	0	1	0	0	0	0	0	0	0	0	0	0	0	0	1	0	0	1	0	0	0	Bin_10_partial_s_c65
R_1__46__1__46__1__46__274__45__RXN	MHOADAIC_04724	0	2	1	0	1	1	0	2	321	382	577	152	1433	1048	76	1140	482	285	216	115	10	11	8	21	Bin_74_full_m_c99_r16
R_1__46__1__46__1__46__274__45__RXN	MKCMLHLN_05796	0	3	0	4	2	1	1	3	0	2	5	1	0	1	0	1	0	0	0	0	0	0	0	0	Bin_25_full_s_c98
R_1__46__1__46__1__46__291__45__RXN	AHCICKPM_03445	0	0	0	0	0	0	0	0	0	0	0	0	0	0	0	0	0	0	0	0	0	0	0	0	Bin_42_full_m_c98_r21
R_1__46__1__46__1__46__291__45__RXN	AJJBFBDC_00920	0	0	0	0	0	1	0	0	0	0	0	0	0	0	0	0	0	0	0	0	0	0	0	0	Bin_39_partial_s_c85
R_1__46__1__46__1__46__291__45__RXN	AJJBFBDC_01508	0	0	0	0	0	0	0	0	0	0	0	0	0	0	0	0	0	0	0	0	0	0	0	0	Bin_39_partial_s_c85
R_1__46__1__46__1__46__291__45__RXN	AKHILDIN_06504	0	0	0	0	0	0	0	0	0	0	0	0	0	0	0	0	0	0	0	0	0	0	0	0	Bin_66_partial_m_c66_r56
R_1__46__1__46__1__46__291__45__RXN	BOEDDJFG_01974	0	0	0	0	0	0	0	0	0	0	0	0	0	1	0	0	0	0	0	0	0	0	0	0	Bin_11_full_s_c94
R_1__46__1__46__1__46__291__45__RXN	BOEDDJFG_03516	0	0	0	0	0	0	0	0	0	0	0	0	0	0	0	0	0	0	0	0	0	0	0	0	Bin_11_full_s_c94
R_1__46__1__46__1__46__291__45__RXN	DJDCPIDG_00167	0	0	0	0	0	0	0	0	0	0	0	0	0	0	0	0	9	1	3	1	0	0	0	0	Bin_5_partial_s_c70
R_1__46__1__46__1__46__291__45__RXN	DKPFOFCO_00951	0	0	0	0	0	0	0	0	0	0	0	0	0	0	0	0	0	0	0	0	0	0	0	0	Bin_24_partial_s_c84
R_1__46__1__46__1__46__291__45__RXN	DKPFOFCO_04172	0	0	0	0	0	0	0	0	0	0	0	0	0	0	0	0	0	0	0	0	0	0	0	0	Bin_24_partial_s_c84
R_1__46__1__46__1__46__291__45__RXN	EPDGEDFC_00638	1	20	0	7	3	2	0	5	1	15	2	3	0	5	0	3	130	45	31	31	1	3	0	3	Bin_29_full_m_c100_r18
R_1__46__1__46__1__46__291__45__RXN	EPDGEDFC_03474	6	21	0	11	1	1	2	0	5	4	10	3	1	1	2	1	47	21	21	11	0	1	2	4	Bin_29_full_m_c100_r18
R_1__46__1__46__1__46__291__45__RXN	EPDGEDFC_04614	0	0	0	0	0	0	0	0	0	0	0	0	0	0	0	0	0	0	0	0	0	0	0	0	Bin_29_full_m_c100_r18
R_1__46__1__46__1__46__291__45__RXN	GLJDHOHP_03324	0	0	0	0	0	0	0	0	0	0	0	0	0	0	0	0	0	0	0	0	0	0	0	0	Bin_68_full_s_c95
R_1__46__1__46__1__46__291__45__RXN	HCENICLE_00523	0	0	0	0	0	0	0	0	0	0	0	0	0	0	0	0	10	9	6	4	0	0	0	0	Bin_55_full_s_c99
R_1__46__1__46__1__46__291__45__RXN	HLGNBEGD_02730	0	0	0	0	0	0	0	0	0	0	0	0	0	0	0	0	0	0	0	0	0	0	0	0	Bin_2_partial_s_c75
R_1__46__1__46__1__46__291__45__RXN	HNPHNGNF_00684	0	2	0	0	2	0	0	0	0	0	0	0	0	1	0	0	0	0	0	0	0	0	0	0	Bin_73_full_s_c96
R_1__46__1__46__1__46__291__45__RXN	JHAEKCPH_01439	0	0	0	0	0	0	0	0	0	0	0	0	0	1	0	0	0	0	0	0	0	0	0	0	Bin_64_partial_s_c66
R_1__46__1__46__1__46__291__45__RXN	JHAEKCPH_01777	0	0	0	0	0	0	0	0	0	0	0	0	0	0	0	0	0	0	0	0	0	0	0	0	Bin_64_partial_s_c66
R_1__46__1__46__1__46__291__45__RXN	JHAEKCPH_02804	0	0	0	0	1	0	0	0	0	1	0	0	0	0	0	0	0	0	0	0	0	0	0	0	Bin_64_partial_s_c66
R_1__46__1__46__1__46__291__45__RXN	JHAEKCPH_06977	0	0	0	0	0	0	0	0	0	0	0	0	0	0	0	1	0	0	0	0	0	0	0	0	Bin_64_partial_s_c66
R_1__46__1__46__1__46__291__45__RXN	JIBKEBPK_01000	0	0	0	0	0	0	0	0	0	0	0	0	0	0	0	0	0	0	0	0	0	0	0	0	Bin_47_partial_s_c34
R_1__46__1__46__1__46__291__45__RXN	JIBKEBPK_01401	0	0	0	0	0	0	0	0	0	0	0	0	0	0	0	0	0	0	0	0	0	0	0	0	Bin_47_partial_s_c34
R_1__46__1__46__1__46__291__45__RXN	KAGFPCAP_01985	0	0	0	0	0	0	0	0	0	0	2	0	0	0	0	0	28	19	24	12	1	4	2	4	Bin_20_partial_m_c46_r123
R_1__46__1__46__1__46__291__45__RXN	KAGFPCAP_02557	0	0	0	0	0	0	0	0	0	0	0	0	0	0	0	0	0	0	6	3	0	0	0	0	Bin_20_partial_m_c46_r123
R_1__46__1__46__1__46__291__45__RXN	KAGFPCAP_03525	0	0	0	0	0	0	0	0	0	0	0	0	0	0	0	0	5	0	7	0	0	0	0	0	Bin_20_partial_m_c46_r123
R_1__46__1__46__1__46__291__45__RXN	LEBPFPBJ_00778	1	4	3	0	0	1	0	0	0	4	0	0	0	0	7	5	0	0	0	0	0	0	0	0	Bin_19_partial_m_c30_r15
R_1__46__1__46__1__46__291__45__RXN	LEBPFPBJ_02062	0	0	0	0	0	0	0	0	0	0	0	0	0	0	0	0	4	1	6	1	1	0	0	1	Bin_19_partial_m_c30_r15
R_1__46__1__46__1__46__291__45__RXN	LEBPFPBJ_03896	0	0	0	0	0	0	0	0	0	0	0	0	0	1	0	0	0	0	1	0	0	0	0	0	Bin_19_partial_m_c30_r15
R_1__46__1__46__1__46__291__45__RXN	LEBPFPBJ_03960	0	0	0	0	0	0	0	0	0	0	0	0	0	0	0	0	0	0	0	0	0	0	0	0	Bin_19_partial_m_c30_r15
R_1__46__1__46__1__46__291__45__RXN	LNHJPNFH_02271	0	0	0	0	0	0	0	0	2	0	3	3	0	0	0	2	0	0	0	0	0	0	0	0	Bin_67_full_s_c100
R_1__46__1__46__1__46__291__45__RXN	MCCKIFKA_03357	0	0	0	0	0	0	0	0	0	0	1	0	0	0	0	0	0	0	0	0	0	0	0	0	Bin_43_partial_s_c65
R_1__46__1__46__1__46__291__45__RXN	MCHELOGF_04350	0	0	0	0	0	0	0	0	0	0	0	0	0	0	0	0	0	0	0	0	0	0	0	0	Bin_10_partial_s_c65
R_1__46__1__46__1__46__291__45__RXN	MENLBADE_02360	0	0	0	0	0	0	0	0	0	2	3	0	3	2	1	2	0	0	0	0	0	0	0	0	Bin_48_full_s_c97
R_1__46__1__46__1__46__291__45__RXN	MPJEEEHB_00933	7	16	12	29	4	32	10	7	0	0	0	0	2	0	0	0	486	150	259	155	5	5	1	16	Bin_45_partial_s_c85
R_1__46__1__46__1__46__291__45__RXN	MPJEEEHB_01092	2	5	1	0	8	0	2	1	1	0	1	0	0	0	0	0	13	7	36	12	1	1	0	1	Bin_45_partial_s_c85
R_1__46__1__46__1__46__291__45__RXN	OJCOGNOL_00315	0	0	0	0	0	0	1	0	0	0	0	0	0	0	0	0	0	0	0	0	0	0	0	0	Bin_44_full_s_c94
R_1__46__1__46__1__46__291__45__RXN	OMOKKBBL_00976	0	0	0	0	0	0	0	0	0	0	0	0	0	0	0	0	0	0	1	0	0	0	0	0	Bin_17_partial_m_c82_r33
R_1__46__1__46__1__46__291__45__RXN	ONKHHENJ_00214	0	0	0	0	0	0	0	0	0	0	0	0	0	0	0	0	0	0	0	0	0	0	0	0	Bin_27_partial_s_c60
R_1__46__1__46__1__46__292__45__RXN	AGEPKPCA_04362	0	0	0	0	0	0	0	0	0	0	0	0	0	0	0	0	0	0	0	0	0	0	0	0	Bin_56_partial_s_c62
R_1__46__1__46__1__46__292__45__RXN	AGEPKPCA_04523	0	0	0	0	0	0	0	0	0	0	0	0	0	0	0	0	0	0	0	0	0	0	0	0	Bin_56_partial_s_c62
R_1__46__1__46__1__46__292__45__RXN	AHCICKPM_03719	0	0	0	0	0	0	0	0	0	0	0	0	0	0	0	0	0	0	1	0	0	0	0	0	Bin_42_full_m_c98_r21
R_1__46__1__46__1__46__292__45__RXN	AJJBFBDC_01803	0	0	0	0	1	0	0	0	0	0	0	0	0	0	0	0	0	0	0	0	0	0	0	0	Bin_39_partial_s_c85
R_1__46__1__46__1__46__292__45__RXN	BOEDDJFG_00767	0	1	0	0	0	0	0	0	0	1	0	0	0	0	0	0	0	0	0	0	0	0	0	0	Bin_11_full_s_c94
R_1__46__1__46__1__46__292__45__RXN	BOEDDJFG_01173	0	0	0	0	0	0	0	0	0	0	0	0	0	0	0	0	0	0	0	0	0	0	0	0	Bin_11_full_s_c94
R_1__46__1__46__1__46__292__45__RXN	BOEDDJFG_01175	0	0	0	0	0	0	0	0	0	0	0	0	0	0	0	0	0	0	0	0	0	0	0	0	Bin_11_full_s_c94
R_1__46__1__46__1__46__292__45__RXN	BOEDDJFG_02424	0	0	0	0	0	0	0	0	0	0	0	0	0	0	0	0	1	0	0	1	0	0	0	0	Bin_11_full_s_c94
R_1__46__1__46__1__46__292__45__RXN	BOEDDJFG_02545	0	0	0	0	0	0	0	0	0	0	0	0	0	0	0	0	0	0	0	0	0	0	0	0	Bin_11_full_s_c94
R_1__46__1__46__1__46__292__45__RXN	DJDCPIDG_00338	0	0	0	0	0	0	0	0	0	0	0	0	0	0	0	0	1	0	1	0	0	0	0	0	Bin_5_partial_s_c70
R_1__46__1__46__1__46__292__45__RXN	DPJCBJGO_00335	0	0	0	0	0	0	0	0	0	1	0	0	0	0	0	0	0	0	0	0	0	0	0	0	Bin_9_partial_s_c18
R_1__46__1__46__1__46__292__45__RXN	ECHECFLJ_00787	0	0	0	0	0	0	0	0	0	0	0	0	0	0	0	0	0	0	0	0	0	0	0	0	Bin_12_partial_s_c38
R_1__46__1__46__1__46__292__45__RXN	EGFDLBGD_00186	0	0	0	0	0	0	0	0	0	0	0	0	0	0	0	0	26	7	10	5	0	2	0	1	Bin_57_full_s_c99
R_1__46__1__46__1__46__292__45__RXN	EGFDLBGD_00464	0	0	0	0	0	0	0	0	0	0	0	0	0	0	0	0	5	5	9	0	0	1	0	0	Bin_57_full_s_c99
R_1__46__1__46__1__46__292__45__RXN	EPDGEDFC_03097	0	5	2	3	0	0	0	0	0	5	0	0	0	6	2	2	80	22	8	15	0	0	0	1	Bin_29_full_m_c100_r18
R_1__46__1__46__1__46__292__45__RXN	EPDGEDFC_03512	6	9	0	0	0	0	0	0	0	2	3	2	0	4	0	0	26	19	27	6	1	0	0	0	Bin_29_full_m_c100_r18
R_1__46__1__46__1__46__292__45__RXN	GEMOLNND_05829	0	0	0	0	0	0	0	0	0	0	0	2	0	0	0	0	0	0	0	0	0	0	0	0	Bin_41_partial_m_c85_r49
R_1__46__1__46__1__46__292__45__RXN	GEMOLNND_05925	0	0	0	0	0	0	0	0	1	2	0	0	0	0	0	0	0	0	0	0	0	0	0	0	Bin_41_partial_m_c85_r49
R_1__46__1__46__1__46__292__45__RXN	GGJPNLIH_01484	1	6	1	4	6	13	3	0	0	0	0	0	0	0	0	1	0	0	0	0	0	0	0	0	Bin_22_full_s_c99
R_1__46__1__46__1__46__292__45__RXN	GHHJBJBP_02120	0	0	0	0	0	0	0	0	0	0	0	0	0	0	0	0	0	0	0	0	0	0	0	0	Bin_31_full_s_c99
R_1__46__1__46__1__46__292__45__RXN	HHBEMPBL_01769	0	1	0	1	1	1	0	0	0	0	1	0	0	0	0	1	0	0	0	0	0	0	0	0	Bin_21_full_s_c99
R_1__46__1__46__1__46__292__45__RXN	HLGNBEGD_02670	0	0	0	0	0	0	0	0	0	0	0	0	0	0	0	0	3	0	2	1	0	0	0	0	Bin_2_partial_s_c75
R_1__46__1__46__1__46__292__45__RXN	HLGNBEGD_03968	0	0	0	0	0	0	0	0	0	0	0	0	0	0	0	0	4	0	0	1	0	1	3	8	Bin_2_partial_s_c75
R_1__46__1__46__1__46__292__45__RXN	JHAEKCPH_02912	0	1	1	1	0	0	1	5	0	0	0	0	0	0	0	0	0	0	0	0	0	0	0	0	Bin_64_partial_s_c66
R_1__46__1__46__1__46__292__45__RXN	JHAEKCPH_03829	2	0	0	0	0	0	0	0	0	0	0	0	0	0	0	0	0	0	0	0	0	0	0	0	Bin_64_partial_s_c66
R_1__46__1__46__1__46__292__45__RXN	JHAEKCPH_06220	3	4	1	3	1	0	1	1	0	1	0	0	0	0	0	0	0	0	0	0	0	0	0	0	Bin_64_partial_s_c66
R_1__46__1__46__1__46__292__45__RXN	JIBKEBPK_00867	0	0	0	0	0	0	0	0	0	0	0	0	0	0	0	0	0	0	0	0	0	0	0	0	Bin_47_partial_s_c34
R_1__46__1__46__1__46__292__45__RXN	KJDPLIMG_01658	0	0	0	0	0	0	0	0	1	0	0	0	0	0	1	0	0	0	0	0	0	0	0	0	Bin_37_full_s_c95
R_1__46__1__46__1__46__292__45__RXN	KJDPLIMG_02190	0	0	0	0	1	0	1	0	0	0	0	0	0	0	0	3	0	0	0	0	0	0	0	0	Bin_37_full_s_c95
R_1__46__1__46__1__46__292__45__RXN	KJDPLIMG_02418	0	0	0	0	0	0	1	0	0	0	0	0	0	2	3	4	0	0	0	0	0	0	0	0	Bin_37_full_s_c95
R_1__46__1__46__1__46__292__45__RXN	KJDPLIMG_04729	0	0	0	0	0	1	0	0	0	0	0	0	0	0	0	0	0	0	0	0	0	0	0	0	Bin_37_full_s_c95
R_1__46__1__46__1__46__292__45__RXN	LEBPFPBJ_00232	0	1	0	0	0	1	0	0	0	0	0	0	0	0	0	0	0	0	0	0	0	0	0	0	Bin_19_partial_m_c30_r15
R_1__46__1__46__1__46__292__45__RXN	LNNLIAFL_02253	0	0	0	0	0	0	0	0	0	0	0	0	0	0	0	0	0	3	1	0	2	2	0	4	Bin_1_partial_m_c45_r58
R_1__46__1__46__1__46__292__45__RXN	MABPJGPD_00801	0	0	0	0	0	0	0	0	0	0	0	0	0	0	0	0	10	3	3	2	0	0	0	0	Bin_15_full_s_c93
R_1__46__1__46__1__46__292__45__RXN	MABPJGPD_02522	0	0	0	0	0	0	0	0	0	0	0	0	0	0	0	0	6	3	2	1	0	0	0	0	Bin_15_full_s_c93
R_1__46__1__46__1__46__292__45__RXN	MABPJGPD_04295	0	0	0	0	0	0	0	0	0	0	0	0	0	0	0	0	1	0	0	3	0	0	0	0	Bin_15_full_s_c93
R_1__46__1__46__1__46__292__45__RXN	MABPJGPD_05885	0	0	0	0	0	0	0	0	0	0	0	0	0	0	0	0	3	0	1	1	0	0	0	0	Bin_15_full_s_c93
R_1__46__1__46__1__46__292__45__RXN	MAFGALOI_00813	0	0	0	0	0	0	0	0	0	0	0	0	0	0	0	0	2	0	0	0	0	0	0	0	Bin_62_partial_s_c48
R_1__46__1__46__1__46__292__45__RXN	MCHELOGF_03880	0	0	0	0	0	0	0	0	0	0	0	0	0	0	0	0	0	0	0	0	0	0	0	0	Bin_10_partial_s_c65
R_1__46__1__46__1__46__292__45__RXN	MDAHCIGN_00147	0	0	0	0	0	2	0	0	0	0	0	0	0	0	0	0	0	0	0	0	0	0	0	0	Bin_59_partial_s_c78
R_1__46__1__46__1__46__292__45__RXN	MDAHCIGN_02588	0	0	0	1	0	0	0	0	0	0	0	0	0	0	0	0	1	0	0	0	0	0	0	0	Bin_59_partial_s_c78
R_1__46__1__46__1__46__292__45__RXN	MHOADAIC_00234	0	0	0	0	0	0	1	1	281	158	349	155	214	158	228	327	277	258	112	61	5	14	5	46	Bin_74_full_m_c99_r16
R_1__46__1__46__1__46__292__45__RXN	MPJEEEHB_00906	4	5	0	5	0	3	0	1	0	0	0	0	0	0	0	0	56	15	36	17	0	4	0	2	Bin_45_partial_s_c85
R_1__46__1__46__1__46__292__45__RXN	MPJEEEHB_00924	0	0	2	1	3	0	0	0	0	0	0	0	1	0	0	0	20	7	24	3	0	0	0	2	Bin_45_partial_s_c85
R_1__46__1__46__1__46__292__45__RXN	MPJEEEHB_04201	0	4	0	0	1	1	0	0	0	0	0	0	0	0	0	0	19	3	29	3	0	0	1	0	Bin_45_partial_s_c85
R_1__46__1__46__1__46__292__45__RXN	NCMCMPIN_13421	0	0	0	0	0	1	0	0	1	0	1	0	1	0	0	2	1	0	0	0	0	0	0	1	Bin_65_partial_m_c25_r14
R_1__46__1__46__1__46__292__45__RXN	OAFMHBEG_00902	0	3	2	2	3	0	1	1	0	0	4	3	0	0	1	0	0	0	0	0	0	0	0	0	Bin_50_full_s_c97
R_1__46__1__46__1__46__292__45__RXN	ONKHHENJ_01045	0	10	0	0	0	0	0	1	0	0	1	0	0	0	0	0	0	0	0	0	0	0	0	0	Bin_27_partial_s_c60
R_1__46__1__46__1__46__292__45__RXN	ONKHHENJ_02490	0	2	0	0	0	0	0	0	0	0	0	0	0	0	0	0	0	0	0	0	0	0	0	0	Bin_27_partial_s_c60
R_1__46__1__46__1__46__292__45__RXN	ONKHHENJ_02545	0	0	0	0	0	0	0	0	0	0	0	0	0	0	0	0	0	0	0	0	0	0	0	0	Bin_27_partial_s_c60
R_1__46__1__46__1__46__39__45__RXN	AGEPKPCA_03028	0	0	0	0	0	0	0	0	0	0	0	0	0	0	0	1	0	0	0	0	0	0	0	0	Bin_56_partial_s_c62
R_1__46__1__46__1__46__39__45__RXN	AKHILDIN_00565	0	0	0	2	3	1	0	0	0	1	0	0	0	0	0	0	0	0	0	0	0	0	0	0	Bin_66_partial_m_c66_r56
R_1__46__1__46__1__46__39__45__RXN	AKHILDIN_00688	0	0	0	0	0	0	0	0	0	0	0	0	0	0	0	0	2	0	0	1	0	1	0	0	Bin_66_partial_m_c66_r56
R_1__46__1__46__1__46__39__45__RXN	BOEDDJFG_00836	0	0	0	0	0	0	0	0	0	0	0	0	0	0	0	0	1	0	0	0	0	0	0	0	Bin_11_full_s_c94
R_1__46__1__46__1__46__39__45__RXN	CIIBPCJA_01095	0	0	0	0	0	0	0	0	44	30	45	6	48	36	19	54	0	0	0	0	0	0	0	0	Bin_4_partial_s_c40
R_1__46__1__46__1__46__39__45__RXN	DPJCBJGO_00159	0	0	0	0	1	0	0	0	0	0	0	0	0	0	0	0	0	0	0	0	0	0	0	0	Bin_9_partial_s_c18
R_1__46__1__46__1__46__39__45__RXN	EGFDLBGD_00720	0	1	0	0	0	0	0	0	0	0	0	0	0	0	0	0	57	22	47	24	0	1	0	1	Bin_57_full_s_c99
R_1__46__1__46__1__46__39__45__RXN	EPDGEDFC_00727	7	77	3	17	4	5	5	3	3	41	12	8	0	12	2	5	410	134	139	106	1	4	4	6	Bin_29_full_m_c100_r18
R_1__46__1__46__1__46__39__45__RXN	GGJPNLIH_02155	0	1	1	0	12	28	6	0	0	0	0	0	0	0	0	0	0	0	0	0	0	0	0	0	Bin_22_full_s_c99
R_1__46__1__46__1__46__39__45__RXN	GGPILLFD_00143	0	2	4	5	2	1	0	0	2	2	4	1	1	1	1	1	0	0	0	0	0	0	0	0	Bin_8_partial_s_c23
R_1__46__1__46__1__46__39__45__RXN	GGPILLFD_01424	0	0	2	0	0	1	0	0	0	0	0	1	0	0	0	0	4	0	1	4	0	0	0	0	Bin_8_partial_s_c23
R_1__46__1__46__1__46__39__45__RXN	HHBEMPBL_00990	1	1	0	0	0	0	0	0	0	0	0	0	0	0	0	1	0	0	0	0	0	0	0	0	Bin_21_full_s_c99
R_1__46__1__46__1__46__39__45__RXN	HNPHNGNF_01421	0	1	2	5	3	17	1	2	0	0	0	0	0	0	0	0	0	0	0	0	0	0	0	0	Bin_73_full_s_c96
R_1__46__1__46__1__46__39__45__RXN	JHAEKCPH_05408	0	6	0	1	0	3	0	0	0	0	0	0	1	0	2	2	0	0	0	0	0	0	0	0	Bin_64_partial_s_c66
R_1__46__1__46__1__46__39__45__RXN	JHAEKCPH_05567	0	1	0	0	0	1	0	2	0	0	0	0	1	0	1	0	0	0	0	0	0	0	0	0	Bin_64_partial_s_c66
R_1__46__1__46__1__46__39__45__RXN	KJDPLIMG_00400	0	0	0	0	0	0	0	0	0	3	1	0	0	3	2	4	0	0	0	0	0	0	0	0	Bin_37_full_s_c95
R_1__46__1__46__1__46__39__45__RXN	KOMGAMFL_01484	0	0	0	0	0	0	0	0	0	0	0	0	0	0	0	0	0	0	0	0	0	0	0	1	Bin_34_partial_s_c76
R_1__46__1__46__1__46__39__45__RXN	LEOHAJAL_03228	0	0	0	0	0	0	0	0	0	0	0	0	0	0	0	0	4	6	4	3	0	0	0	0	Bin_69_partial_s_c87
R_1__46__1__46__1__46__39__45__RXN	LNHJPNFH_04038	0	0	0	0	0	0	0	0	41	73	139	5	17	9	1	14	0	0	0	0	0	0	0	0	Bin_67_full_s_c100
R_1__46__1__46__1__46__39__45__RXN	MAFGALOI_00654	0	0	0	0	0	0	0	0	0	0	0	0	0	0	0	0	0	0	0	0	0	0	0	0	Bin_62_partial_s_c48
R_1__46__1__46__1__46__39__45__RXN	MDAHCIGN_00988	0	0	0	0	0	0	2	0	0	0	0	0	0	0	0	0	0	0	0	0	0	0	0	0	Bin_59_partial_s_c78
R_1__46__1__46__1__46__39__45__RXN	MENLBADE_02954	1	6	1	2	0	3	0	2	5	2	4	2	0	5	3	1	0	0	0	0	0	0	0	0	Bin_48_full_s_c97
R_1__46__1__46__1__46__39__45__RXN	MHOADAIC_03283	0	0	0	0	0	0	0	0	53	35	55	23	60	53	117	87	109	79	43	14	10	6	0	2	Bin_74_full_m_c99_r16
R_1__46__1__46__1__46__39__45__RXN	OHEALFOB_01784	0	0	0	0	0	0	0	0	0	0	0	0	0	3	1	7	0	0	0	0	0	0	0	0	Bin_28_full_s_c99
R_1__46__1__46__1__46__39__45__RXN	OJCOGNOL_02657	0	0	0	0	0	0	0	0	0	0	0	0	0	0	0	0	0	0	0	0	0	0	0	0	Bin_44_full_s_c94
R_1__46__1__46__1__46__39__45__RXN	OJCOGNOL_02664	0	0	0	0	0	2	1	0	0	0	0	0	0	0	0	0	0	0	0	0	0	0	0	0	Bin_44_full_s_c94
R_1__46__1__46__1__46__39__45__RXN	ONKHHENJ_00974	0	0	0	0	0	0	1	0	0	0	0	2	0	0	0	0	0	0	0	0	0	0	0	0	Bin_27_partial_s_c60
R_1__46__1__46__1__46__51__45__RXN	AFBKCADA_02382	0	0	0	0	0	0	0	0	0	0	0	0	0	0	0	0	0	0	0	1	0	0	0	0	Bin_26_partial_m_c50_r16
R_1__46__1__46__1__46__51__45__RXN	AGKILGFG_00488	0	0	0	0	0	0	0	0	0	0	0	0	0	2	1	0	0	0	0	0	0	0	0	0	Bin_7_full_s_c99
R_1__46__1__46__1__46__51__45__RXN	AGKILGFG_00494	0	2	0	0	0	0	0	0	3	0	2	0	0	1	0	1	0	0	0	0	0	0	0	0	Bin_7_full_s_c99
R_1__46__1__46__1__46__51__45__RXN	AGKILGFG_01742	0	0	0	0	0	0	0	0	0	0	0	0	0	2	0	0	0	0	0	0	0	0	0	0	Bin_7_full_s_c99
R_1__46__1__46__1__46__51__45__RXN	AGKILGFG_01839	0	0	0	0	0	0	0	0	1	1	2	0	0	6	0	1	0	0	0	0	0	0	0	0	Bin_7_full_s_c99
R_1__46__1__46__1__46__51__45__RXN	AGKILGFG_01945	0	0	0	0	0	0	0	0	1	1	2	0	0	0	0	1	0	0	0	0	0	0	0	0	Bin_7_full_s_c99
R_1__46__1__46__1__46__51__45__RXN	AGKILGFG_02470	0	0	0	0	0	0	0	0	0	1	4	0	0	2	0	0	0	0	0	0	0	0	0	0	Bin_7_full_s_c99
R_1__46__1__46__1__46__51__45__RXN	AIIDGMOI_02340	0	0	0	0	0	0	0	0	0	0	0	0	0	0	0	0	15	4	3	2	0	2	0	0	Bin_38_full_s_c99
R_1__46__1__46__1__46__51__45__RXN	AJJBFBDC_00346	0	0	0	0	0	1	0	0	0	0	0	0	0	0	0	0	0	0	0	0	0	0	0	0	Bin_39_partial_s_c85
R_1__46__1__46__1__46__51__45__RXN	AJOMLJJA_00390	0	0	0	0	0	0	0	0	0	0	0	0	0	0	0	0	27	13	6	6	0	0	0	1	Bin_16_full_s_c99
R_1__46__1__46__1__46__51__45__RXN	AJOMLJJA_00993	0	0	0	0	0	0	0	0	0	0	0	0	0	0	0	0	4	1	5	1	0	0	0	1	Bin_16_full_s_c99
R_1__46__1__46__1__46__51__45__RXN	AJOMLJJA_00999	0	0	0	0	0	0	0	0	0	0	0	0	0	0	0	0	9	2	3	0	0	0	0	0	Bin_16_full_s_c99
R_1__46__1__46__1__46__51__45__RXN	AJOMLJJA_01068	0	0	0	0	0	0	0	0	0	0	0	0	0	0	0	0	16	7	11	1	1	0	0	0	Bin_16_full_s_c99
R_1__46__1__46__1__46__51__45__RXN	AJOMLJJA_02433	0	0	0	0	0	0	0	0	0	0	0	0	0	0	0	0	12	7	11	3	1	1	0	0	Bin_16_full_s_c99
R_1__46__1__46__1__46__51__45__RXN	AJOMLJJA_02538	0	0	0	0	0	0	0	0	0	0	0	0	0	0	0	0	17	3	14	6	2	0	0	0	Bin_16_full_s_c99
R_1__46__1__46__1__46__51__45__RXN	BOEDDJFG_02558	0	0	0	0	0	0	0	0	0	0	0	0	0	0	0	0	0	0	0	0	0	0	0	0	Bin_11_full_s_c94
R_1__46__1__46__1__46__51__45__RXN	DJKLIAPO_00534	0	0	0	0	2	0	0	0	0	0	0	0	0	0	0	0	0	0	0	0	0	0	0	0	Bin_30_full_s_c99
R_1__46__1__46__1__46__51__45__RXN	DJKLIAPO_01407	0	0	0	0	0	0	0	0	0	0	0	0	0	0	0	0	0	0	0	0	0	0	0	0	Bin_30_full_s_c99
R_1__46__1__46__1__46__51__45__RXN	DKPFOFCO_02088	0	0	0	0	0	0	0	0	0	0	0	0	0	0	0	0	0	0	0	0	0	0	0	0	Bin_24_partial_s_c84
R_1__46__1__46__1__46__51__45__RXN	GHHJBJBP_00542	0	0	0	0	0	0	0	0	0	0	0	0	0	0	0	0	0	0	0	0	0	0	0	0	Bin_31_full_s_c99
R_1__46__1__46__1__46__51__45__RXN	GHHJBJBP_01561	0	0	0	0	0	0	0	0	0	0	0	0	1	0	0	0	0	0	0	0	0	0	0	0	Bin_31_full_s_c99
R_1__46__1__46__1__46__51__45__RXN	GHHJBJBP_02675	0	0	0	0	0	0	0	0	0	0	0	0	1	0	0	0	0	0	0	0	0	0	0	0	Bin_31_full_s_c99
R_1__46__1__46__1__46__51__45__RXN	HDJDJIOI_00147	0	0	0	0	0	0	0	0	0	1	0	0	0	0	0	0	0	0	0	0	0	0	0	0	Bin_23_full_s_c100
R_1__46__1__46__1__46__51__45__RXN	HDJDJIOI_00224	0	0	0	0	0	0	0	0	0	0	0	2	0	0	0	1	0	0	0	0	0	0	0	0	Bin_23_full_s_c100
R_1__46__1__46__1__46__51__45__RXN	HDJDJIOI_02721	0	0	0	0	0	0	0	0	1	0	0	0	0	0	0	0	0	0	0	0	0	0	0	0	Bin_23_full_s_c100
R_1__46__1__46__1__46__51__45__RXN	HDJDJIOI_02723	0	2	0	1	0	1	0	0	4	0	1	1	0	0	0	3	0	0	0	0	0	0	0	0	Bin_23_full_s_c100
R_1__46__1__46__1__46__51__45__RXN	JCJHMGAA_00658	0	0	0	0	0	0	0	0	0	0	0	0	0	0	0	0	0	0	0	0	0	0	0	0	Bin_53_partial_s_c69
R_1__46__1__46__1__46__51__45__RXN	KOBLPIHN_01954	0	0	0	0	0	0	0	0	0	0	0	0	0	0	0	0	67	13	48	30	1	0	0	0	Bin_52_full_s_c100
R_1__46__1__46__1__46__51__45__RXN	LEBPFPBJ_02518	0	0	0	0	0	0	0	0	0	0	0	0	0	0	0	0	0	0	0	0	0	0	1	1	Bin_19_partial_m_c30_r15
R_1__46__1__46__1__46__51__45__RXN	MAFGALOI_02204	0	0	0	0	0	0	0	0	0	0	0	0	0	0	0	0	0	1	0	0	0	0	0	0	Bin_62_partial_s_c48
R_1__46__1__46__1__46__51__45__RXN	MENLBADE_04627	1	0	0	0	0	1	0	0	0	1	3	0	0	1	0	0	0	0	0	0	0	0	1	0	Bin_48_full_s_c97
R_1__46__1__46__1__46__51__45__RXN	NPKDCBIJ_00540	0	1	0	0	0	1	0	0	0	0	0	0	0	0	0	0	0	0	0	0	0	0	0	0	Bin_71_partial_s_c78
R_1__46__1__46__1__46__51__45__RXN	NPKDCBIJ_00607	0	0	0	0	0	0	0	0	0	0	0	0	0	0	0	0	0	0	0	0	0	0	0	1	Bin_71_partial_s_c78
R_1__46__1__46__1__46__51__45__RXN	NPKDCBIJ_00613	0	5	0	0	0	2	0	1	0	0	0	0	0	0	0	1	0	0	0	0	0	0	0	0	Bin_71_partial_s_c78
R_1__46__1__46__1__46__51__45__RXN	NPKDCBIJ_01265	0	0	0	0	0	0	0	0	0	0	0	0	0	0	0	0	0	0	0	0	0	0	0	0	Bin_71_partial_s_c78
R_1__46__1__46__1__46__51__45__RXN	NPKDCBIJ_02354	2	1	0	3	0	2	0	1	1	1	1	0	0	0	0	0	0	0	0	0	0	0	0	0	Bin_71_partial_s_c78
R_1__46__1__46__1__46__51__45__RXN	NPKDCBIJ_02455	0	2	0	0	0	0	0	0	0	0	0	0	0	0	0	0	0	0	0	0	0	0	0	0	Bin_71_partial_s_c78
R_1__46__1__46__1__46__51__45__RXN	OMOKKBBL_01149	0	0	0	0	0	0	0	0	0	0	0	0	0	0	0	0	6	2	7	2	0	0	0	0	Bin_17_partial_m_c82_r33
R_1__46__1__46__1__46__51__45__RXN	OMOKKBBL_05529	0	0	0	0	0	0	0	0	0	0	0	0	0	0	0	0	1	0	0	0	0	0	0	0	Bin_17_partial_m_c82_r33
R_1__46__1__46__1__46__51__45__RXN	ONKHHENJ_01893	0	0	0	0	0	0	0	1	0	0	0	0	0	0	0	0	0	0	0	0	0	0	0	0	Bin_27_partial_s_c60
R_1__46__1__46__1__46__51__45__RXN	PNALMAHA_01613	0	0	0	0	0	0	1	0	0	0	0	0	0	0	0	0	2	0	0	0	0	2	1	0	Bin_63_full_s_c98
R_1__46__1__46__1__46__53__45__RXN	AJOMLJJA_01740	0	0	0	0	0	0	0	0	0	0	0	0	0	0	0	0	12	5	12	3	0	0	0	0	Bin_16_full_s_c99
R_1__46__1__46__1__46__53__45__RXN	AKHILDIN_06827	0	0	0	0	0	0	0	0	0	0	0	0	0	0	0	0	0	0	1	0	0	0	0	0	Bin_66_partial_m_c66_r56
R_1__46__1__46__1__46__53__45__RXN	AMDIMNOB_01281	0	4	0	0	2	0	0	0	0	0	0	0	0	0	0	0	0	0	0	0	0	0	0	0	Bin_49_partial__s_c14
R_1__46__1__46__1__46__53__45__RXN	CIIBPCJA_02220	0	0	0	2	0	0	0	0	46	25	46	2	49	29	12	31	0	0	0	0	0	0	0	0	Bin_4_partial_s_c40
R_1__46__1__46__1__46__53__45__RXN	GHHJBJBP_00544	0	0	0	1	0	0	0	0	0	0	0	0	0	0	0	0	0	0	0	0	0	0	0	0	Bin_31_full_s_c99
R_1__46__1__46__1__46__53__45__RXN	HDJDJIOI_00515	0	0	0	0	0	0	0	0	0	0	0	0	0	0	0	1	0	0	0	0	0	0	0	0	Bin_23_full_s_c100
R_1__46__1__46__1__46__53__45__RXN	HDJDJIOI_02712	0	0	0	0	0	0	0	0	1	1	4	0	0	1	0	0	0	0	0	0	0	0	0	0	Bin_23_full_s_c100
R_1__46__1__46__1__46__53__45__RXN	KOBLPIHN_01363	2	0	0	0	0	0	0	0	0	0	0	0	0	0	0	0	7	0	2	1	0	1	0	1	Bin_52_full_s_c100
R_1__46__1__46__1__46__53__45__RXN	KOBLPIHN_01368	0	0	0	0	0	0	0	0	0	0	0	0	0	0	0	0	11	3	13	6	0	0	0	0	Bin_52_full_s_c100
R_1__46__1__46__1__46__53__45__RXN	MENLBADE_01182	0	1	2	2	2	3	1	6	0	2	7	0	8	3	0	4	1	0	0	0	0	0	0	0	Bin_48_full_s_c97
R_1__46__1__46__1__46__53__45__RXN	MHOADAIC_01582	0	0	0	0	0	0	0	0	117	86	125	40	96	54	24	239	129	104	50	35	4	0	0	9	Bin_74_full_m_c99_r16
R_1__46__1__46__1__46__53__45__RXN	OMOKKBBL_01007	0	0	0	0	0	0	0	0	0	0	0	0	0	0	0	0	3	0	0	1	0	0	0	0	Bin_17_partial_m_c82_r33
R_1__46__1__46__1__46__53__45__RXN	OMOKKBBL_01188	0	0	0	0	0	0	0	0	0	0	0	0	0	0	0	0	2	1	1	0	0	0	0	0	Bin_17_partial_m_c82_r33
R_1__46__1__46__1__46__53__45__RXN	OMOKKBBL_02225	0	0	0	0	0	0	0	0	0	0	0	0	0	0	0	0	0	0	0	0	0	0	0	0	Bin_17_partial_m_c82_r33
R_1__46__1__46__1__46__53__45__RXN	OMOKKBBL_02337	0	2	1	3	0	1	0	0	0	0	0	0	0	0	0	0	0	0	0	0	0	0	0	0	Bin_17_partial_m_c82_r33
R_1__46__1__46__1__46__53__45__RXN	OMOKKBBL_02365	0	0	0	0	0	0	0	0	0	0	0	0	0	0	0	0	0	0	0	0	0	0	0	0	Bin_17_partial_m_c82_r33
R_1__46__1__46__1__46__83__45__RXN	ADLCNAHA_00334	0	0	0	0	0	3	1	0	0	0	0	0	0	0	0	0	0	0	0	0	0	0	0	0	Bin_54_full_s_c100
R_1__46__1__46__1__46__83__45__RXN	AJJBFBDC_02893	0	0	0	0	0	1	0	0	0	0	0	0	0	0	0	0	0	0	0	0	0	0	0	0	Bin_39_partial_s_c85
R_1__46__1__46__1__46__83__45__RXN	AKHILDIN_00473	0	0	0	0	0	0	0	0	1	0	0	0	0	0	0	0	0	0	0	0	0	0	0	0	Bin_66_partial_m_c66_r56
R_1__46__1__46__1__46__83__45__RXN	AKHILDIN_06027	0	0	0	0	0	0	0	0	0	0	0	0	0	0	0	0	0	0	0	0	0	0	0	0	Bin_66_partial_m_c66_r56
R_1__46__1__46__1__46__83__45__RXN	HIEJNODF_02120	0	0	0	0	0	0	0	0	0	0	0	0	0	0	0	0	0	0	0	0	1	0	0	0	Bin_58_full_s_c97
R_1__46__1__46__1__46__83__45__RXN	KAGFPCAP_02382	0	0	0	0	0	0	0	0	0	0	0	0	0	0	0	0	1	2	2	0	0	0	0	0	Bin_20_partial_m_c46_r123
R_1__46__1__46__1__46__83__45__RXN	KLCCENNL_00217	0	3	1	2	0	0	0	0	1	0	0	0	0	0	0	0	0	0	0	0	0	0	0	0	Bin_40_partial_s_c86
R_1__46__1__46__1__46__83__45__RXN	LEBPFPBJ_04708	0	0	0	1	0	0	0	0	0	0	1	0	1	1	0	0	0	0	0	0	0	0	0	0	Bin_19_partial_m_c30_r15
R_1__46__1__46__1__46__83__45__RXN	LNHJPNFH_01488	0	0	1	0	0	0	1	0	20	31	80	2	10	5	0	4	0	0	0	0	0	0	0	0	Bin_67_full_s_c100
R_1__46__1__46__3__46__41__45__RXN	DJDCPIDG_03847	0	0	0	0	0	0	0	0	0	0	0	0	0	0	0	0	1	3	1	0	0	0	1	1	Bin_5_partial_s_c70
R_1__46__1__46__3__46__41__45__RXN	DKPFOFCO_03076	0	0	0	0	0	0	0	0	0	0	0	0	0	0	0	0	0	0	0	0	0	0	0	0	Bin_24_partial_s_c84
R_1__46__1__46__3__46__41__45__RXN	HIEJNODF_05605	0	0	0	0	0	0	0	0	0	0	0	0	0	0	0	0	11	0	0	0	0	0	0	0	Bin_58_full_s_c97
R_1__46__1__46__99__46__25__45__RXN	EMEOIEIC_03235	1	4	0	3	0	0	0	0	0	0	1	0	0	0	0	0	0	0	0	0	0	0	0	0	Bin_14_full_s_c97
R_1__46__1__46__99__46__25__45__RXN	HNPHNGNF_00345	0	5	1	10	24	36	9	3	0	0	0	0	1	1	1	0	0	0	0	0	0	0	0	0	Bin_73_full_s_c96
R_1__46__1__46__99__46__25__45__RXN	LNNLIAFL_02609	0	1	0	0	1	1	0	0	0	0	0	0	0	0	0	0	0	0	0	0	0	0	0	0	Bin_1_partial_m_c45_r58
R_1__46__1__46__99__46__25__45__RXN	MABPJGPD_04799	0	0	0	0	0	0	0	0	0	0	0	0	0	0	0	0	3	2	4	0	0	0	0	0	Bin_15_full_s_c93
R_1__46__1__46__99__46__25__45__RXN	MCHELOGF_01610	0	0	0	0	0	0	0	0	0	0	0	0	0	0	0	0	0	1	0	0	0	0	0	0	Bin_10_partial_s_c65
R_1__46__1__46__99__46__25__45__RXN	OMOKKBBL_00988	0	0	0	0	0	0	0	0	0	0	0	0	0	0	0	0	1	0	0	0	0	0	0	1	Bin_17_partial_m_c82_r33
R_1__46__1__46__99__46__25__45__RXN	OMOKKBBL_01075	0	0	0	0	0	0	0	0	0	0	0	0	0	0	0	0	0	0	0	0	0	0	0	0	Bin_17_partial_m_c82_r33
R_1__46__1__46__99__46__25__45__RXN	OMOKKBBL_02191	0	0	0	0	0	0	0	0	0	0	0	0	0	0	0	0	0	0	0	0	0	0	0	0	Bin_17_partial_m_c82_r33
R_1__46__1__46__99__46__25__45__RXN	OMOKKBBL_02245	0	0	0	0	0	0	0	0	0	0	0	0	0	0	0	0	0	0	0	0	0	1	0	0	Bin_17_partial_m_c82_r33
R_1__46__1__46__99__46__28__45__RXN	AFBKCADA_00172	3	0	0	0	0	0	0	0	0	0	0	0	0	1	0	3	0	0	0	0	0	0	0	0	Bin_26_partial_m_c50_r16
R_1__46__1__46__99__46__28__45__RXN	AFBKCADA_01308	0	9	0	0	0	0	0	0	0	0	1	1	0	0	0	0	7	0	7	3	0	0	0	0	Bin_26_partial_m_c50_r16
R_1__46__1__46__99__46__28__45__RXN	AGEPKPCA_01767	0	0	1	1	0	1	0	0	0	0	0	0	0	0	0	0	0	0	0	0	0	0	0	0	Bin_56_partial_s_c62
R_1__46__1__46__99__46__28__45__RXN	AGEPKPCA_03286	0	0	0	0	0	0	2	0	0	0	0	0	0	0	0	2	0	0	0	0	0	0	0	0	Bin_56_partial_s_c62
R_1__46__1__46__99__46__28__45__RXN	AGEPKPCA_04286	1	0	0	0	0	0	0	0	0	0	0	0	0	0	0	0	0	0	0	0	0	0	0	0	Bin_56_partial_s_c62
R_1__46__1__46__99__46__28__45__RXN	AGEPKPCA_04367	0	0	0	0	0	0	0	0	0	0	0	0	0	0	0	0	0	0	0	0	0	0	0	0	Bin_56_partial_s_c62
R_1__46__1__46__99__46__28__45__RXN	AGEPKPCA_04524	0	0	0	0	0	0	0	0	0	0	0	0	0	0	0	0	0	0	0	0	0	0	0	0	Bin_56_partial_s_c62
R_1__46__1__46__99__46__28__45__RXN	AHCICKPM_01263	0	0	0	0	0	0	0	0	0	0	0	0	0	0	0	0	0	0	1	0	0	0	0	0	Bin_42_full_m_c98_r21
R_1__46__1__46__99__46__28__45__RXN	AHCICKPM_02858	0	0	0	0	0	0	0	0	0	0	0	0	0	0	0	0	0	0	0	0	0	0	0	0	Bin_42_full_m_c98_r21
R_1__46__1__46__99__46__28__45__RXN	AJJBFBDC_01174	0	0	0	0	0	1	1	0	0	0	0	0	0	0	0	0	0	0	0	0	0	0	0	0	Bin_39_partial_s_c85
R_1__46__1__46__99__46__28__45__RXN	AJJBFBDC_02113	0	0	0	0	0	0	0	0	0	0	0	0	0	0	0	0	0	0	0	0	0	0	0	0	Bin_39_partial_s_c85
R_1__46__1__46__99__46__28__45__RXN	BOEDDJFG_00698	0	0	0	0	0	0	0	0	0	0	0	0	2	0	2	0	0	0	0	0	0	0	0	0	Bin_11_full_s_c94
R_1__46__1__46__99__46__28__45__RXN	BOEDDJFG_02418	0	1	0	0	1	0	0	0	0	0	0	0	0	0	0	0	0	0	0	0	0	0	0	0	Bin_11_full_s_c94
R_1__46__1__46__99__46__28__45__RXN	BOEDDJFG_02755	0	0	0	0	0	0	0	0	0	0	0	0	0	0	0	0	0	0	0	0	0	0	0	0	Bin_11_full_s_c94
R_1__46__1__46__99__46__28__45__RXN	CIIBPCJA_00812	0	0	0	0	0	0	0	0	18	4	15	1	6	4	4	4	0	0	0	0	0	0	0	0	Bin_4_partial_s_c40
R_1__46__1__46__99__46__28__45__RXN	DJDCPIDG_03735	0	0	0	0	0	0	0	0	0	0	0	0	0	0	0	0	3	0	0	1	0	0	0	0	Bin_5_partial_s_c70
R_1__46__1__46__99__46__28__45__RXN	DPJCBJGO_00481	0	0	0	0	0	0	0	0	0	0	0	0	0	0	0	0	0	0	0	0	0	0	0	0	Bin_9_partial_s_c18
R_1__46__1__46__99__46__28__45__RXN	EGFDLBGD_00303	0	0	0	0	0	0	0	0	0	0	0	0	0	0	0	0	7	9	13	10	1	2	0	0	Bin_57_full_s_c99
R_1__46__1__46__99__46__28__45__RXN	EGFDLBGD_00792	0	0	0	0	0	0	0	0	0	0	0	0	0	0	0	0	8	7	12	4	0	0	0	0	Bin_57_full_s_c99
R_1__46__1__46__99__46__28__45__RXN	EGFDLBGD_02112	0	0	0	0	0	0	1	0	0	0	0	0	0	0	0	0	3	6	5	6	2	2	1	0	Bin_57_full_s_c99
R_1__46__1__46__99__46__28__45__RXN	EGFDLBGD_02724	0	0	0	0	0	0	0	0	0	0	0	0	0	0	0	0	39	14	18	11	0	1	3	1	Bin_57_full_s_c99
R_1__46__1__46__99__46__28__45__RXN	EGFDLBGD_02876	0	0	0	0	0	0	0	0	0	0	0	0	0	0	0	0	36	13	29	13	0	2	0	2	Bin_57_full_s_c99
R_1__46__1__46__99__46__28__45__RXN	ELDDMCGE_00271	0	0	0	0	0	0	0	0	0	0	0	0	0	1	0	0	0	0	0	0	0	0	0	0	Bin_3_partial_m_c37_r42
R_1__46__1__46__99__46__28__45__RXN	EMEOIEIC_00285	1	0	0	2	0	0	0	0	0	0	0	0	0	0	0	0	0	0	0	0	0	0	0	0	Bin_14_full_s_c97
R_1__46__1__46__99__46__28__45__RXN	EMEOIEIC_00316	0	1	0	0	0	0	0	0	0	0	0	0	0	0	0	0	0	0	0	0	0	0	0	0	Bin_14_full_s_c97
R_1__46__1__46__99__46__28__45__RXN	EMEOIEIC_03303	0	1	0	2	0	0	0	0	0	0	0	0	0	0	0	0	0	0	0	0	0	0	0	0	Bin_14_full_s_c97
R_1__46__1__46__99__46__28__45__RXN	EPDGEDFC_01308	0	8	0	1	0	0	0	0	0	2	0	0	0	1	0	0	20	5	17	7	0	0	0	0	Bin_29_full_m_c100_r18
R_1__46__1__46__99__46__28__45__RXN	EPDGEDFC_02215	1	8	0	0	0	0	0	0	0	1	1	0	1	2	0	0	18	5	9	3	0	1	0	1	Bin_29_full_m_c100_r18
R_1__46__1__46__99__46__28__45__RXN	EPDGEDFC_02893	0	0	0	0	0	0	0	0	0	0	0	0	0	0	0	0	0	0	0	0	0	0	0	0	Bin_29_full_m_c100_r18
R_1__46__1__46__99__46__28__45__RXN	EPDGEDFC_04392	0	6	0	8	0	0	2	1	0	13	2	4	0	4	0	0	108	26	24	24	0	5	1	5	Bin_29_full_m_c100_r18
R_1__46__1__46__99__46__28__45__RXN	GEMOLNND_02281	0	0	0	0	0	0	0	0	0	1	0	0	0	0	0	0	0	0	0	0	0	0	0	0	Bin_41_partial_m_c85_r49
R_1__46__1__46__99__46__28__45__RXN	GGJPNLIH_00008	0	0	0	0	2	1	0	0	0	0	0	0	0	1	0	0	0	0	0	0	0	0	0	0	Bin_22_full_s_c99
R_1__46__1__46__99__46__28__45__RXN	GGJPNLIH_00021	0	0	0	0	1	1	0	0	0	0	0	0	0	0	0	0	0	0	0	0	2	0	0	0	Bin_22_full_s_c99
R_1__46__1__46__99__46__28__45__RXN	GGJPNLIH_00236	0	0	0	0	0	6	4	0	0	0	0	0	0	0	0	0	0	1	0	0	0	0	0	0	Bin_22_full_s_c99
R_1__46__1__46__99__46__28__45__RXN	GGJPNLIH_00306	0	2	0	0	2	1	0	0	0	0	0	0	0	0	0	0	0	0	0	0	0	0	0	0	Bin_22_full_s_c99
R_1__46__1__46__99__46__28__45__RXN	GGJPNLIH_01779	0	0	0	0	6	12	8	0	0	0	0	0	0	0	0	0	0	0	0	0	0	0	0	0	Bin_22_full_s_c99
R_1__46__1__46__99__46__28__45__RXN	GLJDHOHP_00415	0	0	0	0	0	0	0	0	0	0	0	0	0	0	0	0	0	0	0	0	1	0	0	0	Bin_68_full_s_c95
R_1__46__1__46__99__46__28__45__RXN	GLJDHOHP_01496	1	0	1	1	1	3	0	0	1	4	5	0	0	3	2	2	0	0	0	0	1	0	0	0	Bin_68_full_s_c95
R_1__46__1__46__99__46__28__45__RXN	GLJDHOHP_03159	0	0	0	0	0	0	0	0	0	0	1	0	0	0	1	0	0	0	0	0	0	1	2	0	Bin_68_full_s_c95
R_1__46__1__46__99__46__28__45__RXN	HHBEMPBL_00719	1	0	0	0	1	0	0	0	0	0	0	0	0	0	0	0	0	0	0	0	0	0	0	0	Bin_21_full_s_c99
R_1__46__1__46__99__46__28__45__RXN	HHBEMPBL_01780	0	0	0	0	0	0	0	0	0	0	0	0	0	0	0	0	0	0	0	0	0	0	0	0	Bin_21_full_s_c99
R_1__46__1__46__99__46__28__45__RXN	HIEJNODF_00159	0	0	0	0	0	0	0	0	0	0	0	0	0	0	0	0	0	0	0	0	0	0	0	0	Bin_58_full_s_c97
R_1__46__1__46__99__46__28__45__RXN	HIEJNODF_02020	0	0	0	0	0	0	0	0	0	0	0	0	0	0	0	0	2	1	2	3	0	0	0	0	Bin_58_full_s_c97
R_1__46__1__46__99__46__28__45__RXN	HIEJNODF_02431	0	0	0	0	0	0	0	0	0	0	0	0	0	0	0	0	0	0	0	0	0	0	0	0	Bin_58_full_s_c97
R_1__46__1__46__99__46__28__45__RXN	HIEJNODF_02967	0	0	0	0	0	0	0	0	0	1	0	0	0	0	0	0	9	0	3	0	0	0	1	0	Bin_58_full_s_c97
R_1__46__1__46__99__46__28__45__RXN	HIEJNODF_03312	0	0	0	0	0	0	0	0	0	0	0	0	0	0	0	0	2	1	1	1	0	0	2	1	Bin_58_full_s_c97
R_1__46__1__46__99__46__28__45__RXN	HIEJNODF_05257	0	0	0	0	0	0	0	0	0	0	0	0	0	0	0	0	1	0	0	0	0	0	0	0	Bin_58_full_s_c97
R_1__46__1__46__99__46__28__45__RXN	HLGNBEGD_02693	0	0	0	0	0	0	0	0	0	0	0	0	0	0	0	0	3	3	4	4	0	0	0	0	Bin_2_partial_s_c75
R_1__46__1__46__99__46__28__45__RXN	HNPHNGNF_00847	2	4	1	4	13	14	3	0	0	3	0	0	0	0	0	0	0	0	0	0	0	0	0	0	Bin_73_full_s_c96
R_1__46__1__46__99__46__28__45__RXN	HNPHNGNF_01680	2	7	0	4	53	86	20	4	0	0	0	0	1	1	0	0	0	0	0	0	0	1	0	0	Bin_73_full_s_c96
R_1__46__1__46__99__46__28__45__RXN	HNPHNGNF_02126	0	1	1	6	20	13	10	0	0	0	0	0	0	0	0	1	0	0	0	0	0	0	0	0	Bin_73_full_s_c96
R_1__46__1__46__99__46__28__45__RXN	HNPHNGNF_02843	2	14	0	26	25	20	3	4	0	0	0	0	0	1	0	1	0	0	0	0	0	0	0	0	Bin_73_full_s_c96
R_1__46__1__46__99__46__28__45__RXN	HNPHNGNF_06226	0	1	0	3	2	9	5	0	0	0	0	0	0	0	0	0	0	0	0	0	0	0	0	0	Bin_73_full_s_c96
R_1__46__1__46__99__46__28__45__RXN	JCJHMGAA_00354	0	0	0	0	0	0	0	0	0	0	0	0	0	0	0	0	0	0	0	0	0	0	0	0	Bin_53_partial_s_c69
R_1__46__1__46__99__46__28__45__RXN	JCJHMGAA_01745	0	0	0	0	0	0	0	0	0	0	0	0	0	0	0	0	0	0	0	0	0	0	0	0	Bin_53_partial_s_c69
R_1__46__1__46__99__46__28__45__RXN	JHAEKCPH_03084	0	4	0	2	0	0	0	0	0	0	0	0	0	0	0	0	0	0	0	0	0	0	0	0	Bin_64_partial_s_c66
R_1__46__1__46__99__46__28__45__RXN	JHAEKCPH_03315	0	0	0	1	0	1	0	0	0	0	0	0	0	1	0	1	0	0	0	0	0	0	0	0	Bin_64_partial_s_c66
R_1__46__1__46__99__46__28__45__RXN	JHAEKCPH_04892	0	0	0	0	0	0	2	0	0	0	0	0	0	0	0	0	0	0	0	0	0	0	0	0	Bin_64_partial_s_c66
R_1__46__1__46__99__46__28__45__RXN	JHAEKCPH_06213	0	6	4	2	3	0	0	1	1	0	0	0	0	0	0	0	0	0	0	0	0	0	0	1	Bin_64_partial_s_c66
R_1__46__1__46__99__46__28__45__RXN	KAGFPCAP_00682	0	0	0	0	0	0	0	0	0	0	0	0	0	0	0	0	0	0	0	0	0	0	0	0	Bin_20_partial_m_c46_r123
R_1__46__1__46__99__46__28__45__RXN	KAGFPCAP_05102	0	2	0	0	0	1	0	0	0	0	0	0	0	0	0	0	0	0	0	0	0	0	0	0	Bin_20_partial_m_c46_r123
R_1__46__1__46__99__46__28__45__RXN	KFOFEENG_00706	0	0	0	0	1	1	0	0	0	0	0	0	0	0	0	0	0	0	0	0	0	0	0	0	Bin_61_full_m_c99_r18
R_1__46__1__46__99__46__28__45__RXN	KJDPLIMG_00015	2	0	0	0	0	0	0	0	0	0	0	0	2	1	0	0	0	0	0	0	0	0	0	0	Bin_37_full_s_c95
R_1__46__1__46__99__46__28__45__RXN	KJDPLIMG_01996	0	0	0	1	4	9	4	0	4	3	4	1	13	3	10	21	0	0	0	0	0	0	0	0	Bin_37_full_s_c95
R_1__46__1__46__99__46__28__45__RXN	KJFHEHME_01052	0	0	0	0	0	0	0	0	4	4	9	2	2	1	0	2	0	0	0	0	0	0	0	0	Bin_18_full_s_c99
R_1__46__1__46__99__46__28__45__RXN	KJFHEHME_03042	0	0	0	0	0	0	0	0	0	2	4	1	1	0	0	0	0	0	0	0	0	0	0	0	Bin_18_full_s_c99
R_1__46__1__46__99__46__28__45__RXN	KLEKELNG_01210	0	0	0	0	0	0	0	0	0	0	0	0	0	0	0	0	0	0	0	0	0	0	0	0	Bin_51_partial_s_c42
R_1__46__1__46__99__46__28__45__RXN	KLEKELNG_02102	0	0	1	0	0	0	0	0	0	0	0	0	0	0	0	0	0	0	0	0	0	0	0	0	Bin_51_partial_s_c42
R_1__46__1__46__99__46__28__45__RXN	KOMGAMFL_01419	0	0	0	0	0	1	0	0	0	0	0	0	0	0	0	0	0	0	0	0	0	0	0	0	Bin_34_partial_s_c76
R_1__46__1__46__99__46__28__45__RXN	KOMGAMFL_02877	0	0	0	0	0	1	0	0	0	0	0	0	0	0	0	0	0	0	0	0	0	0	0	0	Bin_34_partial_s_c76
R_1__46__1__46__99__46__28__45__RXN	KOMGAMFL_03325	0	0	0	0	0	0	0	0	0	0	0	0	0	0	0	0	0	0	0	0	0	0	0	0	Bin_34_partial_s_c76
R_1__46__1__46__99__46__28__45__RXN	LEBPFPBJ_01730	0	0	0	0	0	0	0	0	0	0	0	0	0	0	0	0	2	2	0	0	0	0	0	1	Bin_19_partial_m_c30_r15
R_1__46__1__46__99__46__28__45__RXN	LEBPFPBJ_02384	0	1	0	0	0	0	0	0	0	0	0	0	0	0	2	3	0	0	0	0	0	0	0	0	Bin_19_partial_m_c30_r15
R_1__46__1__46__99__46__28__45__RXN	LEBPFPBJ_03576	0	0	0	0	0	0	0	0	0	0	0	0	0	0	0	0	1	2	2	0	0	0	0	0	Bin_19_partial_m_c30_r15
R_1__46__1__46__99__46__28__45__RXN	LEBPFPBJ_05465	1	4	0	2	0	2	0	0	0	0	1	0	0	0	0	2	0	0	0	0	0	0	0	1	Bin_19_partial_m_c30_r15
R_1__46__1__46__99__46__28__45__RXN	LNHJPNFH_00905	0	0	0	0	0	0	0	0	10	9	21	1	3	1	1	5	0	0	0	0	0	0	0	0	Bin_67_full_s_c100
R_1__46__1__46__99__46__28__45__RXN	LNHJPNFH_04498	0	0	0	0	0	0	0	0	0	0	1	0	0	0	0	0	0	0	0	0	0	0	0	0	Bin_67_full_s_c100
R_1__46__1__46__99__46__28__45__RXN	MABPJGPD_01065	0	0	0	0	0	0	0	0	0	0	0	0	0	0	0	0	2	3	2	0	0	0	0	0	Bin_15_full_s_c93
R_1__46__1__46__99__46__28__45__RXN	MABPJGPD_02855	0	0	0	0	0	0	0	0	0	0	0	0	0	0	0	0	1	1	0	0	0	0	0	0	Bin_15_full_s_c93
R_1__46__1__46__99__46__28__45__RXN	MABPJGPD_03861	0	0	0	0	0	0	0	0	0	0	0	0	0	0	0	0	3	2	0	1	0	0	0	0	Bin_15_full_s_c93
R_1__46__1__46__99__46__28__45__RXN	MABPJGPD_04465	0	0	0	0	0	0	0	0	0	0	0	0	0	0	0	0	0	0	0	0	0	0	0	0	Bin_15_full_s_c93
R_1__46__1__46__99__46__28__45__RXN	MABPJGPD_05550	0	0	0	0	0	0	0	0	0	0	0	0	0	0	0	0	6	1	1	6	0	2	0	0	Bin_15_full_s_c93
R_1__46__1__46__99__46__28__45__RXN	MAFGALOI_00005	0	0	0	0	0	0	0	0	0	0	0	0	0	0	0	0	0	0	0	0	0	0	0	0	Bin_62_partial_s_c48
R_1__46__1__46__99__46__28__45__RXN	MCHELOGF_00959	0	0	1	0	0	0	0	0	0	0	0	0	0	0	0	0	0	0	0	0	0	0	0	0	Bin_10_partial_s_c65
R_1__46__1__46__99__46__28__45__RXN	MCHELOGF_01481	0	0	0	0	0	0	0	0	0	0	0	0	0	0	0	0	0	0	0	0	0	0	0	0	Bin_10_partial_s_c65
R_1__46__1__46__99__46__28__45__RXN	MCHELOGF_02773	0	0	0	0	0	0	0	0	1	1	1	0	0	0	0	0	0	0	0	0	0	0	0	0	Bin_10_partial_s_c65
R_1__46__1__46__99__46__28__45__RXN	MENLBADE_00060	0	0	0	0	1	1	0	0	0	1	0	0	4	1	0	0	0	0	0	0	0	0	0	0	Bin_48_full_s_c97
R_1__46__1__46__99__46__28__45__RXN	MPJEEEHB_00175	2	0	2	5	2	2	2	3	0	0	0	0	0	0	0	0	32	11	31	11	0	1	0	0	Bin_45_partial_s_c85
R_1__46__1__46__99__46__28__45__RXN	MPJEEEHB_00725	1	3	4	6	3	16	2	2	0	0	0	0	0	0	0	0	133	26	93	42	0	7	3	15	Bin_45_partial_s_c85
R_1__46__1__46__99__46__28__45__RXN	MPJEEEHB_03364	3	11	6	8	7	3	3	0	0	0	0	0	0	0	1	0	144	65	129	61	5	2	1	10	Bin_45_partial_s_c85
R_1__46__1__46__99__46__28__45__RXN	OAFMHBEG_02074	0	0	0	0	4	0	0	0	0	0	0	0	0	0	0	0	0	0	0	0	0	0	0	0	Bin_50_full_s_c97
R_1__46__1__46__99__46__28__45__RXN	OJCOGNOL_01534	0	0	0	0	0	0	0	0	0	0	0	0	0	0	0	0	0	0	0	0	0	0	0	0	Bin_44_full_s_c94
R_1__46__1__46__99__46__28__45__RXN	ONKHHENJ_01111	0	0	0	0	0	0	0	0	0	0	0	0	0	0	0	0	0	0	0	0	0	0	0	0	Bin_27_partial_s_c60
R_1__46__1__46__99__46__28__45__RXN	ONKHHENJ_01373	0	0	0	0	0	0	0	0	0	0	0	0	0	0	0	0	0	0	0	0	0	0	0	0	Bin_27_partial_s_c60
R_1__46__1__46__99__46__28__45__RXN	ONKHHENJ_01727	0	0	0	0	0	0	0	0	0	0	0	0	0	0	0	0	0	0	0	0	0	0	0	0	Bin_27_partial_s_c60
R_1__46__1__46__99__46__28__45__RXN	ONKHHENJ_02551	0	0	0	0	0	0	0	0	0	0	0	0	0	0	0	0	0	0	0	0	0	0	0	0	Bin_27_partial_s_c60
R_1__46__1__46__99__46__28__45__RXN	ONKHHENJ_02553	0	0	1	0	2	0	0	0	0	0	0	0	1	0	0	0	0	0	0	0	0	0	0	0	Bin_27_partial_s_c60
R_1__46__1__46__99__46__28__45__RXN	PNALMAHA_00173	0	0	0	0	0	0	1	0	0	0	0	0	0	0	0	0	11	1	10	3	0	0	0	1	Bin_63_full_s_c98
R_1__46__10__46__2__46__2__45__RXN	ADLCNAHA_02669	1	5	0	7	4	4	3	3	0	0	0	0	0	0	0	0	0	0	0	0	0	0	0	0	Bin_54_full_s_c100
R_1__46__10__46__2__46__2__45__RXN	AGEPKPCA_00882	0	0	1	0	0	2	0	0	0	0	0	0	0	1	0	1	0	0	0	0	0	0	0	0	Bin_56_partial_s_c62
R_1__46__10__46__2__46__2__45__RXN	AGKILGFG_01372	0	1	0	0	5	0	0	0	0	5	7	2	1	6	5	7	0	0	0	0	0	0	0	0	Bin_7_full_s_c99
R_1__46__10__46__2__46__2__45__RXN	AHCICKPM_02317	0	0	0	0	0	0	0	0	0	0	0	0	0	0	0	0	0	2	0	0	0	3	0	0	Bin_42_full_m_c98_r21
R_1__46__10__46__2__46__2__45__RXN	AIIDGMOI_00996	0	0	0	0	0	0	0	0	0	0	0	0	0	0	0	0	0	0	3	0	0	0	0	0	Bin_38_full_s_c99
R_1__46__10__46__2__46__2__45__RXN	AIIDGMOI_03701	0	0	0	0	0	0	0	0	0	0	0	0	0	0	0	0	39	7	12	11	0	0	0	0	Bin_38_full_s_c99
R_1__46__10__46__2__46__2__45__RXN	AJOMLJJA_01903	0	0	0	0	0	0	0	0	0	0	0	0	0	1	0	0	201	74	144	61	0	0	1	5	Bin_16_full_s_c99
R_1__46__10__46__2__46__2__45__RXN	AKHILDIN_07605	0	3	0	0	1	0	0	0	0	0	0	0	0	0	2	0	5	0	2	0	0	0	0	0	Bin_66_partial_m_c66_r56
R_1__46__10__46__2__46__2__45__RXN	BKBHENGD_02288	0	0	1	0	0	1	0	0	0	0	0	0	0	0	0	0	24	7	29	19	0	0	0	0	Bin_6_full_s_c99
R_1__46__10__46__2__46__2__45__RXN	BOEDDJFG_00423	0	1	0	0	0	0	0	0	0	0	0	0	0	0	0	0	0	0	0	0	0	0	0	0	Bin_11_full_s_c94
R_1__46__10__46__2__46__2__45__RXN	DFEKLLGM_01115	0	0	0	0	1	0	0	0	0	0	0	0	0	0	0	0	0	0	0	0	0	0	0	0	Bin_36_full_s_c99
R_1__46__10__46__2__46__2__45__RXN	DJDCPIDG_01857	0	0	0	0	0	0	0	0	0	0	0	0	0	1	0	0	6	6	5	2	0	0	0	1	Bin_5_partial_s_c70
R_1__46__10__46__2__46__2__45__RXN	DJKLIAPO_02120	0	1	0	0	1	0	1	0	0	0	0	0	0	0	0	0	0	0	0	0	0	0	0	0	Bin_30_full_s_c99
R_1__46__10__46__2__46__2__45__RXN	DKPFOFCO_02403	0	0	0	0	0	0	0	0	0	0	0	0	0	0	0	0	0	0	0	0	0	0	0	0	Bin_24_partial_s_c84
R_1__46__10__46__2__46__2__45__RXN	EDEAGHAM_01869	0	0	0	0	0	0	0	0	0	0	0	0	17	11	19	10	0	0	0	0	0	0	0	0	Bin_32_full_s_c100
R_1__46__10__46__2__46__2__45__RXN	EGFDLBGD_00361	0	0	0	0	0	0	1	0	0	0	0	0	0	0	0	0	163	113	115	33	1	1	2	11	Bin_57_full_s_c99
R_1__46__10__46__2__46__2__45__RXN	ELDDMCGE_00972	0	0	0	0	0	0	0	0	0	0	0	0	0	0	0	0	0	0	0	0	0	0	0	0	Bin_3_partial_m_c37_r42
R_1__46__10__46__2__46__2__45__RXN	ELDDMCGE_01375	1	2	3	3	9	6	3	2	0	0	0	0	0	0	0	1	0	0	0	0	0	0	1	2	Bin_3_partial_m_c37_r42
R_1__46__10__46__2__46__2__45__RXN	ELDDMCGE_01743	0	4	0	5	1	0	3	0	0	2	0	3	0	3	0	0	22	9	16	3	0	0	1	1	Bin_3_partial_m_c37_r42
R_1__46__10__46__2__46__2__45__RXN	EPDGEDFC_00004	0	0	0	0	0	0	0	0	0	0	0	0	0	0	0	0	4	3	1	1	0	0	0	0	Bin_29_full_m_c100_r18
R_1__46__10__46__2__46__2__45__RXN	EPDGEDFC_03592	5	130	4	42	3	4	9	1	11	96	25	12	4	27	4	11	1107	376	365	299	3	22	4	25	Bin_29_full_m_c100_r18
R_1__46__10__46__2__46__2__45__RXN	EPDGEDFC_04545	0	0	0	0	0	0	0	0	0	0	0	0	0	0	0	0	1	0	0	0	0	0	0	0	Bin_29_full_m_c100_r18
R_1__46__10__46__2__46__2__45__RXN	GGJPNLIH_01792	0	4	0	3	3	10	4	0	0	0	0	0	0	0	0	0	0	0	0	0	0	0	0	0	Bin_22_full_s_c99
R_1__46__10__46__2__46__2__45__RXN	GGJPNLIH_02009	4	42	6	14	15	27	9	4	0	0	0	0	0	0	0	2	0	0	0	0	0	0	0	0	Bin_22_full_s_c99
R_1__46__10__46__2__46__2__45__RXN	GHHJBJBP_00718	0	0	0	0	0	0	0	0	0	0	0	0	0	0	0	0	0	0	0	0	0	0	0	0	Bin_31_full_s_c99
R_1__46__10__46__2__46__2__45__RXN	GHHJBJBP_00886	0	0	0	0	0	0	0	0	0	0	0	0	0	0	0	0	0	0	0	0	0	0	0	0	Bin_31_full_s_c99
R_1__46__10__46__2__46__2__45__RXN	HCENICLE_02416	0	0	0	0	0	0	0	0	0	2	1	0	0	0	0	0	20	16	23	11	0	0	0	0	Bin_55_full_s_c99
R_1__46__10__46__2__46__2__45__RXN	HDJDJIOI_02399	1	1	0	0	0	0	0	0	1	0	3	1	1	1	1	1	0	0	0	0	0	0	0	0	Bin_23_full_s_c100
R_1__46__10__46__2__46__2__45__RXN	HHBEMPBL_02193	0	0	1	0	1	3	0	0	1	0	2	0	1	1	1	4	0	0	0	0	0	1	0	0	Bin_21_full_s_c99
R_1__46__10__46__2__46__2__45__RXN	HLGNBEGD_01262	0	0	0	0	0	0	0	0	0	0	0	0	0	0	0	0	2	1	3	0	0	2	0	2	Bin_2_partial_s_c75
R_1__46__10__46__2__46__2__45__RXN	JCJHMGAA_02629	0	0	0	0	0	0	0	0	0	0	0	0	0	0	0	0	0	0	0	0	0	0	0	0	Bin_53_partial_s_c69
R_1__46__10__46__2__46__2__45__RXN	JHAEKCPH_05494	0	2	0	0	2	2	0	1	0	0	0	0	1	0	0	6	0	0	0	0	0	0	0	0	Bin_64_partial_s_c66
R_1__46__10__46__2__46__2__45__RXN	JIBKEBPK_01608	0	0	0	0	0	0	0	0	0	0	0	0	0	0	0	0	3	0	0	1	0	0	0	0	Bin_47_partial_s_c34
R_1__46__10__46__2__46__2__45__RXN	KAGFPCAP_01371	0	0	0	0	0	0	0	0	0	0	0	0	0	0	0	0	0	1	2	0	0	0	0	0	Bin_20_partial_m_c46_r123
R_1__46__10__46__2__46__2__45__RXN	KAGFPCAP_03449	1	3	0	0	2	2	2	1	2	5	1	2	2	3	3	4	1	0	0	1	0	2	0	1	Bin_20_partial_m_c46_r123
R_1__46__10__46__2__46__2__45__RXN	KAGFPCAP_05375	0	0	0	0	0	0	0	0	0	0	0	0	0	0	0	0	0	0	0	0	0	0	0	0	Bin_20_partial_m_c46_r123
R_1__46__10__46__2__46__2__45__RXN	KAGFPCAP_05422	0	0	0	0	0	0	0	0	0	0	0	0	0	1	0	0	3	1	5	1	0	0	0	0	Bin_20_partial_m_c46_r123
R_1__46__10__46__2__46__2__45__RXN	KLCCENNL_00012	4	9	1	1	0	0	0	1	0	0	0	0	0	0	0	0	0	0	0	0	0	0	0	0	Bin_40_partial_s_c86
R_1__46__10__46__2__46__2__45__RXN	KOBLPIHN_02514	0	0	0	0	0	0	0	0	0	0	0	0	0	0	0	0	192	51	163	83	0	0	0	0	Bin_52_full_s_c100
R_1__46__10__46__2__46__2__45__RXN	LEOHAJAL_02771	0	0	0	0	0	0	0	0	0	0	0	0	0	0	0	0	5	2	6	7	1	0	0	2	Bin_69_partial_s_c87
R_1__46__10__46__2__46__2__45__RXN	LNHJPNFH_03806	0	0	0	1	0	0	0	0	60	69	207	8	25	9	10	29	0	0	0	0	0	0	0	0	Bin_67_full_s_c100
R_1__46__10__46__2__46__2__45__RXN	LNNLIAFL_01376	0	0	0	0	0	0	0	0	0	0	0	0	0	0	0	0	0	0	0	0	0	0	0	0	Bin_1_partial_m_c45_r58
R_1__46__10__46__2__46__2__45__RXN	LNNLIAFL_02725	0	0	0	0	0	0	0	0	0	0	2	0	0	0	0	0	0	0	0	0	0	0	0	0	Bin_1_partial_m_c45_r58
R_1__46__10__46__2__46__2__45__RXN	MCCKIFKA_01938	0	0	0	0	0	0	0	0	0	0	2	0	0	0	1	1	0	0	0	0	0	0	0	0	Bin_43_partial_s_c65
R_1__46__10__46__2__46__2__45__RXN	MCHELOGF_02559	0	0	0	0	0	0	0	0	0	1	1	0	0	0	0	0	0	0	0	0	0	0	0	0	Bin_10_partial_s_c65
R_1__46__10__46__2__46__2__45__RXN	MDAHCIGN_01872	0	1	0	0	0	0	0	0	0	0	0	0	0	0	0	0	0	0	0	0	0	0	0	0	Bin_59_partial_s_c78
R_1__46__10__46__2__46__2__45__RXN	MDAHCIGN_02393	0	0	0	0	0	0	0	0	0	0	0	0	0	0	0	0	0	0	0	0	0	0	0	0	Bin_59_partial_s_c78
R_1__46__10__46__2__46__2__45__RXN	MHOADAIC_03904	1	1	0	0	1	0	0	0	423	460	479	140	926	914	393	1839	803	467	245	126	17	24	4	76	Bin_74_full_m_c99_r16
R_1__46__10__46__2__46__2__45__RXN	MPJEEEHB_00503	1	7	6	4	23	48	10	1	0	0	0	0	0	0	0	0	113	189	374	66	5	21	5	62	Bin_45_partial_s_c85
R_1__46__10__46__2__46__2__45__RXN	NPKDCBIJ_02911	2	7	1	19	2	6	2	3	0	1	4	0	1	1	0	4	1	1	0	0	0	2	0	1	Bin_71_partial_s_c78
R_1__46__10__46__2__46__2__45__RXN	OHEALFOB_00134	0	0	0	0	0	0	0	0	0	0	0	0	1	2	3	4	0	0	0	0	0	0	0	0	Bin_28_full_s_c99
R_1__46__10__46__2__46__2__45__RXN	OMOKKBBL_04066	1	0	0	1	2	0	0	0	0	0	0	0	0	0	0	0	0	1	3	3	0	0	0	0	Bin_17_partial_m_c82_r33
R_1__46__10__46__2__46__2__45__RXN	ONKHHENJ_02247	0	0	0	0	0	0	0	0	0	0	0	0	0	0	1	0	0	0	0	0	0	0	0	0	Bin_27_partial_s_c60
R_1__46__11__46__1__46__15__45__RXN	ADLCNAHA_01772	0	1	0	0	0	0	0	0	0	0	0	0	0	0	0	0	0	0	0	0	0	0	0	0	Bin_54_full_s_c100
R_1__46__11__46__1__46__15__45__RXN	ADLCNAHA_01910	0	0	0	0	0	0	0	0	0	0	0	0	0	0	0	0	0	0	0	0	0	0	0	0	Bin_54_full_s_c100
R_1__46__11__46__1__46__15__45__RXN	ADLCNAHA_02271	0	3	1	0	0	0	0	0	0	0	0	0	0	0	0	0	0	0	0	0	0	0	0	0	Bin_54_full_s_c100
R_1__46__11__46__1__46__15__45__RXN	ADLCNAHA_02721	0	11	0	3	1	3	3	2	0	0	0	0	0	0	0	0	8	7	2	1	0	1	1	0	Bin_54_full_s_c100
R_1__46__11__46__1__46__15__45__RXN	ADLCNAHA_03775	0	2	0	0	0	1	0	2	0	0	0	0	0	0	0	0	0	0	0	0	0	0	0	0	Bin_54_full_s_c100
R_1__46__11__46__1__46__15__45__RXN	AFBKCADA_01943	0	0	0	0	0	0	0	0	0	0	0	0	0	0	0	0	0	0	0	0	0	0	0	0	Bin_26_partial_m_c50_r16
R_1__46__11__46__1__46__15__45__RXN	AFBKCADA_02450	0	0	0	0	0	0	0	0	0	0	0	0	0	0	0	0	1	0	0	0	0	0	0	0	Bin_26_partial_m_c50_r16
R_1__46__11__46__1__46__15__45__RXN	AGBEPPKH_00610	0	0	0	0	0	0	0	0	0	0	0	0	0	0	0	0	1	7	1	1	0	0	0	0	Bin_60_partial_s_c28
R_1__46__11__46__1__46__15__45__RXN	AGEPKPCA_00655	0	7	1	1	0	0	2	0	0	1	0	1	0	0	0	0	0	0	0	0	0	0	0	0	Bin_56_partial_s_c62
R_1__46__11__46__1__46__15__45__RXN	AGEPKPCA_01865	0	0	0	0	0	1	0	0	0	0	0	0	0	0	0	0	0	0	0	0	0	0	0	0	Bin_56_partial_s_c62
R_1__46__11__46__1__46__15__45__RXN	AGEPKPCA_03607	0	0	0	0	0	0	0	0	0	0	0	0	0	0	0	0	0	0	0	0	0	0	0	0	Bin_56_partial_s_c62
R_1__46__11__46__1__46__15__45__RXN	AGEPKPCA_04399	1	1	0	0	0	0	0	0	0	0	0	0	0	0	0	0	0	0	0	0	0	0	0	0	Bin_56_partial_s_c62
R_1__46__11__46__1__46__15__45__RXN	AGKILGFG_00546	3	0	0	0	0	0	0	0	0	0	0	0	0	0	0	0	0	0	0	0	0	0	0	0	Bin_7_full_s_c99
R_1__46__11__46__1__46__15__45__RXN	AGKILGFG_01267	0	0	0	0	0	0	0	0	2	0	3	0	2	1	2	0	0	2	0	0	0	0	0	0	Bin_7_full_s_c99
R_1__46__11__46__1__46__15__45__RXN	AGKILGFG_01316	0	0	0	0	0	0	1	0	1	0	0	0	0	0	0	2	0	0	0	0	0	0	0	0	Bin_7_full_s_c99
R_1__46__11__46__1__46__15__45__RXN	AGKILGFG_01417	0	0	0	0	0	1	0	0	0	0	1	0	0	1	1	0	0	0	0	0	0	0	0	0	Bin_7_full_s_c99
R_1__46__11__46__1__46__15__45__RXN	AGKILGFG_01667	0	0	0	0	0	0	0	0	1	0	0	0	0	2	1	0	0	0	0	0	0	0	0	0	Bin_7_full_s_c99
R_1__46__11__46__1__46__15__45__RXN	AGKILGFG_01972	0	0	0	0	0	0	0	1	0	0	2	0	1	1	2	0	0	0	0	0	0	0	0	0	Bin_7_full_s_c99
R_1__46__11__46__1__46__15__45__RXN	AGKILGFG_02687	0	0	0	0	0	0	0	0	0	0	0	0	2	4	7	14	0	0	0	0	0	0	0	0	Bin_7_full_s_c99
R_1__46__11__46__1__46__15__45__RXN	AGKILGFG_02917	0	0	0	0	0	0	0	0	0	0	0	0	2	0	1	0	0	0	0	0	0	0	0	0	Bin_7_full_s_c99
R_1__46__11__46__1__46__15__45__RXN	AGKILGFG_03658	0	0	0	0	0	0	0	0	0	0	0	0	0	0	0	0	0	0	0	0	0	0	0	0	Bin_7_full_s_c99
R_1__46__11__46__1__46__15__45__RXN	AHCICKPM_00413	0	0	0	0	0	0	0	0	0	0	0	0	0	0	0	0	1	0	0	0	0	0	0	0	Bin_42_full_m_c98_r21
R_1__46__11__46__1__46__15__45__RXN	AHCICKPM_01588	0	0	0	0	0	0	0	0	0	0	0	0	0	0	0	0	0	0	0	0	0	0	0	0	Bin_42_full_m_c98_r21
R_1__46__11__46__1__46__15__45__RXN	AHCICKPM_02033	0	0	0	0	0	0	0	0	0	0	0	0	0	0	0	0	0	0	2	0	0	0	0	0	Bin_42_full_m_c98_r21
R_1__46__11__46__1__46__15__45__RXN	AHCICKPM_03009	0	0	0	0	0	0	0	0	0	0	0	0	0	0	0	0	0	0	1	0	0	0	0	0	Bin_42_full_m_c98_r21
R_1__46__11__46__1__46__15__45__RXN	AHCICKPM_03163	0	0	0	0	0	0	0	0	0	0	0	0	0	0	0	0	2	0	1	0	0	0	0	0	Bin_42_full_m_c98_r21
R_1__46__11__46__1__46__15__45__RXN	AIIDGMOI_00067	0	0	0	0	0	0	0	0	0	0	0	0	0	0	0	0	3	4	3	1	0	0	0	0	Bin_38_full_s_c99
R_1__46__11__46__1__46__15__45__RXN	AIIDGMOI_01121	0	0	0	0	0	0	0	0	0	0	0	0	0	0	0	0	22	15	14	4	0	1	1	0	Bin_38_full_s_c99
R_1__46__11__46__1__46__15__45__RXN	AIIDGMOI_02436	0	0	0	0	0	0	0	0	0	0	0	0	0	0	0	0	3	0	0	2	0	0	0	0	Bin_38_full_s_c99
R_1__46__11__46__1__46__15__45__RXN	AIIDGMOI_02491	0	0	0	0	0	0	0	0	0	0	0	0	0	0	0	0	3	3	4	0	0	0	0	0	Bin_38_full_s_c99
R_1__46__11__46__1__46__15__45__RXN	AIIDGMOI_02492	0	0	0	0	0	0	0	0	0	0	0	0	0	0	0	0	1	1	0	0	0	0	0	1	Bin_38_full_s_c99
R_1__46__11__46__1__46__15__45__RXN	AIIDGMOI_02848	0	0	0	0	0	0	0	0	0	0	0	0	0	0	0	0	0	0	1	1	0	0	0	0	Bin_38_full_s_c99
R_1__46__11__46__1__46__15__45__RXN	AIIDGMOI_03108	0	0	0	0	0	0	0	0	0	0	0	0	0	0	0	0	6	2	3	0	0	0	0	0	Bin_38_full_s_c99
R_1__46__11__46__1__46__15__45__RXN	AJJBFBDC_00568	0	0	0	0	0	0	0	0	0	0	0	0	0	0	0	0	0	0	0	0	0	0	0	0	Bin_39_partial_s_c85
R_1__46__11__46__1__46__15__45__RXN	AJJBFBDC_00921	0	1	0	0	0	1	0	2	0	0	0	0	0	1	0	0	0	0	0	0	0	0	0	0	Bin_39_partial_s_c85
R_1__46__11__46__1__46__15__45__RXN	AJJBFBDC_01840	0	0	0	0	0	0	0	0	0	0	0	0	0	0	0	0	0	0	0	0	0	0	0	0	Bin_39_partial_s_c85
R_1__46__11__46__1__46__15__45__RXN	AJJBFBDC_02240	0	1	0	2	0	1	0	0	0	0	0	0	0	0	0	0	0	1	0	0	0	0	0	0	Bin_39_partial_s_c85
R_1__46__11__46__1__46__15__45__RXN	AJJBFBDC_03612	0	0	0	0	0	0	0	0	0	0	0	0	0	0	0	0	0	0	0	0	0	0	0	0	Bin_39_partial_s_c85
R_1__46__11__46__1__46__15__45__RXN	AJOMLJJA_00786	0	0	0	0	0	0	0	0	0	0	0	0	0	0	0	0	8	6	17	2	0	0	0	0	Bin_16_full_s_c99
R_1__46__11__46__1__46__15__45__RXN	AJOMLJJA_00808	0	0	0	0	0	0	0	0	0	0	0	0	0	0	0	0	5	0	2	0	0	0	0	0	Bin_16_full_s_c99
R_1__46__11__46__1__46__15__45__RXN	AJOMLJJA_01049	0	0	0	0	0	0	0	0	0	0	0	0	0	0	0	0	6	1	2	2	0	0	0	0	Bin_16_full_s_c99
R_1__46__11__46__1__46__15__45__RXN	AJOMLJJA_01696	0	0	0	0	0	0	0	0	0	0	0	0	0	0	0	0	6	1	6	0	0	0	0	0	Bin_16_full_s_c99
R_1__46__11__46__1__46__15__45__RXN	AJOMLJJA_01858	0	0	0	0	0	0	0	0	0	0	0	0	0	0	0	0	44	18	13	7	0	2	0	1	Bin_16_full_s_c99
R_1__46__11__46__1__46__15__45__RXN	AJOMLJJA_01965	0	0	0	0	0	0	0	0	0	0	0	0	0	0	0	0	43	6	14	5	0	0	0	0	Bin_16_full_s_c99
R_1__46__11__46__1__46__15__45__RXN	AJOMLJJA_02009	0	0	0	0	0	0	0	0	0	0	0	0	0	0	0	0	26	13	32	9	0	2	0	0	Bin_16_full_s_c99
R_1__46__11__46__1__46__15__45__RXN	AJOMLJJA_02193	0	0	0	0	0	0	0	0	0	0	0	0	0	0	0	0	20	2	30	10	0	0	0	0	Bin_16_full_s_c99
R_1__46__11__46__1__46__15__45__RXN	AJOMLJJA_02647	0	0	0	0	0	0	0	0	0	0	0	0	0	0	0	0	4	3	4	0	0	0	1	3	Bin_16_full_s_c99
R_1__46__11__46__1__46__15__45__RXN	AJOMLJJA_03057	0	0	0	0	0	0	0	0	0	0	0	0	0	0	0	0	8	1	11	0	0	0	0	0	Bin_16_full_s_c99
R_1__46__11__46__1__46__15__45__RXN	AKHILDIN_01059	0	0	0	0	0	0	0	0	0	0	0	0	0	0	0	0	0	0	0	0	0	0	0	0	Bin_66_partial_m_c66_r56
R_1__46__11__46__1__46__15__45__RXN	AKHILDIN_02079	0	0	0	0	0	0	0	0	0	0	0	0	0	0	0	0	0	0	0	0	0	0	0	0	Bin_66_partial_m_c66_r56
R_1__46__11__46__1__46__15__45__RXN	AKHILDIN_03146	0	0	0	0	0	0	0	0	0	0	0	0	0	0	0	0	0	0	0	0	0	0	0	0	Bin_66_partial_m_c66_r56
R_1__46__11__46__1__46__15__45__RXN	AKHILDIN_03916	0	0	0	0	0	0	0	0	0	1	0	0	0	0	0	0	0	0	0	0	0	0	0	0	Bin_66_partial_m_c66_r56
R_1__46__11__46__1__46__15__45__RXN	AKHILDIN_04763	0	0	0	0	0	0	0	0	0	0	0	0	0	0	0	0	1	0	0	1	0	0	0	0	Bin_66_partial_m_c66_r56
R_1__46__11__46__1__46__15__45__RXN	AKHILDIN_06066	0	0	0	0	0	0	0	0	0	0	0	0	0	0	0	0	0	0	0	0	0	1	0	0	Bin_66_partial_m_c66_r56
R_1__46__11__46__1__46__15__45__RXN	AKHILDIN_06085	0	0	0	0	0	0	0	0	0	0	0	0	0	0	0	0	0	0	0	0	0	0	0	0	Bin_66_partial_m_c66_r56
R_1__46__11__46__1__46__15__45__RXN	AKHILDIN_07619	0	0	0	0	0	0	0	0	0	0	0	0	0	0	0	0	0	0	0	0	0	0	0	0	Bin_66_partial_m_c66_r56
R_1__46__11__46__1__46__15__45__RXN	BKBHENGD_00095	0	0	0	0	0	0	0	0	0	0	0	0	0	0	0	0	0	0	4	1	0	0	0	0	Bin_6_full_s_c99
R_1__46__11__46__1__46__15__45__RXN	BKBHENGD_00096	0	0	0	0	0	0	0	0	0	0	0	0	0	0	0	0	0	0	1	0	0	0	0	0	Bin_6_full_s_c99
R_1__46__11__46__1__46__15__45__RXN	BKBHENGD_00952	0	0	0	0	0	0	0	0	0	0	0	0	0	0	0	1	3	1	4	2	0	1	0	0	Bin_6_full_s_c99
R_1__46__11__46__1__46__15__45__RXN	BOEDDJFG_02792	0	0	0	2	0	0	0	0	0	0	0	0	0	0	0	0	0	0	0	0	0	0	0	0	Bin_11_full_s_c94
R_1__46__11__46__1__46__15__45__RXN	BOEDDJFG_02873	0	0	1	0	0	0	0	0	0	0	0	0	0	0	0	0	0	0	0	0	0	0	0	0	Bin_11_full_s_c94
R_1__46__11__46__1__46__15__45__RXN	CIIBPCJA_00643	0	0	0	0	0	0	0	0	34	38	54	4	37	40	12	47	0	0	0	0	0	0	0	0	Bin_4_partial_s_c40
R_1__46__11__46__1__46__15__45__RXN	CIIBPCJA_00918	0	0	0	0	0	0	0	0	42	36	59	4	78	50	24	77	0	0	0	0	0	0	0	0	Bin_4_partial_s_c40
R_1__46__11__46__1__46__15__45__RXN	CIIBPCJA_01588	0	0	0	0	0	0	0	0	15	10	4	0	13	16	7	38	14	4	7	6	0	2	0	0	Bin_4_partial_s_c40
R_1__46__11__46__1__46__15__45__RXN	CIIBPCJA_01593	0	0	0	0	0	0	0	0	11	23	12	20	48	54	36	116	39	31	21	9	0	0	0	1	Bin_4_partial_s_c40
R_1__46__11__46__1__46__15__45__RXN	CIIBPCJA_01670	0	0	0	0	0	0	0	0	14	9	18	1	15	11	3	25	0	1	0	0	0	1	0	0	Bin_4_partial_s_c40
R_1__46__11__46__1__46__15__45__RXN	CIIBPCJA_01918	0	0	0	0	0	0	0	0	16	16	20	0	17	16	10	29	0	0	0	0	0	0	0	0	Bin_4_partial_s_c40
R_1__46__11__46__1__46__15__45__RXN	CIIBPCJA_02691	0	0	0	0	0	0	0	1	9	1	7	1	7	8	0	100	0	0	0	0	0	0	0	0	Bin_4_partial_s_c40
R_1__46__11__46__1__46__15__45__RXN	CIIBPCJA_02815	0	0	0	0	0	0	1	0	79	50	70	3	75	59	9	58	0	0	0	0	1	0	0	0	Bin_4_partial_s_c40
R_1__46__11__46__1__46__15__45__RXN	DFEKLLGM_00061	0	0	1	1	0	0	0	1	0	0	0	0	0	0	0	0	0	0	0	0	0	0	0	0	Bin_36_full_s_c99
R_1__46__11__46__1__46__15__45__RXN	DFEKLLGM_02378	0	0	0	2	5	0	0	0	0	0	0	0	0	0	0	0	0	0	0	0	0	0	0	0	Bin_36_full_s_c99
R_1__46__11__46__1__46__15__45__RXN	DFEKLLGM_02996	2	3	0	5	1	7	0	1	0	0	0	0	0	0	0	0	0	0	0	0	0	0	0	0	Bin_36_full_s_c99
R_1__46__11__46__1__46__15__45__RXN	DJDCPIDG_00289	0	0	0	0	0	0	0	0	1	0	0	0	0	0	0	0	3	0	1	1	0	0	0	0	Bin_5_partial_s_c70
R_1__46__11__46__1__46__15__45__RXN	DJDCPIDG_01071	0	0	0	0	0	0	0	0	0	0	0	0	0	0	0	0	0	0	0	0	0	0	0	0	Bin_5_partial_s_c70
R_1__46__11__46__1__46__15__45__RXN	DJDCPIDG_01112	0	0	0	0	0	0	0	0	0	0	0	0	0	0	0	0	6	2	1	0	0	0	0	0	Bin_5_partial_s_c70
R_1__46__11__46__1__46__15__45__RXN	DJDCPIDG_01120	0	0	0	0	0	0	0	0	0	0	1	0	0	0	0	0	19	9	15	0	2	0	0	2	Bin_5_partial_s_c70
R_1__46__11__46__1__46__15__45__RXN	DJDCPIDG_01241	0	0	0	0	0	0	0	0	0	0	0	0	0	0	0	0	0	0	0	0	0	0	0	0	Bin_5_partial_s_c70
R_1__46__11__46__1__46__15__45__RXN	DJDCPIDG_01935	0	0	0	0	0	0	0	0	0	0	0	0	0	0	0	0	8	3	1	1	0	0	0	0	Bin_5_partial_s_c70
R_1__46__11__46__1__46__15__45__RXN	DJDCPIDG_02598	0	0	0	0	0	0	0	0	0	0	0	0	0	0	0	0	13	2	2	2	0	0	2	0	Bin_5_partial_s_c70
R_1__46__11__46__1__46__15__45__RXN	DJKLIAPO_00462	0	0	0	0	0	0	0	0	0	0	0	0	0	0	0	0	0	0	0	0	0	0	0	0	Bin_30_full_s_c99
R_1__46__11__46__1__46__15__45__RXN	DJKLIAPO_01550	0	0	0	0	2	0	3	0	0	0	0	0	0	0	0	1	0	0	0	0	0	0	0	0	Bin_30_full_s_c99
R_1__46__11__46__1__46__15__45__RXN	DJKLIAPO_02780	0	0	0	0	0	0	0	0	0	0	0	0	0	0	0	0	0	0	0	0	0	0	0	0	Bin_30_full_s_c99
R_1__46__11__46__1__46__15__45__RXN	DKPFOFCO_01077	0	0	0	0	0	0	0	0	0	0	0	0	0	0	0	0	0	1	1	0	0	0	0	0	Bin_24_partial_s_c84
R_1__46__11__46__1__46__15__45__RXN	DKPFOFCO_01276	0	0	0	0	0	0	0	0	0	0	0	0	0	0	0	0	0	0	0	0	0	0	0	0	Bin_24_partial_s_c84
R_1__46__11__46__1__46__15__45__RXN	DKPFOFCO_03018	1	2	1	0	0	0	0	1	0	0	0	0	0	1	0	0	0	0	0	0	0	0	0	0	Bin_24_partial_s_c84
R_1__46__11__46__1__46__15__45__RXN	DKPFOFCO_04155	0	0	0	0	0	0	0	0	0	0	0	0	0	0	0	0	0	0	0	0	0	0	0	0	Bin_24_partial_s_c84
R_1__46__11__46__1__46__15__45__RXN	DPJCBJGO_00542	0	0	0	0	0	0	0	0	0	0	0	0	0	0	0	0	0	0	0	0	0	0	0	0	Bin_9_partial_s_c18
R_1__46__11__46__1__46__15__45__RXN	DPJCBJGO_00594	0	0	0	0	0	0	0	0	0	0	0	0	0	0	0	0	0	0	0	0	0	0	0	0	Bin_9_partial_s_c18
R_1__46__11__46__1__46__15__45__RXN	ECHECFLJ_00267	0	0	0	0	0	0	0	0	0	0	0	0	0	0	0	0	0	0	0	0	0	0	0	0	Bin_12_partial_s_c38
R_1__46__11__46__1__46__15__45__RXN	EDEAGHAM_01052	0	0	0	0	0	0	0	0	0	0	0	0	3	0	0	2	0	0	0	0	0	0	0	0	Bin_32_full_s_c100
R_1__46__11__46__1__46__15__45__RXN	EDEAGHAM_01173	0	0	0	0	0	0	0	0	0	0	1	0	1	0	0	0	0	0	0	0	0	0	0	0	Bin_32_full_s_c100
R_1__46__11__46__1__46__15__45__RXN	EDEAGHAM_01368	0	0	0	0	0	0	0	0	0	0	0	0	0	1	0	0	0	0	0	0	0	0	0	0	Bin_32_full_s_c100
R_1__46__11__46__1__46__15__45__RXN	EDEAGHAM_02167	0	0	0	0	0	0	0	0	0	0	0	0	8	6	4	4	0	0	0	0	0	0	0	0	Bin_32_full_s_c100
R_1__46__11__46__1__46__15__45__RXN	EDEAGHAM_02882	0	0	0	0	0	0	0	0	0	0	0	0	2	2	3	1	0	0	0	0	0	0	0	0	Bin_32_full_s_c100
R_1__46__11__46__1__46__15__45__RXN	EGFDLBGD_00943	0	0	0	0	0	0	0	0	0	0	0	0	0	0	0	0	52	21	19	7	0	2	2	1	Bin_57_full_s_c99
R_1__46__11__46__1__46__15__45__RXN	EGFDLBGD_01896	0	0	0	0	0	0	0	0	0	0	0	0	0	0	0	0	22	10	19	9	1	0	0	0	Bin_57_full_s_c99
R_1__46__11__46__1__46__15__45__RXN	EGFDLBGD_02847	0	0	0	0	0	0	0	0	0	0	0	0	0	1	0	0	128	47	74	47	1	1	0	6	Bin_57_full_s_c99
R_1__46__11__46__1__46__15__45__RXN	ELDDMCGE_00302	0	0	0	0	0	0	0	0	0	0	0	0	0	0	0	0	65	30	44	21	0	3	1	1	Bin_3_partial_m_c37_r42
R_1__46__11__46__1__46__15__45__RXN	ELDDMCGE_00306	0	0	0	0	0	0	0	0	0	0	0	0	0	0	0	0	23	21	24	2	0	0	0	1	Bin_3_partial_m_c37_r42
R_1__46__11__46__1__46__15__45__RXN	EMEOIEIC_00757	1	0	1	2	0	0	0	0	0	0	1	0	0	0	0	0	0	0	0	0	0	0	0	0	Bin_14_full_s_c97
R_1__46__11__46__1__46__15__45__RXN	EMEOIEIC_00871	0	3	1	5	0	0	0	2	0	0	0	0	0	0	0	0	0	0	0	0	0	0	0	0	Bin_14_full_s_c97
R_1__46__11__46__1__46__15__45__RXN	EMEOIEIC_01348	0	0	1	2	0	0	0	0	0	0	0	0	0	0	0	0	0	0	0	0	0	0	0	0	Bin_14_full_s_c97
R_1__46__11__46__1__46__15__45__RXN	EMEOIEIC_01789	0	0	0	0	0	0	0	0	0	0	0	0	0	0	0	0	0	0	0	0	0	0	0	0	Bin_14_full_s_c97
R_1__46__11__46__1__46__15__45__RXN	EMEOIEIC_02534	1	0	0	1	0	0	0	0	0	0	0	0	0	0	0	0	0	0	0	0	0	0	0	0	Bin_14_full_s_c97
R_1__46__11__46__1__46__15__45__RXN	EMEOIEIC_02796	0	0	0	0	0	0	0	0	0	0	0	0	0	0	0	0	0	0	0	0	0	0	0	0	Bin_14_full_s_c97
R_1__46__11__46__1__46__15__45__RXN	EMEOIEIC_03373	2	19	4	12	0	0	0	3	1	2	0	3	0	0	0	0	0	0	0	0	0	0	0	0	Bin_14_full_s_c97
R_1__46__11__46__1__46__15__45__RXN	EMEOIEIC_03784	0	13	0	7	0	0	0	2	0	0	0	1	0	0	0	0	0	0	0	0	0	0	0	0	Bin_14_full_s_c97
R_1__46__11__46__1__46__15__45__RXN	EMEOIEIC_03938	1	13	3	14	0	1	0	0	0	0	0	0	1	0	0	0	0	0	0	0	0	0	0	0	Bin_14_full_s_c97
R_1__46__11__46__1__46__15__45__RXN	EPDGEDFC_00815	4	22	4	1	3	0	0	0	1	3	3	0	0	1	0	0	150	91	55	34	1	2	1	7	Bin_29_full_m_c100_r18
R_1__46__11__46__1__46__15__45__RXN	EPDGEDFC_01898	0	10	0	7	0	1	0	0	0	5	0	2	0	0	2	0	31	18	15	5	0	0	0	1	Bin_29_full_m_c100_r18
R_1__46__11__46__1__46__15__45__RXN	EPDGEDFC_02061	5	52	5	22	1	6	2	4	2	42	7	14	4	10	4	10	1070	444	339	167	5	9	3	19	Bin_29_full_m_c100_r18
R_1__46__11__46__1__46__15__45__RXN	EPDGEDFC_02850	0	2	0	5	3	0	2	1	0	1	2	0	1	1	0	2	17	15	8	3	0	0	0	4	Bin_29_full_m_c100_r18
R_1__46__11__46__1__46__15__45__RXN	EPDGEDFC_03248	2	34	0	11	1	2	0	1	1	19	8	8	1	2	1	1	156	34	59	46	2	5	1	14	Bin_29_full_m_c100_r18
R_1__46__11__46__1__46__15__45__RXN	GEMOLNND_01554	0	0	0	0	0	0	0	0	0	0	0	0	0	0	0	0	0	0	0	0	0	0	0	0	Bin_41_partial_m_c85_r49
R_1__46__11__46__1__46__15__45__RXN	GEMOLNND_02264	0	0	0	0	0	0	0	0	1	0	1	0	1	0	0	0	0	0	0	0	0	0	0	0	Bin_41_partial_m_c85_r49
R_1__46__11__46__1__46__15__45__RXN	GEMOLNND_05099	0	0	0	0	0	0	0	0	0	0	0	0	0	2	0	0	0	0	0	0	0	0	0	0	Bin_41_partial_m_c85_r49
R_1__46__11__46__1__46__15__45__RXN	GEMOLNND_05798	0	0	0	0	0	0	0	0	0	0	0	0	0	0	0	0	0	0	0	0	0	0	0	0	Bin_41_partial_m_c85_r49
R_1__46__11__46__1__46__15__45__RXN	GEMOLNND_06213	0	0	0	0	0	0	0	0	1	0	0	0	0	3	1	0	0	0	0	0	0	0	0	0	Bin_41_partial_m_c85_r49
R_1__46__11__46__1__46__15__45__RXN	GEMOLNND_06326	0	0	0	0	0	0	0	0	0	0	0	0	0	0	0	0	0	0	0	0	0	0	0	0	Bin_41_partial_m_c85_r49
R_1__46__11__46__1__46__15__45__RXN	GGJPNLIH_00926	0	0	0	0	0	0	0	0	0	0	0	0	0	0	0	0	0	0	0	0	0	0	0	0	Bin_22_full_s_c99
R_1__46__11__46__1__46__15__45__RXN	GGJPNLIH_01359	1	4	0	1	2	34	3	0	0	0	0	0	0	0	0	2	0	0	0	1	0	0	0	0	Bin_22_full_s_c99
R_1__46__11__46__1__46__15__45__RXN	GGJPNLIH_02877	0	4	0	6	3	6	2	0	0	0	0	0	0	0	0	0	0	0	0	0	0	0	0	0	Bin_22_full_s_c99
R_1__46__11__46__1__46__15__45__RXN	GGJPNLIH_03467	0	0	0	0	0	3	2	0	0	0	0	0	0	0	0	0	0	0	0	0	0	0	0	0	Bin_22_full_s_c99
R_1__46__11__46__1__46__15__45__RXN	GGJPNLIH_03717	0	2	0	2	0	1	2	1	0	0	0	0	0	0	0	0	0	0	0	0	0	0	0	0	Bin_22_full_s_c99
R_1__46__11__46__1__46__15__45__RXN	GGPILLFD_00355	0	0	0	0	0	1	1	0	0	0	0	0	0	0	0	2	0	0	0	0	0	0	0	0	Bin_8_partial_s_c23
R_1__46__11__46__1__46__15__45__RXN	GGPILLFD_01462	0	1	1	4	4	1	0	0	1	2	1	0	0	0	0	1	1	0	1	0	0	0	3	0	Bin_8_partial_s_c23
R_1__46__11__46__1__46__15__45__RXN	GGPILLFD_01690	0	0	0	0	0	0	0	0	0	0	0	0	0	0	0	0	0	1	0	0	0	0	0	0	Bin_8_partial_s_c23
R_1__46__11__46__1__46__15__45__RXN	GGPILLFD_02545	0	0	0	0	0	0	0	0	0	0	0	0	0	0	0	0	0	0	0	0	0	0	0	0	Bin_8_partial_s_c23
R_1__46__11__46__1__46__15__45__RXN	GGPILLFD_02842	0	0	0	0	0	0	0	0	0	0	0	0	0	0	0	0	2	1	0	1	0	0	0	0	Bin_8_partial_s_c23
R_1__46__11__46__1__46__15__45__RXN	GHHJBJBP_00262	0	0	0	0	0	0	0	0	0	0	0	0	0	0	0	0	0	0	0	0	0	0	0	0	Bin_31_full_s_c99
R_1__46__11__46__1__46__15__45__RXN	GHHJBJBP_00420	0	0	0	0	0	1	0	0	0	0	0	0	0	0	0	0	0	0	0	0	0	0	0	0	Bin_31_full_s_c99
R_1__46__11__46__1__46__15__45__RXN	GHHJBJBP_00426	0	0	0	0	0	0	0	0	0	0	0	0	0	0	0	0	0	0	0	0	0	0	0	0	Bin_31_full_s_c99
R_1__46__11__46__1__46__15__45__RXN	GHHJBJBP_00427	0	0	0	0	0	0	0	0	0	0	0	0	0	0	0	0	0	0	0	0	0	0	0	0	Bin_31_full_s_c99
R_1__46__11__46__1__46__15__45__RXN	GHHJBJBP_01502	0	2	0	1	0	0	0	0	0	0	0	0	0	0	0	0	0	0	1	0	0	0	0	0	Bin_31_full_s_c99
R_1__46__11__46__1__46__15__45__RXN	GHHJBJBP_02227	0	0	0	0	0	0	0	0	0	0	0	0	0	0	0	0	0	0	0	0	0	0	0	0	Bin_31_full_s_c99
R_1__46__11__46__1__46__15__45__RXN	GLJDHOHP_00672	0	0	0	0	0	0	0	0	0	0	0	0	0	0	0	0	0	0	0	0	0	0	0	0	Bin_68_full_s_c95
R_1__46__11__46__1__46__15__45__RXN	GLJDHOHP_01346	0	0	0	0	0	0	0	0	0	0	0	1	0	2	0	0	0	0	0	0	0	0	0	0	Bin_68_full_s_c95
R_1__46__11__46__1__46__15__45__RXN	GLJDHOHP_01963	0	0	0	0	0	1	0	0	0	0	0	1	0	0	0	0	0	0	0	0	0	0	0	0	Bin_68_full_s_c95
R_1__46__11__46__1__46__15__45__RXN	GLJDHOHP_02292	0	0	0	0	0	0	0	0	0	1	0	0	0	0	0	0	0	0	0	0	0	0	0	0	Bin_68_full_s_c95
R_1__46__11__46__1__46__15__45__RXN	GLJDHOHP_02565	0	0	0	0	0	0	0	0	0	0	0	0	0	0	0	0	0	0	0	0	0	0	0	0	Bin_68_full_s_c95
R_1__46__11__46__1__46__15__45__RXN	GLJDHOHP_03564	0	0	0	0	0	0	0	0	0	0	0	2	0	0	0	1	0	0	0	0	2	0	0	0	Bin_68_full_s_c95
R_1__46__11__46__1__46__15__45__RXN	HCENICLE_00738	0	0	0	0	0	0	0	0	0	1	0	0	0	1	0	0	24	10	18	3	0	1	0	0	Bin_55_full_s_c99
R_1__46__11__46__1__46__15__45__RXN	HCENICLE_01057	0	0	0	0	0	0	0	0	0	0	1	0	0	0	0	0	0	1	0	0	0	0	0	0	Bin_55_full_s_c99
R_1__46__11__46__1__46__15__45__RXN	HCENICLE_01609	0	0	0	0	0	0	0	0	0	0	0	0	0	0	0	0	0	0	0	1	0	0	0	0	Bin_55_full_s_c99
R_1__46__11__46__1__46__15__45__RXN	HCENICLE_01682	0	0	0	0	0	0	0	0	0	0	0	0	0	0	0	0	2	1	2	0	0	0	0	0	Bin_55_full_s_c99
R_1__46__11__46__1__46__15__45__RXN	HCENICLE_01921	0	0	0	0	0	0	0	0	0	1	0	0	0	0	0	0	0	1	4	1	1	0	0	0	Bin_55_full_s_c99
R_1__46__11__46__1__46__15__45__RXN	HCENICLE_02409	0	0	0	0	0	0	0	0	0	0	0	1	0	0	0	0	17	6	16	7	0	0	0	0	Bin_55_full_s_c99
R_1__46__11__46__1__46__15__45__RXN	HCENICLE_03404	0	0	0	0	0	0	0	0	0	0	0	0	0	0	0	0	4	2	2	1	0	0	0	0	Bin_55_full_s_c99
R_1__46__11__46__1__46__15__45__RXN	HDJDJIOI_00900	0	0	1	0	0	0	0	0	1	4	4	0	0	0	0	1	0	0	0	0	0	0	0	0	Bin_23_full_s_c100
R_1__46__11__46__1__46__15__45__RXN	HDJDJIOI_01138	0	0	1	3	0	0	3	0	7	3	7	4	0	0	3	0	0	0	0	0	0	0	0	0	Bin_23_full_s_c100
R_1__46__11__46__1__46__15__45__RXN	HDJDJIOI_02159	0	0	0	0	0	0	0	0	0	0	0	0	0	0	0	0	0	0	0	0	0	0	0	0	Bin_23_full_s_c100
R_1__46__11__46__1__46__15__45__RXN	HHBEMPBL_01411	0	0	0	0	0	0	0	1	0	0	0	0	0	0	1	1	0	0	0	0	0	0	0	0	Bin_21_full_s_c99
R_1__46__11__46__1__46__15__45__RXN	HHBEMPBL_01687	0	0	0	0	0	1	2	0	0	0	0	0	0	0	1	3	0	0	0	0	0	0	0	0	Bin_21_full_s_c99
R_1__46__11__46__1__46__15__45__RXN	HHBEMPBL_02350	0	0	0	0	1	1	3	0	0	0	1	0	2	0	3	0	0	0	0	0	0	0	0	0	Bin_21_full_s_c99
R_1__46__11__46__1__46__15__45__RXN	HHBEMPBL_02598	0	0	0	1	0	0	0	0	1	0	1	0	0	1	3	1	0	0	0	0	0	0	0	0	Bin_21_full_s_c99
R_1__46__11__46__1__46__15__45__RXN	HHBEMPBL_03061	0	0	0	0	0	0	0	0	0	0	0	0	0	0	0	0	0	0	0	0	0	0	0	0	Bin_21_full_s_c99
R_1__46__11__46__1__46__15__45__RXN	HIEJNODF_00154	0	0	0	0	0	0	0	0	0	0	0	0	0	0	0	0	0	1	1	0	0	0	0	0	Bin_58_full_s_c97
R_1__46__11__46__1__46__15__45__RXN	HIEJNODF_03005	0	0	0	0	0	0	0	0	0	1	0	0	0	0	0	0	1	3	0	0	0	0	0	0	Bin_58_full_s_c97
R_1__46__11__46__1__46__15__45__RXN	HIEJNODF_03494	0	0	0	0	0	0	0	0	0	0	0	0	0	0	0	0	2	5	0	1	0	0	0	0	Bin_58_full_s_c97
R_1__46__11__46__1__46__15__45__RXN	HIEJNODF_03708	0	0	0	0	0	0	0	0	0	0	0	0	0	0	0	0	0	1	0	0	0	0	0	0	Bin_58_full_s_c97
R_1__46__11__46__1__46__15__45__RXN	HIEJNODF_03963	0	1	0	0	0	0	0	0	0	0	0	0	0	0	0	0	6	1	0	0	0	0	0	0	Bin_58_full_s_c97
R_1__46__11__46__1__46__15__45__RXN	HIEJNODF_04052	0	0	0	0	0	0	0	0	0	0	0	0	0	0	0	0	0	0	0	0	0	0	0	0	Bin_58_full_s_c97
R_1__46__11__46__1__46__15__45__RXN	HLGNBEGD_00401	0	0	0	0	0	0	0	0	0	0	0	0	0	0	0	0	5	2	2	2	0	0	0	0	Bin_2_partial_s_c75
R_1__46__11__46__1__46__15__45__RXN	HLGNBEGD_01910	0	0	0	0	0	0	0	0	0	0	0	0	0	1	0	0	2	3	4	2	2	1	1	0	Bin_2_partial_s_c75
R_1__46__11__46__1__46__15__45__RXN	HLGNBEGD_02050	0	0	0	0	0	0	0	0	0	0	0	0	0	0	0	0	0	0	0	0	0	0	0	0	Bin_2_partial_s_c75
R_1__46__11__46__1__46__15__45__RXN	HLGNBEGD_02990	0	0	0	0	0	0	0	0	0	0	0	0	0	0	0	0	2	1	1	1	0	0	0	1	Bin_2_partial_s_c75
R_1__46__11__46__1__46__15__45__RXN	HLGNBEGD_03940	0	0	0	0	0	0	0	0	0	0	0	0	0	0	0	0	7	2	0	1	0	0	0	2	Bin_2_partial_s_c75
R_1__46__11__46__1__46__15__45__RXN	HNPHNGNF_00057	0	0	1	3	52	76	25	0	0	0	0	0	0	6	0	2	0	0	0	0	0	0	0	1	Bin_73_full_s_c96
R_1__46__11__46__1__46__15__45__RXN	HNPHNGNF_00868	0	2	0	4	13	9	5	0	0	0	0	0	0	2	1	0	0	0	0	0	0	0	0	0	Bin_73_full_s_c96
R_1__46__11__46__1__46__15__45__RXN	HNPHNGNF_03276	0	7	0	2	52	27	19	0	0	0	0	0	1	2	0	1	0	0	0	0	0	0	0	0	Bin_73_full_s_c96
R_1__46__11__46__1__46__15__45__RXN	HNPHNGNF_04989	0	8	0	3	3	4	4	2	0	0	0	0	0	0	0	0	0	0	0	0	0	0	0	0	Bin_73_full_s_c96
R_1__46__11__46__1__46__15__45__RXN	JCJHMGAA_01191	0	0	0	0	0	0	0	0	0	0	0	0	0	0	0	0	0	0	0	0	0	0	0	0	Bin_53_partial_s_c69
R_1__46__11__46__1__46__15__45__RXN	JCJHMGAA_01361	0	0	0	0	0	0	0	0	0	0	0	0	0	0	0	0	0	0	0	0	0	0	0	0	Bin_53_partial_s_c69
R_1__46__11__46__1__46__15__45__RXN	JCJHMGAA_01984	0	0	0	0	0	0	0	0	0	0	0	0	0	0	0	0	0	0	0	0	0	0	0	0	Bin_53_partial_s_c69
R_1__46__11__46__1__46__15__45__RXN	JCJHMGAA_01985	1	0	0	0	0	0	0	0	0	0	0	0	0	0	0	0	0	0	0	0	0	0	0	0	Bin_53_partial_s_c69
R_1__46__11__46__1__46__15__45__RXN	JHAEKCPH_00346	1	0	1	0	3	3	0	0	0	1	1	1	0	2	0	0	0	0	0	0	0	0	0	0	Bin_64_partial_s_c66
R_1__46__11__46__1__46__15__45__RXN	JHAEKCPH_00381	0	0	0	0	1	0	0	0	0	0	0	0	0	0	0	0	0	0	0	0	0	0	0	0	Bin_64_partial_s_c66
R_1__46__11__46__1__46__15__45__RXN	JHAEKCPH_00739	0	0	0	1	0	0	0	0	0	0	0	0	0	1	0	0	0	0	0	0	0	0	0	0	Bin_64_partial_s_c66
R_1__46__11__46__1__46__15__45__RXN	JHAEKCPH_02266	0	8	1	4	1	10	6	3	1	2	0	0	1	1	3	0	0	0	0	0	0	0	0	0	Bin_64_partial_s_c66
R_1__46__11__46__1__46__15__45__RXN	JHAEKCPH_02774	0	0	0	0	1	0	0	0	0	1	0	0	0	0	2	0	0	0	0	0	0	0	0	0	Bin_64_partial_s_c66
R_1__46__11__46__1__46__15__45__RXN	JHAEKCPH_04404	0	0	0	0	1	0	0	0	0	0	0	0	1	0	2	2	0	0	0	0	0	0	0	0	Bin_64_partial_s_c66
R_1__46__11__46__1__46__15__45__RXN	JHAEKCPH_04730	0	0	0	0	0	0	0	1	0	0	0	0	0	0	0	0	0	0	0	0	0	0	0	0	Bin_64_partial_s_c66
R_1__46__11__46__1__46__15__45__RXN	JHAEKCPH_06172	1	6	0	2	1	8	6	2	0	0	0	0	6	1	1	6	0	0	0	0	0	0	0	0	Bin_64_partial_s_c66
R_1__46__11__46__1__46__15__45__RXN	JHAEKCPH_06506	0	0	0	1	1	2	0	0	0	0	0	0	0	0	0	2	0	0	0	0	0	0	0	1	Bin_64_partial_s_c66
R_1__46__11__46__1__46__15__45__RXN	KAGFPCAP_00314	0	0	0	0	0	0	0	0	0	0	0	0	0	0	0	0	0	0	0	0	0	0	0	0	Bin_20_partial_m_c46_r123
R_1__46__11__46__1__46__15__45__RXN	KAGFPCAP_04439	0	0	0	0	0	0	0	0	0	0	0	0	0	0	0	0	6	0	0	1	0	0	0	0	Bin_20_partial_m_c46_r123
R_1__46__11__46__1__46__15__45__RXN	KFOFEENG_00350	0	0	0	0	0	0	0	0	0	0	0	0	0	0	0	0	0	0	0	0	0	0	0	0	Bin_61_full_m_c99_r18
R_1__46__11__46__1__46__15__45__RXN	KFOFEENG_00400	0	0	0	0	2	4	0	0	0	0	0	0	0	0	0	0	0	0	0	0	0	0	0	0	Bin_61_full_m_c99_r18
R_1__46__11__46__1__46__15__45__RXN	KFOFEENG_00641	0	0	0	0	0	2	1	0	0	0	0	0	0	2	0	0	0	0	0	0	0	0	0	0	Bin_61_full_m_c99_r18
R_1__46__11__46__1__46__15__45__RXN	KFOFEENG_02211	0	0	0	0	6	26	6	0	0	0	0	0	0	4	0	4	0	0	0	0	0	0	1	0	Bin_61_full_m_c99_r18
R_1__46__11__46__1__46__15__45__RXN	KFOFEENG_02835	0	0	0	0	4	20	3	0	0	0	0	0	2	7	2	2	0	1	0	0	0	0	0	0	Bin_61_full_m_c99_r18
R_1__46__11__46__1__46__15__45__RXN	KFOFEENG_03673	0	0	0	0	11	15	13	0	0	0	0	0	1	0	0	7	0	0	0	0	0	0	0	0	Bin_61_full_m_c99_r18
R_1__46__11__46__1__46__15__45__RXN	KJDPLIMG_00129	0	0	0	0	0	0	0	0	0	0	0	0	0	2	0	3	0	0	0	0	0	0	0	1	Bin_37_full_s_c95
R_1__46__11__46__1__46__15__45__RXN	KJDPLIMG_01537	0	0	0	0	0	1	1	0	0	2	3	0	1	2	3	0	0	0	0	0	0	0	0	0	Bin_37_full_s_c95
R_1__46__11__46__1__46__15__45__RXN	KJDPLIMG_02090	0	0	0	0	4	3	0	0	0	4	1	0	7	9	1	8	0	0	0	0	0	0	0	0	Bin_37_full_s_c95
R_1__46__11__46__1__46__15__45__RXN	KJDPLIMG_02557	0	0	0	0	0	0	1	0	0	1	2	0	0	1	1	4	0	0	0	0	0	0	0	0	Bin_37_full_s_c95
R_1__46__11__46__1__46__15__45__RXN	KJDPLIMG_03815	0	0	0	0	0	1	1	0	0	2	1	0	1	2	2	1	0	0	0	0	0	0	0	0	Bin_37_full_s_c95
R_1__46__11__46__1__46__15__45__RXN	KJDPLIMG_04652	0	0	0	0	0	0	2	0	0	0	0	1	0	5	1	1	0	0	0	0	0	0	0	0	Bin_37_full_s_c95
R_1__46__11__46__1__46__15__45__RXN	KJDPLIMG_04858	0	0	0	0	1	2	0	0	0	0	0	0	0	0	0	0	0	0	0	0	0	0	0	0	Bin_37_full_s_c95
R_1__46__11__46__1__46__15__45__RXN	KJFHEHME_00705	0	0	0	0	0	0	0	0	3	9	12	3	1	5	1	1	0	0	0	0	0	0	0	0	Bin_18_full_s_c99
R_1__46__11__46__1__46__15__45__RXN	KJFHEHME_00818	0	0	0	0	0	0	0	0	1	1	2	1	0	1	0	0	0	0	0	0	0	0	0	0	Bin_18_full_s_c99
R_1__46__11__46__1__46__15__45__RXN	KJFHEHME_01262	4	1	0	1	0	0	2	1	7	3	7	0	0	1	1	12	0	0	0	1	0	0	0	0	Bin_18_full_s_c99
R_1__46__11__46__1__46__15__45__RXN	KJFHEHME_01265	0	0	0	0	0	0	0	0	30	43	121	43	11	10	6	13	0	0	0	0	0	0	0	0	Bin_18_full_s_c99
R_1__46__11__46__1__46__15__45__RXN	KJFHEHME_01714	0	0	0	0	0	0	0	0	4	3	4	1	10	7	3	5	0	0	0	0	0	0	0	0	Bin_18_full_s_c99
R_1__46__11__46__1__46__15__45__RXN	KJFHEHME_01959	0	0	0	0	0	0	0	0	32	37	63	1	3	8	1	8	0	0	0	0	0	0	0	0	Bin_18_full_s_c99
R_1__46__11__46__1__46__15__45__RXN	KJFHEHME_03280	0	0	0	0	0	0	0	0	1	1	6	2	0	0	1	1	0	0	0	0	0	0	0	0	Bin_18_full_s_c99
R_1__46__11__46__1__46__15__45__RXN	KJFHEHME_03667	0	0	0	1	0	0	0	0	2	0	0	0	0	0	0	0	0	0	0	0	0	0	0	0	Bin_18_full_s_c99
R_1__46__11__46__1__46__15__45__RXN	KLCCENNL_01352	0	0	0	1	0	0	0	0	0	0	0	0	0	0	0	0	0	0	0	0	1	0	0	0	Bin_40_partial_s_c86
R_1__46__11__46__1__46__15__45__RXN	KLCCENNL_02589	1	2	4	5	0	0	1	0	0	0	0	0	0	0	0	0	0	0	0	0	0	0	0	0	Bin_40_partial_s_c86
R_1__46__11__46__1__46__15__45__RXN	KLCCENNL_02632	0	1	0	1	1	1	1	1	0	0	0	0	0	0	0	0	0	0	0	0	1	0	0	0	Bin_40_partial_s_c86
R_1__46__11__46__1__46__15__45__RXN	KLCCENNL_03042	5	5	0	15	0	1	0	3	0	0	0	0	0	0	0	0	0	1	1	0	1	0	0	2	Bin_40_partial_s_c86
R_1__46__11__46__1__46__15__45__RXN	KLEKELNG_00552	0	0	0	0	0	0	0	0	0	0	0	0	0	0	0	0	1	0	1	1	0	0	0	0	Bin_51_partial_s_c42
R_1__46__11__46__1__46__15__45__RXN	KLEKELNG_01229	0	0	0	0	0	0	0	0	0	0	0	0	0	0	0	0	0	0	0	0	0	0	0	0	Bin_51_partial_s_c42
R_1__46__11__46__1__46__15__45__RXN	KLEKELNG_02061	0	0	0	0	0	0	0	0	0	0	0	0	0	0	0	0	2	0	0	0	0	0	0	0	Bin_51_partial_s_c42
R_1__46__11__46__1__46__15__45__RXN	KOBLPIHN_00455	0	0	0	0	0	0	0	0	0	0	0	0	0	0	0	0	45	5	37	18	0	0	1	1	Bin_52_full_s_c100
R_1__46__11__46__1__46__15__45__RXN	KOBLPIHN_01781	0	0	0	0	0	0	0	0	1	0	0	0	0	0	0	0	6	8	5	3	1	0	0	0	Bin_52_full_s_c100
R_1__46__11__46__1__46__15__45__RXN	KOBLPIHN_01788	0	0	0	0	0	0	0	0	0	0	0	0	0	0	0	0	1	0	5	2	0	0	0	0	Bin_52_full_s_c100
R_1__46__11__46__1__46__15__45__RXN	KOBLPIHN_01848	0	0	0	0	0	0	0	0	0	0	0	0	0	0	0	0	13	1	16	4	0	0	0	0	Bin_52_full_s_c100
R_1__46__11__46__1__46__15__45__RXN	KOBLPIHN_02303	0	0	0	0	0	1	0	0	0	0	0	0	0	0	0	0	18	2	11	7	0	0	0	1	Bin_52_full_s_c100
R_1__46__11__46__1__46__15__45__RXN	KOBLPIHN_02599	0	0	0	0	0	0	0	0	0	0	0	0	0	0	0	0	25	4	10	9	0	0	0	0	Bin_52_full_s_c100
R_1__46__11__46__1__46__15__45__RXN	KOMGAMFL_00375	0	0	0	0	0	0	0	0	0	0	0	0	0	1	0	0	0	0	0	0	0	0	0	0	Bin_34_partial_s_c76
R_1__46__11__46__1__46__15__45__RXN	KOMGAMFL_00834	0	0	0	0	0	0	0	0	0	0	0	0	1	0	0	0	0	0	0	0	0	0	0	1	Bin_34_partial_s_c76
R_1__46__11__46__1__46__15__45__RXN	KOMGAMFL_01481	0	0	0	0	0	0	0	0	0	0	0	0	0	0	0	0	0	0	0	0	0	0	0	0	Bin_34_partial_s_c76
R_1__46__11__46__1__46__15__45__RXN	KOMGAMFL_02324	0	0	0	0	0	0	0	0	0	0	1	0	0	0	0	0	0	0	0	0	0	0	0	0	Bin_34_partial_s_c76
R_1__46__11__46__1__46__15__45__RXN	LEBPFPBJ_01494	1	2	1	2	2	4	1	1	3	7	4	3	1	9	2	12	0	1	0	0	0	0	0	0	Bin_19_partial_m_c30_r15
R_1__46__11__46__1__46__15__45__RXN	LEBPFPBJ_02155	0	0	0	0	0	0	0	0	0	0	0	0	0	0	0	0	0	0	0	0	0	0	0	0	Bin_19_partial_m_c30_r15
R_1__46__11__46__1__46__15__45__RXN	LEBPFPBJ_02769	0	0	0	0	0	0	0	0	0	0	0	0	0	0	0	0	8	4	4	0	0	0	0	0	Bin_19_partial_m_c30_r15
R_1__46__11__46__1__46__15__45__RXN	LEBPFPBJ_04048	1	1	1	0	1	0	0	0	0	0	2	0	1	1	0	1	0	0	0	0	0	0	0	0	Bin_19_partial_m_c30_r15
R_1__46__11__46__1__46__15__45__RXN	LEBPFPBJ_04221	0	0	0	1	0	0	0	0	0	1	0	1	0	0	2	0	0	0	0	0	0	0	0	0	Bin_19_partial_m_c30_r15
R_1__46__11__46__1__46__15__45__RXN	LEBPFPBJ_04966	1	0	0	0	0	1	0	0	0	0	0	0	0	1	0	0	0	0	0	0	0	0	0	0	Bin_19_partial_m_c30_r15
R_1__46__11__46__1__46__15__45__RXN	LEBPFPBJ_05068	0	0	0	0	0	0	0	0	0	0	0	0	0	0	0	0	1	0	1	0	0	1	0	1	Bin_19_partial_m_c30_r15
R_1__46__11__46__1__46__15__45__RXN	LEOHAJAL_01060	0	0	0	0	0	0	0	0	0	0	0	0	0	0	0	0	0	0	0	0	0	0	0	0	Bin_69_partial_s_c87
R_1__46__11__46__1__46__15__45__RXN	LEOHAJAL_01264	0	0	0	0	0	0	0	0	0	0	0	0	0	0	0	0	0	0	0	0	0	2	0	0	Bin_69_partial_s_c87
R_1__46__11__46__1__46__15__45__RXN	LEOHAJAL_02127	0	0	0	0	0	0	0	0	0	0	0	0	0	0	0	0	0	0	0	2	0	0	0	0	Bin_69_partial_s_c87
R_1__46__11__46__1__46__15__45__RXN	LEOHAJAL_02779	0	0	0	0	0	0	0	0	0	0	0	0	0	0	0	0	13	6	14	4	0	0	0	0	Bin_69_partial_s_c87
R_1__46__11__46__1__46__15__45__RXN	LEOHAJAL_02837	0	0	0	0	0	0	0	0	0	0	0	0	0	0	0	0	13	3	9	4	1	0	0	2	Bin_69_partial_s_c87
R_1__46__11__46__1__46__15__45__RXN	LEOHAJAL_02963	0	0	0	0	0	0	0	0	0	0	0	0	0	0	0	0	2	0	8	2	0	0	0	1	Bin_69_partial_s_c87
R_1__46__11__46__1__46__15__45__RXN	LNHJPNFH_00297	0	0	0	0	0	0	0	0	156	173	475	16	100	34	18	60	1	0	0	0	0	0	0	0	Bin_67_full_s_c100
R_1__46__11__46__1__46__15__45__RXN	LNHJPNFH_01936	0	0	0	0	0	0	0	0	23	26	58	3	4	3	0	1	0	0	0	0	0	0	0	0	Bin_67_full_s_c100
R_1__46__11__46__1__46__15__45__RXN	LNHJPNFH_02492	0	0	0	0	0	0	0	0	6	10	23	2	2	1	0	4	0	0	0	0	0	0	0	0	Bin_67_full_s_c100
R_1__46__11__46__1__46__15__45__RXN	LNHJPNFH_03036	0	0	0	0	0	0	0	0	0	0	0	0	0	0	0	0	0	0	0	0	0	0	0	0	Bin_67_full_s_c100
R_1__46__11__46__1__46__15__45__RXN	LNHJPNFH_04516	0	0	0	0	0	0	0	0	14	5	49	0	3	4	4	1	0	0	0	0	0	0	0	0	Bin_67_full_s_c100
R_1__46__11__46__1__46__15__45__RXN	LNHJPNFH_05267	0	1	0	2	0	0	0	0	73	53	220	10	24	12	18	17	0	0	0	0	0	0	0	0	Bin_67_full_s_c100
R_1__46__11__46__1__46__15__45__RXN	LNNLIAFL_00077	0	0	0	0	0	0	0	0	0	0	0	0	0	0	0	0	0	0	0	0	0	0	0	0	Bin_1_partial_m_c45_r58
R_1__46__11__46__1__46__15__45__RXN	MABPJGPD_00595	0	0	0	0	0	0	0	0	0	0	0	0	0	0	0	0	28	8	9	3	0	0	0	1	Bin_15_full_s_c93
R_1__46__11__46__1__46__15__45__RXN	MABPJGPD_00749	0	0	0	0	0	0	0	0	0	0	0	0	0	0	0	0	0	1	0	1	0	1	0	0	Bin_15_full_s_c93
R_1__46__11__46__1__46__15__45__RXN	MABPJGPD_01172	0	0	0	0	0	0	0	0	0	0	0	0	0	0	0	0	6	0	0	0	0	0	0	0	Bin_15_full_s_c93
R_1__46__11__46__1__46__15__45__RXN	MABPJGPD_01454	0	0	0	0	0	0	0	0	0	0	0	0	0	0	0	0	1	0	1	2	0	0	0	0	Bin_15_full_s_c93
R_1__46__11__46__1__46__15__45__RXN	MABPJGPD_01794	0	0	0	0	0	0	0	0	0	0	0	0	0	0	0	0	1	0	0	0	0	0	0	0	Bin_15_full_s_c93
R_1__46__11__46__1__46__15__45__RXN	MABPJGPD_04374	0	0	0	0	0	0	0	0	0	0	0	0	0	0	0	0	0	0	0	1	0	0	0	0	Bin_15_full_s_c93
R_1__46__11__46__1__46__15__45__RXN	MABPJGPD_06190	0	0	0	0	0	0	0	0	0	0	0	0	0	0	0	0	6	1	1	0	0	0	0	0	Bin_15_full_s_c93
R_1__46__11__46__1__46__15__45__RXN	MAFGALOI_01910	0	0	0	0	0	0	0	0	0	0	0	0	0	0	0	0	0	0	0	0	0	0	0	0	Bin_62_partial_s_c48
R_1__46__11__46__1__46__15__45__RXN	MCCKIFKA_00350	0	0	0	0	0	0	0	0	0	0	0	0	0	0	0	0	0	0	0	0	0	0	0	0	Bin_43_partial_s_c65
R_1__46__11__46__1__46__15__45__RXN	MCCKIFKA_00452	0	0	0	0	0	0	0	0	0	0	2	0	0	0	0	0	0	0	0	0	0	0	0	0	Bin_43_partial_s_c65
R_1__46__11__46__1__46__15__45__RXN	MCCKIFKA_00715	1	0	0	0	0	0	0	1	4	0	9	1	2	0	2	1	0	0	0	0	0	0	0	0	Bin_43_partial_s_c65
R_1__46__11__46__1__46__15__45__RXN	MCCKIFKA_02826	0	0	0	0	0	0	0	0	0	0	3	0	0	0	0	0	0	0	0	0	0	0	0	0	Bin_43_partial_s_c65
R_1__46__11__46__1__46__15__45__RXN	MCHELOGF_00056	0	0	0	0	0	0	0	0	0	0	5	0	0	0	0	0	0	0	0	0	0	0	0	0	Bin_10_partial_s_c65
R_1__46__11__46__1__46__15__45__RXN	MCHELOGF_00172	0	0	0	0	0	0	0	0	0	0	2	0	0	0	0	0	0	0	0	0	0	0	0	0	Bin_10_partial_s_c65
R_1__46__11__46__1__46__15__45__RXN	MCHELOGF_03055	0	0	0	0	0	0	0	0	0	1	0	0	0	0	0	0	0	0	0	0	0	0	0	0	Bin_10_partial_s_c65
R_1__46__11__46__1__46__15__45__RXN	MCHELOGF_03259	0	0	0	0	0	0	0	0	1	0	1	0	0	0	0	0	0	0	0	0	0	0	0	0	Bin_10_partial_s_c65
R_1__46__11__46__1__46__15__45__RXN	MDAHCIGN_00604	0	0	0	0	0	0	0	0	0	0	0	0	0	0	0	0	0	0	0	0	0	0	0	0	Bin_59_partial_s_c78
R_1__46__11__46__1__46__15__45__RXN	MDAHCIGN_01529	0	2	0	0	0	0	0	0	0	0	0	0	0	1	0	0	0	0	0	0	0	0	0	0	Bin_59_partial_s_c78
R_1__46__11__46__1__46__15__45__RXN	MDAHCIGN_02118	0	0	0	0	0	0	0	0	0	0	0	0	0	0	0	0	0	0	0	0	0	1	0	0	Bin_59_partial_s_c78
R_1__46__11__46__1__46__15__45__RXN	MDAHCIGN_02905	0	0	0	6	0	0	0	0	0	0	0	0	0	0	0	0	0	0	0	0	0	0	0	0	Bin_59_partial_s_c78
R_1__46__11__46__1__46__15__45__RXN	MDAHCIGN_02997	0	18	3	14	0	2	0	0	0	0	0	0	0	0	0	0	0	0	0	0	0	0	0	0	Bin_59_partial_s_c78
R_1__46__11__46__1__46__15__45__RXN	MENLBADE_00292	0	0	0	0	0	0	0	0	0	0	0	0	0	0	0	0	0	0	0	0	0	0	0	0	Bin_48_full_s_c97
R_1__46__11__46__1__46__15__45__RXN	MENLBADE_00518	0	8	2	5	2	3	1	3	1	3	1	1	2	2	7	3	0	0	0	0	0	0	0	0	Bin_48_full_s_c97
R_1__46__11__46__1__46__15__45__RXN	MENLBADE_01514	0	1	0	1	1	1	0	0	2	1	0	0	2	4	1	4	0	0	0	0	0	0	0	0	Bin_48_full_s_c97
R_1__46__11__46__1__46__15__45__RXN	MENLBADE_03125	0	0	0	0	0	0	0	0	0	0	0	0	0	0	2	2	0	0	0	0	0	0	0	0	Bin_48_full_s_c97
R_1__46__11__46__1__46__15__45__RXN	MENLBADE_03126	0	0	0	0	0	0	0	0	0	0	0	0	0	0	0	0	0	0	0	0	0	0	0	0	Bin_48_full_s_c97
R_1__46__11__46__1__46__15__45__RXN	MENLBADE_03202	0	0	0	0	0	0	0	0	0	0	0	0	0	0	2	0	0	0	0	0	0	0	0	0	Bin_48_full_s_c97
R_1__46__11__46__1__46__15__45__RXN	MENLBADE_03203	0	0	0	1	0	0	1	0	0	0	1	0	1	1	1	0	0	0	0	0	0	0	0	0	Bin_48_full_s_c97
R_1__46__11__46__1__46__15__45__RXN	MENLBADE_04881	0	0	0	1	3	2	1	1	0	0	1	0	2	4	2	3	0	0	0	0	0	0	0	0	Bin_48_full_s_c97
R_1__46__11__46__1__46__15__45__RXN	MHOADAIC_00481	0	0	0	0	0	1	0	0	711	691	902	237	706	782	479	1187	1221	674	434	155	15	10	8	41	Bin_74_full_m_c99_r16
R_1__46__11__46__1__46__15__45__RXN	MHOADAIC_00768	0	0	0	0	0	0	0	0	93	50	97	32	104	76	102	140	99	73	30	8	4	4	2	9	Bin_74_full_m_c99_r16
R_1__46__11__46__1__46__15__45__RXN	MHOADAIC_01193	0	0	0	0	0	2	0	0	183	114	228	74	385	266	43	874	114	42	79	24	8	1	1	1	Bin_74_full_m_c99_r16
R_1__46__11__46__1__46__15__45__RXN	MHOADAIC_01542	0	0	0	0	0	0	0	0	18	18	11	6	28	16	8	42	27	28	18	4	0	1	0	3	Bin_74_full_m_c99_r16
R_1__46__11__46__1__46__15__45__RXN	MHOADAIC_01782	0	3	0	0	0	0	0	0	96	87	112	57	171	166	106	351	138	105	51	23	6	2	4	19	Bin_74_full_m_c99_r16
R_1__46__11__46__1__46__15__45__RXN	MHOADAIC_03578	0	0	1	2	3	0	1	0	1079	659	1196	318	587	572	120	485	1145	490	349	258	20	3	3	18	Bin_74_full_m_c99_r16
R_1__46__11__46__1__46__15__45__RXN	MHOADAIC_04363	0	0	0	0	0	0	0	0	261	166	255	81	48	68	26	52	332	94	46	44	1	0	1	6	Bin_74_full_m_c99_r16
R_1__46__11__46__1__46__15__45__RXN	MKCMLHLN_01614	0	0	1	1	0	0	0	0	0	2	1	0	0	0	0	0	0	0	0	0	0	0	0	0	Bin_25_full_s_c98
R_1__46__11__46__1__46__15__45__RXN	MKCMLHLN_03610	0	0	1	1	1	0	0	0	0	0	1	0	0	0	0	1	0	0	0	0	0	0	0	0	Bin_25_full_s_c98
R_1__46__11__46__1__46__15__45__RXN	MKCMLHLN_03802	0	0	1	0	0	1	0	0	0	0	0	0	0	0	0	0	0	0	0	0	0	0	0	0	Bin_25_full_s_c98
R_1__46__11__46__1__46__15__45__RXN	MKCMLHLN_03803	0	2	3	9	11	22	8	0	0	2	0	0	12	29	10	28	1	0	0	0	0	0	0	0	Bin_25_full_s_c98
R_1__46__11__46__1__46__15__45__RXN	MKCMLHLN_04305	0	5	3	5	5	2	1	1	1	1	7	0	0	2	1	3	0	0	0	0	0	0	0	1	Bin_25_full_s_c98
R_1__46__11__46__1__46__15__45__RXN	MKCMLHLN_06658	0	0	0	0	3	0	0	0	0	0	0	0	0	0	0	2	0	0	0	0	0	0	0	0	Bin_25_full_s_c98
R_1__46__11__46__1__46__15__45__RXN	MKCMLHLN_06718	0	1	0	1	0	7	0	0	0	1	0	0	0	2	1	4	0	0	0	0	0	0	0	0	Bin_25_full_s_c98
R_1__46__11__46__1__46__15__45__RXN	MKCMLHLN_07345	0	0	0	0	0	0	2	0	0	0	0	0	0	9	0	3	0	0	0	0	0	0	0	0	Bin_25_full_s_c98
R_1__46__11__46__1__46__15__45__RXN	MPJEEEHB_00968	3	1	1	5	0	3	0	1	0	0	0	0	0	0	1	0	39	18	14	20	0	1	0	1	Bin_45_partial_s_c85
R_1__46__11__46__1__46__15__45__RXN	MPJEEEHB_01231	5	17	7	32	19	28	4	13	0	0	0	0	0	0	2	0	336	208	390	104	3	2	0	20	Bin_45_partial_s_c85
R_1__46__11__46__1__46__15__45__RXN	MPJEEEHB_01883	9	52	28	77	22	57	7	11	2	1	1	1	1	0	1	0	1411	728	1081	428	12	3	5	23	Bin_45_partial_s_c85
R_1__46__11__46__1__46__15__45__RXN	MPJEEEHB_03049	1	3	1	1	0	7	1	0	0	0	0	0	2	0	0	0	23	24	44	11	1	1	0	0	Bin_45_partial_s_c85
R_1__46__11__46__1__46__15__45__RXN	MPJEEEHB_03924	1	3	2	0	0	0	1	1	0	0	0	0	0	0	0	0	25	14	40	11	0	1	0	0	Bin_45_partial_s_c85
R_1__46__11__46__1__46__15__45__RXN	NCMCMPIN_18817	0	0	0	0	0	0	0	0	0	0	0	0	0	0	1	0	0	0	0	0	0	0	0	0	Bin_65_partial_m_c25_r14
R_1__46__11__46__1__46__15__45__RXN	NCMCMPIN_24944	0	0	0	0	0	3	0	0	0	2	0	0	1	5	0	0	2	0	0	0	0	4	0	0	Bin_65_partial_m_c25_r14
R_1__46__11__46__1__46__15__45__RXN	NGOFKEJL_00124	0	0	0	0	0	0	0	0	0	0	0	0	0	1	0	1	0	0	0	0	0	0	0	0	Bin_70_full_s_c99
R_1__46__11__46__1__46__15__45__RXN	NGOFKEJL_00782	0	0	0	0	0	0	0	0	0	0	0	0	0	0	0	0	0	0	0	0	0	0	0	0	Bin_70_full_s_c99
R_1__46__11__46__1__46__15__45__RXN	NGOFKEJL_01565	0	0	1	0	2	4	2	0	0	0	0	1	3	0	4	10	0	0	0	0	0	0	0	0	Bin_70_full_s_c99
R_1__46__11__46__1__46__15__45__RXN	NGOFKEJL_02934	0	0	0	0	2	5	1	0	0	0	0	0	0	2	0	2	0	0	0	0	0	0	0	0	Bin_70_full_s_c99
R_1__46__11__46__1__46__15__45__RXN	NGOFKEJL_03296	1	0	1	1	0	1	0	0	0	1	1	1	0	2	0	7	0	0	0	0	0	0	0	0	Bin_70_full_s_c99
R_1__46__11__46__1__46__15__45__RXN	NPKDCBIJ_00559	0	0	0	0	0	0	0	0	0	0	0	0	0	0	0	0	0	0	0	0	0	0	0	0	Bin_71_partial_s_c78
R_1__46__11__46__1__46__15__45__RXN	NPKDCBIJ_00800	0	0	0	0	0	0	0	0	0	0	0	0	0	0	0	0	0	0	0	0	0	0	0	0	Bin_71_partial_s_c78
R_1__46__11__46__1__46__15__45__RXN	NPKDCBIJ_01105	0	0	0	0	0	0	0	0	0	0	0	0	1	1	0	0	0	0	0	0	0	0	0	0	Bin_71_partial_s_c78
R_1__46__11__46__1__46__15__45__RXN	NPKDCBIJ_01869	0	2	0	1	0	0	0	1	0	3	0	0	0	0	0	0	0	0	0	0	0	0	0	0	Bin_71_partial_s_c78
R_1__46__11__46__1__46__15__45__RXN	NPKDCBIJ_01911	1	4	1	2	0	4	0	3	0	1	2	0	0	1	0	1	0	0	0	0	0	0	0	0	Bin_71_partial_s_c78
R_1__46__11__46__1__46__15__45__RXN	NPKDCBIJ_02075	0	0	0	0	0	0	0	0	0	0	0	0	0	0	0	1	0	0	0	0	0	0	0	0	Bin_71_partial_s_c78
R_1__46__11__46__1__46__15__45__RXN	NPKDCBIJ_02867	0	0	0	0	0	0	0	0	0	0	0	0	1	2	1	1	0	0	0	0	0	0	0	0	Bin_71_partial_s_c78
R_1__46__11__46__1__46__15__45__RXN	NPKDCBIJ_03055	0	1	0	0	0	0	0	0	0	0	0	0	0	0	0	0	0	0	0	0	0	0	0	0	Bin_71_partial_s_c78
R_1__46__11__46__1__46__15__45__RXN	NPKDCBIJ_03124	2	8	2	2	5	7	0	2	0	1	5	0	2	2	0	13	0	1	0	0	0	0	0	0	Bin_71_partial_s_c78
R_1__46__11__46__1__46__15__45__RXN	NPKDCBIJ_03160	0	0	0	0	0	0	0	0	0	0	3	0	0	0	0	0	0	0	0	0	0	0	0	0	Bin_71_partial_s_c78
R_1__46__11__46__1__46__15__45__RXN	OAFMHBEG_00352	1	0	1	0	0	0	0	0	0	0	0	0	0	0	0	0	0	0	0	0	0	0	0	1	Bin_50_full_s_c97
R_1__46__11__46__1__46__15__45__RXN	OAFMHBEG_01102	4	4	0	1	0	0	0	2	0	0	0	2	0	0	0	2	0	0	0	0	0	0	0	0	Bin_50_full_s_c97
R_1__46__11__46__1__46__15__45__RXN	OAFMHBEG_01231	0	0	0	0	0	1	1	1	0	0	0	0	0	0	0	0	0	0	0	0	0	0	0	0	Bin_50_full_s_c97
R_1__46__11__46__1__46__15__45__RXN	OAFMHBEG_01232	0	1	0	0	0	0	1	0	0	0	0	0	0	0	0	0	0	0	0	0	0	0	0	0	Bin_50_full_s_c97
R_1__46__11__46__1__46__15__45__RXN	OAFMHBEG_01648	0	0	0	0	1	0	0	0	0	0	0	0	0	0	0	0	0	0	0	0	0	0	0	0	Bin_50_full_s_c97
R_1__46__11__46__1__46__15__45__RXN	OAFMHBEG_03200	0	0	0	0	0	0	0	0	0	0	0	0	0	0	0	0	0	0	0	0	0	0	0	0	Bin_50_full_s_c97
R_1__46__11__46__1__46__15__45__RXN	OAFMHBEG_03596	0	1	0	0	0	0	0	0	0	0	0	0	0	0	0	0	0	0	0	0	0	0	0	0	Bin_50_full_s_c97
R_1__46__11__46__1__46__15__45__RXN	OHEALFOB_00491	0	0	0	0	0	0	0	0	0	0	0	0	0	1	0	2	1	0	0	0	0	0	0	0	Bin_28_full_s_c99
R_1__46__11__46__1__46__15__45__RXN	OHEALFOB_00492	0	0	0	0	0	0	0	0	0	0	0	0	0	1	0	0	0	0	0	0	0	0	0	0	Bin_28_full_s_c99
R_1__46__11__46__1__46__15__45__RXN	OHEALFOB_00850	0	0	0	1	0	0	0	0	0	1	0	0	1	6	0	5	0	0	0	0	0	0	0	0	Bin_28_full_s_c99
R_1__46__11__46__1__46__15__45__RXN	OHEALFOB_00994	0	0	0	0	0	0	0	0	0	0	0	0	8	9	2	15	0	0	0	0	0	0	0	0	Bin_28_full_s_c99
R_1__46__11__46__1__46__15__45__RXN	OHEALFOB_01893	0	0	0	0	0	0	0	0	0	0	0	0	0	1	0	1	0	0	0	0	0	0	0	0	Bin_28_full_s_c99
R_1__46__11__46__1__46__15__45__RXN	OHEALFOB_02131	0	0	0	0	0	0	0	0	0	0	0	0	0	0	0	0	0	0	0	0	0	0	0	0	Bin_28_full_s_c99
R_1__46__11__46__1__46__15__45__RXN	OHEALFOB_02580	0	0	0	0	0	0	0	0	0	0	0	0	0	0	0	0	0	0	0	0	0	0	0	0	Bin_28_full_s_c99
R_1__46__11__46__1__46__15__45__RXN	OJCOGNOL_01410	0	0	0	0	0	0	0	0	0	0	0	0	0	0	0	0	0	0	0	0	0	0	0	0	Bin_44_full_s_c94
R_1__46__11__46__1__46__15__45__RXN	OJCOGNOL_01977	0	0	0	0	0	0	0	0	0	0	0	0	0	0	0	0	0	0	0	0	0	0	0	0	Bin_44_full_s_c94
R_1__46__11__46__1__46__15__45__RXN	OJCOGNOL_04373	0	0	0	0	0	0	0	0	0	0	0	0	0	0	0	0	0	0	0	0	0	0	0	0	Bin_44_full_s_c94
R_1__46__11__46__1__46__15__45__RXN	OJCOGNOL_04669	0	0	0	0	1	2	2	0	0	0	0	0	0	0	0	0	0	0	0	0	0	0	0	0	Bin_44_full_s_c94
R_1__46__11__46__1__46__15__45__RXN	OJCOGNOL_05156	0	0	0	0	0	1	0	0	0	0	0	0	0	0	0	0	0	0	0	0	0	0	0	0	Bin_44_full_s_c94
R_1__46__11__46__1__46__15__45__RXN	OJCOGNOL_05297	0	1	0	0	0	1	0	0	0	0	0	0	0	0	0	0	0	0	0	0	0	0	0	0	Bin_44_full_s_c94
R_1__46__11__46__1__46__15__45__RXN	OMOKKBBL_01678	0	0	0	0	0	0	0	0	0	0	0	0	0	0	0	0	12	4	6	0	0	0	0	0	Bin_17_partial_m_c82_r33
R_1__46__11__46__1__46__15__45__RXN	OMOKKBBL_02927	0	0	0	0	0	1	0	0	0	0	0	0	0	0	1	0	3	2	0	0	0	0	0	0	Bin_17_partial_m_c82_r33
R_1__46__11__46__1__46__15__45__RXN	OMOKKBBL_03442	0	4	0	0	2	0	0	0	0	0	0	0	0	0	0	0	0	0	0	0	0	0	0	0	Bin_17_partial_m_c82_r33
R_1__46__11__46__1__46__15__45__RXN	OMOKKBBL_05848	0	0	0	2	0	1	0	0	0	0	0	0	0	0	0	0	1	1	3	1	0	0	0	0	Bin_17_partial_m_c82_r33
R_1__46__11__46__1__46__15__45__RXN	ONKHHENJ_00556	0	2	0	0	0	4	0	0	0	0	0	0	0	0	0	0	2	0	0	0	0	0	0	0	Bin_27_partial_s_c60
R_1__46__11__46__1__46__15__45__RXN	ONKHHENJ_00644	0	0	0	0	0	0	0	0	0	0	0	0	0	0	0	0	0	0	0	0	0	0	0	0	Bin_27_partial_s_c60
R_1__46__11__46__1__46__15__45__RXN	ONKHHENJ_01420	0	3	0	0	0	0	0	0	0	0	0	0	0	0	0	0	0	0	0	0	0	0	0	0	Bin_27_partial_s_c60
R_1__46__11__46__1__46__15__45__RXN	ONKHHENJ_02555	0	1	0	0	0	0	0	0	0	0	0	0	0	0	0	0	0	0	0	0	0	0	0	0	Bin_27_partial_s_c60
R_1__46__11__46__1__46__15__45__RXN	PNALMAHA_00107	0	1	0	0	0	0	0	0	0	0	0	0	0	0	0	0	26	16	16	5	0	1	0	2	Bin_63_full_s_c98
R_1__46__11__46__1__46__15__45__RXN	PNALMAHA_00343	0	0	0	0	0	0	0	0	0	0	0	0	0	0	0	0	23	5	8	1	1	0	0	1	Bin_63_full_s_c98
R_1__46__11__46__1__46__15__45__RXN	PNALMAHA_00384	0	0	0	0	0	0	0	0	0	0	0	0	0	0	0	0	12	9	9	1	1	0	0	1	Bin_63_full_s_c98
R_1__46__11__46__1__46__15__45__RXN	PNALMAHA_02155	0	0	0	0	0	0	0	0	0	0	0	0	0	0	0	0	5	0	0	0	0	0	0	0	Bin_63_full_s_c98
R_1__46__11__46__1__46__15__45__RXN	PNALMAHA_02436	0	0	0	0	0	0	0	0	0	0	0	0	0	0	0	0	10	2	9	1	3	0	0	2	Bin_63_full_s_c98
R_1__46__12__46__1__46__3__45__RXN	AFBKCADA_01734	0	0	0	0	2	0	0	0	0	0	0	0	0	0	0	0	3	0	0	0	1	0	0	0	Bin_26_partial_m_c50_r16
R_1__46__12__46__1__46__3__45__RXN	AGBEPPKH_00170	0	0	0	0	0	0	0	0	0	0	0	0	0	0	0	0	0	0	0	2	0	0	0	0	Bin_60_partial_s_c28
R_1__46__12__46__1__46__3__45__RXN	DFEKLLGM_01179	1	2	3	6	1	6	0	3	0	0	0	0	0	0	0	0	0	0	0	0	0	0	0	0	Bin_36_full_s_c99
R_1__46__12__46__1__46__3__45__RXN	EDEAGHAM_02579	0	0	0	0	0	0	0	0	0	0	0	0	1	9	2	5	0	0	0	0	0	0	0	0	Bin_32_full_s_c100
R_1__46__12__46__1__46__3__45__RXN	EPDGEDFC_00015	0	2	1	1	1	1	0	0	0	2	1	0	1	0	0	4	0	0	0	0	0	0	0	0	Bin_29_full_m_c100_r18
R_1__46__12__46__1__46__3__45__RXN	EPDGEDFC_01190	7	103	11	30	4	6	5	1	7	62	22	19	3	21	2	3	812	261	280	223	7	5	8	33	Bin_29_full_m_c100_r18
R_1__46__12__46__1__46__3__45__RXN	EPDGEDFC_04138	0	0	0	0	0	0	0	0	0	0	0	0	0	0	0	0	5	0	2	2	1	0	0	0	Bin_29_full_m_c100_r18
R_1__46__12__46__1__46__3__45__RXN	MENLBADE_04526	0	1	0	0	2	0	0	0	1	1	4	0	3	2	1	6	0	0	0	0	0	0	0	0	Bin_48_full_s_c97
R_1__46__12__46__1__46__3__45__RXN	OJCOGNOL_04325	0	0	0	0	0	4	0	0	0	0	0	0	0	0	0	0	0	0	0	0	0	0	0	0	Bin_44_full_s_c94
R_1__46__12__46__1__46__3__45__RXN	PNALMAHA_01766	0	0	0	0	0	0	0	0	0	0	0	0	0	0	0	0	51	23	23	8	0	0	0	5	Bin_63_full_s_c98
R_1__46__13__46__11__46__15__45__RXN	AHCICKPM_00728	0	0	0	0	0	0	0	0	0	0	0	0	0	0	0	0	0	0	0	1	0	0	0	0	Bin_42_full_m_c98_r21
R_1__46__13__46__11__46__15__45__RXN	MENLBADE_03421	0	0	0	0	0	2	0	0	0	0	0	0	2	0	1	2	0	0	0	0	0	0	0	0	Bin_48_full_s_c97
R_1__46__13__46__11__46__16__45__RXN	ECHECFLJ_00471	0	0	0	0	0	0	0	0	0	0	0	0	0	0	0	1	0	0	0	0	0	0	0	0	Bin_12_partial_s_c38
R_1__46__13__46__11__46__16__45__RXN	EPDGEDFC_02460	0	1	0	2	0	0	0	0	0	0	0	1	0	0	0	0	7	7	10	11	0	1	0	3	Bin_29_full_m_c100_r18
R_1__46__13__46__11__46__25__45__RXN	AFBKCADA_00565	0	0	0	0	0	0	0	0	0	0	0	0	0	0	0	0	0	0	0	0	0	0	0	0	Bin_26_partial_m_c50_r16
R_1__46__13__46__11__46__25__45__RXN	AGKILGFG_00658	0	0	0	0	0	0	0	0	0	0	0	0	0	0	0	0	0	0	0	0	0	0	0	0	Bin_7_full_s_c99
R_1__46__13__46__11__46__25__45__RXN	AKHILDIN_01083	0	0	0	0	0	0	0	0	0	0	0	0	0	0	0	0	0	0	0	0	0	0	0	0	Bin_66_partial_m_c66_r56
R_1__46__13__46__11__46__25__45__RXN	AKHILDIN_01236	0	0	0	0	0	0	0	0	0	0	0	0	0	0	0	0	0	0	0	0	0	0	0	0	Bin_66_partial_m_c66_r56
R_1__46__13__46__11__46__25__45__RXN	OMOKKBBL_02415	0	0	0	2	0	0	0	0	0	0	0	0	0	0	0	0	0	2	0	0	0	1	0	0	Bin_17_partial_m_c82_r33
R_1__46__13__46__11__46__6__45__RXN	AKHILDIN_01794	0	0	0	0	0	0	0	0	0	0	0	0	0	0	0	0	0	0	0	0	0	0	0	0	Bin_66_partial_m_c66_r56
R_1__46__13__46__11__46__6__45__RXN	AKHILDIN_05237	0	0	0	0	0	0	0	0	0	0	0	0	0	0	0	0	0	0	0	0	0	0	0	0	Bin_66_partial_m_c66_r56
R_1__46__13__46__11__46__6__45__RXN	DKPFOFCO_01371	0	0	0	0	0	0	0	0	0	0	0	0	0	0	0	0	0	0	0	0	0	0	0	0	Bin_24_partial_s_c84
R_1__46__13__46__11__46__6__45__RXN	DKPFOFCO_05524	0	0	0	0	0	0	0	0	0	0	0	0	0	0	0	0	0	0	0	0	0	0	0	0	Bin_24_partial_s_c84
R_1__46__13__46__11__46__6__45__RXN	EMEOIEIC_04227	4	2	0	7	0	0	0	0	0	0	0	0	0	0	0	0	0	0	0	0	0	0	0	0	Bin_14_full_s_c97
R_1__46__13__46__11__46__6__45__RXN	GEMOLNND_04031	0	0	0	0	0	0	0	0	0	0	0	0	0	0	0	0	0	0	0	0	0	0	1	0	Bin_41_partial_m_c85_r49
R_1__46__13__46__11__46__6__45__RXN	GEMOLNND_05264	0	0	0	0	0	0	0	0	0	0	0	0	0	0	0	0	0	0	0	0	0	0	0	0	Bin_41_partial_m_c85_r49
R_1__46__13__46__11__46__6__45__RXN	GGJPNLIH_03454	0	0	0	0	0	2	1	2	0	0	1	0	0	0	0	0	0	0	0	0	0	0	0	0	Bin_22_full_s_c99
R_1__46__13__46__11__46__6__45__RXN	HIEJNODF_00351	0	0	0	0	0	0	0	0	0	0	0	0	0	0	0	0	0	0	0	0	0	0	1	0	Bin_58_full_s_c97
R_1__46__13__46__11__46__6__45__RXN	HNPHNGNF_03299	0	2	0	3	11	14	7	0	0	0	0	0	0	0	0	0	0	0	0	0	0	0	0	0	Bin_73_full_s_c96
R_1__46__13__46__11__46__6__45__RXN	JHAEKCPH_02556	0	0	0	0	0	1	2	0	0	0	0	0	0	0	0	0	0	0	0	0	0	0	0	0	Bin_64_partial_s_c66
R_1__46__13__46__11__46__6__45__RXN	JIBKEBPK_00716	0	0	0	0	0	0	0	0	0	0	0	0	0	0	0	0	0	0	0	0	0	0	0	0	Bin_47_partial_s_c34
R_1__46__13__46__11__46__6__45__RXN	KJFHEHME_03529	0	0	0	0	0	0	0	0	4	3	5	0	0	1	0	0	0	0	0	0	0	0	0	0	Bin_18_full_s_c99
R_1__46__13__46__11__46__6__45__RXN	KOMGAMFL_00118	0	0	0	0	0	0	0	0	0	0	0	0	0	0	0	0	0	0	0	0	0	0	0	0	Bin_34_partial_s_c76
R_1__46__13__46__11__46__6__45__RXN	LEBPFPBJ_01295	0	0	0	0	0	0	0	0	0	1	0	0	0	0	0	0	0	0	0	0	0	0	0	0	Bin_19_partial_m_c30_r15
R_1__46__13__46__11__46__6__45__RXN	MABPJGPD_00762	0	0	0	0	0	0	0	0	0	0	0	0	0	0	0	0	0	0	0	0	0	0	0	0	Bin_15_full_s_c93
R_1__46__13__46__11__46__6__45__RXN	MKCMLHLN_01703	0	0	0	0	1	3	0	0	0	0	0	0	1	2	0	1	0	0	0	0	0	0	0	0	Bin_25_full_s_c98
R_1__46__13__46__11__46__6__45__RXN	NGOFKEJL_00595	0	0	0	0	0	0	0	0	0	0	0	0	0	0	0	0	0	0	0	0	0	0	0	0	Bin_70_full_s_c99
R_1__46__13__46__11__46__6__45__RXN	NGOFKEJL_03501	0	0	0	0	0	0	0	0	0	0	0	0	0	0	2	1	0	0	0	0	0	0	0	0	Bin_70_full_s_c99
R_1__46__13__46__11__46__6__45__RXN	OJCOGNOL_00141	0	0	0	0	0	0	0	0	0	0	0	0	0	0	0	0	0	0	0	0	0	0	0	0	Bin_44_full_s_c94
R_1__46__13__46__11__46__6__45__RXN	ONKHHENJ_00776	0	0	0	0	1	0	0	0	0	0	0	0	0	0	0	0	0	0	0	0	0	0	0	0	Bin_27_partial_s_c60
R_1__46__13__46__11__46__9__45__RXN	AKHILDIN_01044	0	0	0	0	0	0	0	0	0	0	0	0	0	0	0	0	0	0	0	0	0	0	0	0	Bin_66_partial_m_c66_r56
R_1__46__13__46__11__46__9__45__RXN	AKHILDIN_02094	0	0	0	0	0	0	0	0	0	0	0	0	0	0	0	0	0	0	0	0	0	0	0	0	Bin_66_partial_m_c66_r56
R_1__46__13__46__11__46__9__45__RXN	DKPFOFCO_02138	0	0	0	0	0	0	0	0	0	0	0	0	0	1	0	0	0	0	0	0	0	0	0	0	Bin_24_partial_s_c84
R_1__46__13__46__11__46__9__45__RXN	KAGFPCAP_00124	0	0	0	0	0	0	0	0	0	0	0	0	0	0	0	0	0	0	0	0	0	0	0	0	Bin_20_partial_m_c46_r123
R_1__46__13__46__11__46__9__45__RXN	LNHJPNFH_00939	0	0	0	1	0	0	0	0	24	28	41	7	6	0	0	5	0	0	0	0	0	0	0	0	Bin_67_full_s_c100
R_1__46__13__46__11__46__9__45__RXN	LNNLIAFL_03817	0	1	0	0	0	0	0	0	0	0	0	0	0	0	0	0	0	0	0	0	0	0	0	0	Bin_1_partial_m_c45_r58
R_1__46__13__46__11__46__9__45__RXN	MENLBADE_03902	0	1	0	1	0	1	1	0	1	0	2	0	1	0	0	2	0	0	0	0	0	0	0	0	Bin_48_full_s_c97
R_1__46__14__46__11__46__1__45__RXN	AJJBFBDC_00501	0	0	0	0	0	0	1	0	0	0	0	0	0	0	0	0	0	0	0	0	0	0	0	0	Bin_39_partial_s_c85
R_1__46__14__46__11__46__1__45__RXN	AJJBFBDC_04715	0	0	0	0	0	0	0	0	0	0	0	0	0	0	0	0	0	0	0	0	0	0	0	0	Bin_39_partial_s_c85
R_1__46__14__46__11__46__1__45__RXN	AMDIMNOB_00947	0	0	0	1	0	0	0	0	0	0	0	0	0	0	0	0	0	0	0	0	0	0	0	0	Bin_49_partial__s_c14
R_1__46__14__46__11__46__1__45__RXN	CHCLJCMB_00314	0	0	0	0	0	0	0	0	0	0	0	0	0	0	0	0	1	1	0	0	0	0	0	0	Bin_13_partial_s_c4
R_1__46__14__46__11__46__1__45__RXN	CIIBPCJA_01978	0	0	0	0	0	0	0	0	0	3	2	0	9	5	6	1	0	1	0	0	0	0	0	0	Bin_4_partial_s_c40
R_1__46__14__46__11__46__1__45__RXN	JHAEKCPH_01780	0	0	0	2	0	0	0	0	0	0	0	0	0	0	0	0	0	0	0	0	0	0	0	0	Bin_64_partial_s_c66
R_1__46__14__46__11__46__1__45__RXN	JHAEKCPH_02035	1	1	0	4	0	1	0	0	0	0	0	0	1	1	0	1	0	0	0	0	0	0	0	0	Bin_64_partial_s_c66
R_1__46__14__46__11__46__1__45__RXN	LEBPFPBJ_00782	0	0	1	0	0	0	3	0	1	0	1	1	0	1	1	1	0	0	0	0	0	0	0	0	Bin_19_partial_m_c30_r15
R_1__46__14__46__11__46__1__45__RXN	LEBPFPBJ_02066	0	0	0	0	0	0	0	0	0	0	0	0	0	0	0	0	0	0	0	0	0	0	0	0	Bin_19_partial_m_c30_r15
R_1__46__14__46__11__46__1__45__RXN	LNHJPNFH_01495	0	0	1	0	0	0	0	0	12	17	16	1	1	0	0	1	0	0	0	0	0	0	0	0	Bin_67_full_s_c100
R_1__46__14__46__11__46__1__45__RXN	MDAHCIGN_01706	0	0	0	0	0	0	0	0	0	0	0	0	0	0	0	0	0	1	0	0	0	0	0	0	Bin_59_partial_s_c78
R_1__46__14__46__11__46__1__45__RXN	MENLBADE_00390	0	0	0	0	0	0	0	0	0	0	0	0	0	0	1	0	0	0	0	0	0	0	0	0	Bin_48_full_s_c97
R_1__46__14__46__11__46__1__45__RXN	MENLBADE_02362	0	0	0	0	0	0	0	0	0	0	18	1	1	1	0	8	0	0	0	0	0	0	0	0	Bin_48_full_s_c97
R_1__46__14__46__11__46__1__45__RXN	MENLBADE_04752	0	0	1	0	0	2	0	0	1	0	3	3	0	0	0	2	0	0	0	0	0	0	0	0	Bin_48_full_s_c97
R_1__46__14__46__11__46__1__45__RXN	MHOADAIC_04328	0	0	0	0	0	0	0	0	6	18	12	4	12	21	7	55	9	10	6	3	0	0	0	1	Bin_74_full_m_c99_r16
R_1__46__14__46__11__46__1__45__RXN	NCMCMPIN_08395	0	0	0	0	0	0	0	0	0	0	0	0	0	0	0	0	0	0	0	0	0	0	0	0	Bin_65_partial_m_c25_r14
R_1__46__14__46__11__46__1__45__RXN	NCMCMPIN_23459	0	0	0	0	0	0	0	0	0	0	0	0	0	0	3	0	0	0	0	0	0	0	0	0	Bin_65_partial_m_c25_r14
R_1__46__14__46__11__46__1__45__RXN	NCNFDDMO_06467	0	0	0	0	0	0	0	0	0	0	0	0	0	3	0	2	1	0	0	0	0	0	0	0	Bin_72_partial_s_c8
R_1__46__14__46__11__46__21__45__RXN	LNNLIAFL_03791	0	0	0	0	0	0	0	0	0	0	0	0	0	0	0	0	0	0	0	0	0	0	0	0	Bin_1_partial_m_c45_r58
R_1__46__14__46__11__46__26__45__RXN	OJCOGNOL_03367	0	0	0	0	2	1	1	0	0	0	0	0	0	0	0	0	0	0	0	0	0	0	0	0	Bin_44_full_s_c94
R_1__46__14__46__11__46__28__45__RXN	BKBHENGD_01302	0	0	0	0	0	0	0	0	0	0	0	0	0	0	0	0	4	0	4	1	0	0	0	0	Bin_6_full_s_c99
R_1__46__14__46__12__46__1__45__RXN	DJKLIAPO_03099	0	0	0	0	0	1	1	0	0	0	0	0	0	0	0	0	0	0	0	0	0	0	0	0	Bin_30_full_s_c99
R_1__46__14__46__12__46__1__45__RXN	DKPFOFCO_04227	0	0	0	0	0	0	0	0	0	0	0	0	0	0	0	0	0	0	0	0	0	0	0	0	Bin_24_partial_s_c84
R_1__46__14__46__12__46__1__45__RXN	EPDGEDFC_00335	1	13	3	1	1	2	3	0	0	7	1	1	0	0	0	1	75	15	34	17	2	0	0	5	Bin_29_full_m_c100_r18
R_1__46__14__46__12__46__1__45__RXN	GHHJBJBP_00560	0	0	0	0	0	1	0	0	0	0	1	0	0	0	0	0	0	0	0	0	0	0	0	0	Bin_31_full_s_c99
R_1__46__14__46__12__46__1__45__RXN	JHAEKCPH_01109	0	0	0	0	0	0	0	0	0	0	0	0	0	0	0	0	0	0	0	0	0	0	0	0	Bin_64_partial_s_c66
R_1__46__14__46__12__46__1__45__RXN	JIBKEBPK_01787	0	0	0	0	0	0	0	0	0	0	0	0	0	0	0	0	0	0	0	0	1	0	0	0	Bin_47_partial_s_c34
R_1__46__14__46__12__46__1__45__RXN	KAGFPCAP_04910	1	4	2	2	0	4	1	1	0	0	0	0	0	0	0	0	1	0	0	0	0	0	0	0	Bin_20_partial_m_c46_r123
R_1__46__14__46__12__46__1__45__RXN	LEBPFPBJ_03807	0	0	0	0	0	0	0	0	0	1	1	0	0	1	0	1	1	0	0	0	1	0	0	0	Bin_19_partial_m_c30_r15
R_1__46__14__46__12__46__1__45__RXN	LNHJPNFH_00121	0	0	0	0	0	0	0	0	0	0	8	0	0	0	0	0	0	0	0	0	0	0	0	0	Bin_67_full_s_c100
R_1__46__14__46__12__46__1__45__RXN	LNNLIAFL_05300	0	0	0	0	0	0	0	0	0	0	0	0	0	0	0	0	0	0	0	0	0	0	0	0	Bin_1_partial_m_c45_r58
R_1__46__14__46__12__46__1__45__RXN	MENLBADE_02080	0	3	1	0	1	4	1	0	0	2	1	0	1	4	5	6	0	0	0	0	0	0	0	0	Bin_48_full_s_c97
R_1__46__14__46__12__46__1__45__RXN	OMOKKBBL_01155	0	0	0	0	0	0	0	0	0	0	0	0	0	0	0	0	1	3	3	0	0	0	0	1	Bin_17_partial_m_c82_r33
R_1__46__14__46__12__46__15__45__RXN	KLCCENNL_00640	1	0	0	2	0	0	0	1	0	0	0	0	0	1	0	0	0	0	0	0	0	0	0	0	Bin_40_partial_s_c86
R_1__46__14__46__12__46__15__45__RXN	MCCKIFKA_01135	0	0	0	0	0	0	0	0	0	0	0	1	0	0	0	1	0	0	0	0	0	0	0	0	Bin_43_partial_s_c65
R_1__46__14__46__12__46__18__45__RXN	AJOMLJJA_00983	0	0	0	0	0	0	0	0	0	0	0	0	0	0	0	0	108	49	78	20	2	4	0	1	Bin_16_full_s_c99
R_1__46__14__46__12__46__18__45__RXN	DJKLIAPO_00789	0	0	0	0	1	0	1	0	0	0	0	0	0	0	0	0	0	0	0	0	0	0	0	0	Bin_30_full_s_c99
R_1__46__14__46__12__46__18__45__RXN	ELDDMCGE_01208	0	0	0	0	0	0	0	1	0	0	0	0	0	0	0	0	9	2	4	5	0	0	0	0	Bin_3_partial_m_c37_r42
R_1__46__14__46__12__46__18__45__RXN	LNHJPNFH_00120	0	0	0	0	0	0	0	0	3	0	3	0	0	0	0	0	0	0	0	0	0	0	0	0	Bin_67_full_s_c100
R_1__46__14__46__12__46__18__45__RXN	LNHJPNFH_04898	0	0	0	0	0	0	0	0	0	2	5	0	2	0	0	0	0	0	0	0	0	0	0	0	Bin_67_full_s_c100
R_1__46__14__46__13__46__10__45__RXN	DKPFOFCO_01674	0	0	0	0	0	0	0	0	0	0	0	0	0	0	0	0	0	0	0	0	0	0	0	0	Bin_24_partial_s_c84
R_1__46__14__46__13__46__10__45__RXN	DKPFOFCO_01675	0	0	0	0	0	0	0	0	0	0	0	0	0	0	0	0	0	0	0	0	0	0	0	0	Bin_24_partial_s_c84
R_1__46__14__46__13__46__10__45__RXN	HHBEMPBL_02312	0	0	0	0	0	0	0	0	0	0	2	0	0	0	0	0	0	0	0	0	0	0	0	0	Bin_21_full_s_c99
R_1__46__14__46__13__46__10__45__RXN	JHAEKCPH_01630	0	0	0	0	0	0	0	0	0	0	0	0	0	0	0	0	0	0	0	0	0	0	0	0	Bin_64_partial_s_c66
R_1__46__14__46__13__46__10__45__RXN	KAGFPCAP_02702	0	0	0	0	0	0	0	0	0	0	0	0	0	0	0	0	0	0	1	0	0	0	0	0	Bin_20_partial_m_c46_r123
R_1__46__14__46__13__46__59__45__RXN	AJJBFBDC_03530	0	0	0	0	0	0	0	0	0	0	0	0	0	0	0	0	0	0	0	0	0	0	0	0	Bin_39_partial_s_c85
R_1__46__14__46__13__46__59__45__RXN	AKHILDIN_03448	0	0	0	0	0	0	0	0	0	0	0	0	0	0	0	0	1	0	0	0	0	0	0	0	Bin_66_partial_m_c66_r56
R_1__46__14__46__13__46__69__45__RXN	OMOKKBBL_00106	0	1	0	2	0	1	0	0	0	0	0	0	0	0	0	0	1	0	2	0	2	0	0	0	Bin_17_partial_m_c82_r33
R_1__46__14__46__13__46__69__45__RXN	OMOKKBBL_05414	0	0	0	0	1	0	0	0	0	0	0	0	0	0	0	0	0	0	0	0	0	0	0	0	Bin_17_partial_m_c82_r33
R_1__46__14__46__13__46__70__45__RXN	MKCMLHLN_00222	0	2	2	4	2	4	2	0	1	1	0	0	4	1	4	2	0	0	0	0	0	0	0	0	Bin_25_full_s_c98
R_1__46__14__46__13__46__8__45__RXN	AGKILGFG_00155	0	0	0	1	0	0	1	0	3	3	7	1	7	3	2	8	0	0	0	0	0	0	0	0	Bin_7_full_s_c99
R_1__46__14__46__13__46__8__45__RXN	AGKILGFG_00157	0	0	0	1	2	0	0	0	0	0	0	0	1	3	2	3	0	0	0	0	0	0	0	0	Bin_7_full_s_c99
R_1__46__14__46__13__46__8__45__RXN	AGKILGFG_00664	0	0	0	0	0	0	0	0	0	0	0	0	0	0	2	1	0	0	0	0	0	0	0	0	Bin_7_full_s_c99
R_1__46__14__46__13__46__8__45__RXN	AGKILGFG_03058	0	0	0	0	0	0	0	0	0	0	0	0	0	0	0	0	33	18	23	13	0	0	0	0	Bin_7_full_s_c99
R_1__46__14__46__13__46__8__45__RXN	AIIDGMOI_00117	0	0	0	0	0	0	0	0	0	0	0	0	0	0	0	0	15	15	12	2	0	0	1	0	Bin_38_full_s_c99
R_1__46__14__46__13__46__8__45__RXN	AIIDGMOI_03551	0	0	0	0	0	0	0	0	0	0	0	0	0	0	0	0	9	1	9	0	0	0	0	0	Bin_38_full_s_c99
R_1__46__14__46__13__46__8__45__RXN	AJOMLJJA_01263	0	0	0	0	0	0	0	0	0	0	0	0	0	0	0	0	151	56	77	34	3	0	0	8	Bin_16_full_s_c99
R_1__46__14__46__13__46__8__45__RXN	AJOMLJJA_01265	0	0	0	0	0	0	0	0	0	0	0	0	0	0	0	0	20	2	9	6	0	1	0	0	Bin_16_full_s_c99
R_1__46__14__46__13__46__8__45__RXN	HDJDJIOI_02760	0	0	0	0	0	0	0	0	1	0	0	0	0	1	0	0	0	0	0	0	0	0	0	0	Bin_23_full_s_c100
R_1__46__14__46__13__46__8__45__RXN	JCJHMGAA_01281	0	0	0	0	0	0	0	0	0	0	0	0	0	0	0	0	0	0	0	0	0	0	0	0	Bin_53_partial_s_c69
R_1__46__14__46__13__46__8__45__RXN	KAGFPCAP_00813	0	0	0	0	0	0	0	1	0	0	0	0	0	0	0	0	1	0	0	0	0	0	0	0	Bin_20_partial_m_c46_r123
R_1__46__14__46__13__46__8__45__RXN	KLCCENNL_02627	0	0	0	0	0	0	0	0	0	0	0	0	0	0	0	0	0	0	0	0	0	0	0	0	Bin_40_partial_s_c86
R_1__46__14__46__13__46__8__45__RXN	KOBLPIHN_02820	0	0	0	0	0	0	0	0	1	0	2	0	0	0	0	1	77	10	43	19	0	0	0	3	Bin_52_full_s_c100
R_1__46__14__46__13__46__8__45__RXN	MCCKIFKA_00416	0	0	0	0	0	0	1	0	0	0	0	0	1	0	0	0	0	0	0	0	0	0	0	0	Bin_43_partial_s_c65
R_1__46__14__46__13__46__8__45__RXN	MENLBADE_01526	0	7	0	5	1	3	3	0	3	5	6	3	7	6	1	4	0	0	0	0	0	0	0	0	Bin_48_full_s_c97
R_1__46__14__46__13__46__8__45__RXN	MENLBADE_03905	0	12	1	4	12	6	8	2	3	6	7	2	6	7	0	8	0	0	0	0	0	0	0	0	Bin_48_full_s_c97
R_1__46__14__46__13__46__8__45__RXN	MKCMLHLN_02594	0	1	1	2	0	11	1	0	3	1	11	0	1	0	2	9	0	0	0	0	0	0	0	0	Bin_25_full_s_c98
R_1__46__14__46__13__46__8__45__RXN	NPKDCBIJ_02587	1	1	0	5	2	0	0	3	0	0	0	0	0	1	0	1	0	0	0	0	0	0	0	0	Bin_71_partial_s_c78
R_1__46__14__46__13__46__8__45__RXN	NPKDCBIJ_02589	2	4	6	9	3	11	0	0	1	0	13	0	0	2	0	2	0	0	0	0	0	0	0	0	Bin_71_partial_s_c78
R_1__46__14__46__13__46__8__45__RXN	OMOKKBBL_03771	0	0	0	0	0	0	0	0	0	0	0	0	0	0	0	0	0	0	0	0	0	0	0	0	Bin_17_partial_m_c82_r33
R_1__46__14__46__13__46__8__45__RXN	OMOKKBBL_03871	0	0	0	0	0	0	0	0	0	0	0	0	0	0	0	0	3	0	1	0	0	0	0	0	Bin_17_partial_m_c82_r33
R_1__46__14__46__13__46__84__45__RXN	AFBKCADA_02267	0	0	0	0	0	0	0	0	0	0	0	0	0	0	0	0	2	0	0	0	0	0	0	0	Bin_26_partial_m_c50_r16
R_1__46__14__46__13__46__84__45__RXN	AKHILDIN_00252	0	5	0	0	0	0	0	0	0	0	0	0	0	0	0	0	45	12	29	20	1	0	2	1	Bin_66_partial_m_c66_r56
R_1__46__14__46__13__46__84__45__RXN	AKHILDIN_02190	2	1	2	1	0	2	0	2	1	2	0	0	0	0	0	0	2	1	1	1	0	0	1	0	Bin_66_partial_m_c66_r56
R_1__46__14__46__13__46__84__45__RXN	CIIBPCJA_01663	0	0	0	0	0	0	0	0	9	10	12	0	19	6	0	5	0	0	0	0	0	0	0	0	Bin_4_partial_s_c40
R_1__46__14__46__13__46__84__45__RXN	GGPILLFD_00474	0	0	0	0	0	0	0	1	2	1	0	0	0	1	0	1	0	0	0	0	0	0	0	0	Bin_8_partial_s_c23
R_1__46__14__46__13__46__84__45__RXN	LNHJPNFH_04704	1	1	15	14	0	0	0	2	27	82	125	32	5	8	3	9	0	0	1	0	0	0	0	0	Bin_67_full_s_c100
R_1__46__14__46__13__46__84__45__RXN	MCCKIFKA_02368	0	0	0	0	0	0	0	0	0	0	1	0	0	1	0	0	0	0	0	0	0	0	0	0	Bin_43_partial_s_c65
R_1__46__14__46__13__46__84__45__RXN	MENLBADE_00050	1	0	0	1	2	2	0	0	0	3	2	1	0	0	0	0	0	0	0	0	0	0	0	0	Bin_48_full_s_c97
R_1__46__14__46__13__46__84__45__RXN	MHOADAIC_00538	0	0	0	0	0	0	0	0	20	13	20	4	41	29	14	47	15	8	11	4	1	1	0	1	Bin_74_full_m_c99_r16
R_1__46__14__46__13__46__84__45__RXN	OMOKKBBL_00967	0	0	0	0	0	0	0	0	0	0	0	0	0	0	0	0	0	0	0	0	0	0	0	0	Bin_17_partial_m_c82_r33
R_1__46__14__46__13__46__84__45__RXN	OMOKKBBL_00977	0	0	0	0	0	0	0	0	0	0	0	0	0	0	0	0	0	1	4	1	0	0	0	0	Bin_17_partial_m_c82_r33
R_1__46__14__46__13__46__84__45__RXN	OMOKKBBL_02757	0	0	0	0	0	0	0	0	0	0	0	0	0	0	0	0	1	0	3	0	0	0	0	0	Bin_17_partial_m_c82_r33
R_1__46__14__46__13__46__84__45__RXN	OMOKKBBL_03262	0	0	0	0	0	0	0	0	0	0	0	0	0	0	0	0	0	0	0	0	0	0	0	0	Bin_17_partial_m_c82_r33
R_1__46__14__46__13__46__84__45__RXN	OMOKKBBL_06081	1	0	0	0	0	0	0	0	0	0	0	0	0	0	0	0	0	0	0	0	0	0	0	0	Bin_17_partial_m_c82_r33
R_1__46__14__46__13__46__92__45__RXN	AGKILGFG_03124	0	2	0	0	0	0	0	1	2	1	1	1	3	4	0	5	0	1	0	0	0	0	0	0	Bin_7_full_s_c99
R_1__46__14__46__13__46__92__45__RXN	EPDGEDFC_01243	3	10	0	4	0	0	0	0	0	3	1	1	0	1	2	0	41	8	10	5	0	1	0	1	Bin_29_full_m_c100_r18
R_1__46__14__46__13__46__92__45__RXN	GLJDHOHP_02194	0	0	0	0	0	0	0	0	0	0	0	1	0	0	0	0	0	0	0	0	0	0	0	0	Bin_68_full_s_c95
R_1__46__14__46__13__46__92__45__RXN	HHBEMPBL_01934	0	0	0	0	0	0	0	0	0	0	0	0	0	0	0	0	0	1	0	0	0	0	0	0	Bin_21_full_s_c99
R_1__46__14__46__13__46__92__45__RXN	HHBEMPBL_03620	0	0	0	0	0	1	0	0	0	0	0	0	0	0	0	0	0	0	0	0	0	0	0	0	Bin_21_full_s_c99
R_1__46__14__46__13__46__92__45__RXN	KAGFPCAP_03350	0	1	0	0	0	0	0	0	0	0	0	0	0	0	0	0	0	0	0	0	0	0	0	0	Bin_20_partial_m_c46_r123
R_1__46__14__46__13__46__92__45__RXN	KAGFPCAP_03428	0	0	0	0	0	0	0	0	0	0	0	0	0	0	0	0	2	0	0	0	0	0	0	0	Bin_20_partial_m_c46_r123
R_1__46__14__46__13__46__92__45__RXN	KAGFPCAP_03637	0	0	0	0	0	0	0	1	0	0	0	0	0	0	0	0	81	27	85	22	12	8	9	21	Bin_20_partial_m_c46_r123
R_1__46__14__46__13__46__92__45__RXN	LEBPFPBJ_03343	1	41	1	6	0	0	0	0	3	13	8	7	0	1	0	1	98	44	26	22	2	0	0	4	Bin_19_partial_m_c30_r15
R_1__46__14__46__13__46__92__45__RXN	MENLBADE_01554	2	25	1	31	9	12	8	6	8	12	21	12	5	32	0	23	0	0	1	0	0	0	0	0	Bin_48_full_s_c97
R_1__46__14__46__13__46__92__45__RXN	OMOKKBBL_03247	0	0	0	0	0	0	0	0	0	0	0	0	0	0	0	0	0	0	0	0	0	0	0	0	Bin_17_partial_m_c82_r33
R_1__46__14__46__20__46__1__45__RXN	EMEOIEIC_02337	0	7	4	3	0	0	0	0	0	0	0	0	0	1	0	0	0	0	0	0	0	0	0	0	Bin_14_full_s_c97
R_1__46__14__46__20__46__1__45__RXN	GEMOLNND_06091	0	0	0	0	0	0	0	0	0	0	0	0	0	1	0	0	0	0	0	0	0	0	0	0	Bin_41_partial_m_c85_r49
R_1__46__14__46__20__46__1__45__RXN	HNPHNGNF_00620	0	6	0	0	51	62	39	0	0	0	0	0	0	0	3	2	0	0	3	0	0	0	0	0	Bin_73_full_s_c96
R_1__46__14__46__20__46__1__45__RXN	JCJHMGAA_01246	0	0	0	0	0	0	0	0	0	0	0	0	0	0	0	0	0	0	0	0	0	0	0	0	Bin_53_partial_s_c69
R_1__46__14__46__20__46__1__45__RXN	MENLBADE_00823	1	0	0	0	3	8	3	0	3	6	5	0	1	5	21	10	0	0	0	0	0	0	0	0	Bin_48_full_s_c97
R_1__46__14__46__20__46__1__45__RXN	MENLBADE_01193	0	0	0	0	0	0	0	0	0	1	0	2	0	2	20	0	0	0	0	0	0	0	0	0	Bin_48_full_s_c97
R_1__46__14__46__20__46__1__45__RXN	NGOFKEJL_01583	0	0	0	0	0	0	0	0	0	0	0	0	0	1	0	1	0	0	0	0	0	0	0	0	Bin_70_full_s_c99
R_1__46__14__46__99__46__15__45__RXN	AGKILGFG_03063	0	0	0	0	0	0	0	0	0	0	0	0	0	0	0	0	11	8	6	2	0	0	1	0	Bin_7_full_s_c99
R_1__46__14__46__99__46__15__45__RXN	AGKILGFG_03092	0	0	0	0	0	0	0	0	0	0	0	0	0	0	0	0	19	5	11	0	0	0	0	0	Bin_7_full_s_c99
R_1__46__14__46__99__46__15__45__RXN	KAGFPCAP_00778	0	0	0	0	0	1	0	0	0	0	0	0	0	0	0	0	0	3	1	0	0	0	0	0	Bin_20_partial_m_c46_r123
R_1__46__17__46__4__46__2__45__RXN	HIEJNODF_05088	0	0	0	0	0	0	0	0	0	0	0	0	0	0	0	0	1	0	0	0	0	0	0	2	Bin_58_full_s_c97
R_1__46__17__46__99__46__1__45__RXN	AJJBFBDC_03188	0	0	0	0	0	0	0	0	0	0	0	0	0	0	0	0	0	0	0	0	0	0	0	0	Bin_39_partial_s_c85
R_1__46__17__46__99__46__1__45__RXN	EMEOIEIC_02881	5	10	3	24	0	0	0	4	0	0	0	1	0	0	0	1	0	0	0	0	0	0	0	0	Bin_14_full_s_c97
R_1__46__17__46__99__46__1__45__RXN	HNPHNGNF_04270	0	17	5	15	208	227	100	6	0	0	1	0	2	2	1	0	0	0	0	0	0	0	0	0	Bin_73_full_s_c96
R_1__46__17__46__99__46__1__45__RXN	OAFMHBEG_02728	0	0	0	0	0	0	0	0	0	0	0	0	0	0	0	0	0	0	0	0	0	0	0	0	Bin_50_full_s_c97
R_1__46__17__46__99__46__1__45__RXN	OJCOGNOL_00229	0	0	0	0	0	1	0	0	0	0	0	0	0	0	0	0	0	0	0	0	0	0	0	0	Bin_44_full_s_c94
R_1__46__18__46__1__46__2__45__RXN	ADLCNAHA_01070	0	0	0	0	0	0	0	0	0	0	0	0	0	0	0	0	0	0	0	0	0	0	0	0	Bin_54_full_s_c100
R_1__46__18__46__1__46__2__45__RXN	ADLCNAHA_02043	0	0	0	0	0	1	0	0	0	0	0	0	0	0	0	0	0	0	0	0	0	0	0	0	Bin_54_full_s_c100
R_1__46__18__46__1__46__2__45__RXN	AGBEPPKH_01945	0	0	0	0	0	0	0	0	0	0	0	0	0	0	0	0	0	0	0	0	0	0	0	0	Bin_60_partial_s_c28
R_1__46__18__46__1__46__2__45__RXN	AGEPKPCA_01038	0	0	0	0	0	0	0	0	0	0	0	0	0	0	0	0	0	0	0	0	0	0	0	0	Bin_56_partial_s_c62
R_1__46__18__46__1__46__2__45__RXN	AGEPKPCA_03054	0	0	0	0	2	0	0	0	0	0	0	0	0	1	0	0	0	0	0	0	1	0	0	0	Bin_56_partial_s_c62
R_1__46__18__46__1__46__2__45__RXN	AGKILGFG_00902	0	0	0	0	0	3	0	0	0	0	0	1	0	0	3	1	0	0	0	0	0	0	0	0	Bin_7_full_s_c99
R_1__46__18__46__1__46__2__45__RXN	AGKILGFG_01076	0	0	0	0	0	4	0	0	2	1	1	1	1	3	1	2	0	0	0	0	0	0	0	0	Bin_7_full_s_c99
R_1__46__18__46__1__46__2__45__RXN	AHCICKPM_03523	0	0	0	0	0	0	0	0	0	0	0	0	0	0	0	0	0	1	0	0	0	0	0	0	Bin_42_full_m_c98_r21
R_1__46__18__46__1__46__2__45__RXN	AIIDGMOI_02379	0	0	0	0	1	0	0	0	0	0	0	0	0	0	0	0	3	3	2	1	0	1	1	0	Bin_38_full_s_c99
R_1__46__18__46__1__46__2__45__RXN	AJJBFBDC_01591	0	0	0	0	0	0	0	0	0	0	0	0	0	0	0	0	0	0	0	0	0	0	0	0	Bin_39_partial_s_c85
R_1__46__18__46__1__46__2__45__RXN	AJJBFBDC_01752	0	0	0	0	0	0	0	0	0	0	0	0	0	0	0	0	0	0	0	0	0	0	0	0	Bin_39_partial_s_c85
R_1__46__18__46__1__46__2__45__RXN	AJJBFBDC_02427	0	0	0	0	0	0	1	0	0	0	0	0	0	1	0	0	0	0	0	0	0	0	0	0	Bin_39_partial_s_c85
R_1__46__18__46__1__46__2__45__RXN	AJJBFBDC_03247	0	0	0	0	0	0	0	0	0	0	0	0	0	0	0	0	0	0	0	0	0	0	0	0	Bin_39_partial_s_c85
R_1__46__18__46__1__46__2__45__RXN	AJOMLJJA_02191	0	0	0	2	0	0	0	0	0	0	0	0	0	0	0	0	56	9	40	20	1	4	0	4	Bin_16_full_s_c99
R_1__46__18__46__1__46__2__45__RXN	AJOMLJJA_03275	0	0	0	0	0	0	0	0	0	0	0	0	0	0	0	0	33	17	25	11	1	3	0	0	Bin_16_full_s_c99
R_1__46__18__46__1__46__2__45__RXN	AKHILDIN_00186	0	0	0	0	1	0	0	0	0	0	0	0	0	0	0	0	0	0	0	1	0	2	0	0	Bin_66_partial_m_c66_r56
R_1__46__18__46__1__46__2__45__RXN	AKHILDIN_00241	0	0	0	0	0	0	0	0	0	0	0	0	0	0	0	0	0	0	0	0	0	1	0	0	Bin_66_partial_m_c66_r56
R_1__46__18__46__1__46__2__45__RXN	AKHILDIN_01176	0	0	0	0	0	0	0	0	0	0	0	0	0	0	0	0	0	0	0	0	0	0	0	0	Bin_66_partial_m_c66_r56
R_1__46__18__46__1__46__2__45__RXN	AKHILDIN_02693	0	0	0	0	0	0	0	0	0	0	0	0	0	0	0	0	2	1	0	0	0	0	0	0	Bin_66_partial_m_c66_r56
R_1__46__18__46__1__46__2__45__RXN	AKHILDIN_07420	0	0	0	0	0	0	0	0	0	0	0	0	0	0	0	0	0	0	0	0	0	0	1	0	Bin_66_partial_m_c66_r56
R_1__46__18__46__1__46__2__45__RXN	BKBHENGD_01702	0	0	0	0	0	0	1	0	0	0	0	0	0	0	0	0	1	0	3	4	0	2	0	0	Bin_6_full_s_c99
R_1__46__18__46__1__46__2__45__RXN	BOEDDJFG_01518	0	0	0	0	0	0	0	0	0	0	0	0	0	0	0	0	0	0	0	0	0	0	0	0	Bin_11_full_s_c94
R_1__46__18__46__1__46__2__45__RXN	BOEDDJFG_01675	0	0	0	0	0	1	0	0	0	0	0	0	0	0	0	0	0	0	0	0	0	0	0	0	Bin_11_full_s_c94
R_1__46__18__46__1__46__2__45__RXN	BOEDDJFG_03202	0	0	0	0	0	0	0	0	0	0	0	0	0	0	0	0	0	0	0	0	0	0	0	0	Bin_11_full_s_c94
R_1__46__18__46__1__46__2__45__RXN	DFEKLLGM_02162	0	0	1	6	6	10	0	2	0	0	0	0	0	0	0	0	0	0	0	0	0	0	0	0	Bin_36_full_s_c99
R_1__46__18__46__1__46__2__45__RXN	DFEKLLGM_02865	0	0	1	1	3	2	0	0	0	0	0	0	0	0	0	0	0	0	0	0	0	0	0	0	Bin_36_full_s_c99
R_1__46__18__46__1__46__2__45__RXN	DJDCPIDG_01119	0	0	0	0	0	0	0	0	0	0	0	0	0	0	0	0	2	0	3	3	0	0	0	0	Bin_5_partial_s_c70
R_1__46__18__46__1__46__2__45__RXN	DJDCPIDG_04228	0	0	0	0	0	0	0	0	0	0	0	0	0	0	0	0	1	1	4	1	1	0	0	1	Bin_5_partial_s_c70
R_1__46__18__46__1__46__2__45__RXN	DJDCPIDG_04391	0	0	0	0	0	0	0	0	0	0	0	0	0	0	0	0	1	0	3	0	0	0	0	0	Bin_5_partial_s_c70
R_1__46__18__46__1__46__2__45__RXN	DJKLIAPO_01342	0	0	0	0	0	0	0	0	0	0	0	0	1	0	0	0	0	0	0	0	0	0	0	0	Bin_30_full_s_c99
R_1__46__18__46__1__46__2__45__RXN	DJKLIAPO_03019	0	0	0	0	0	0	1	0	0	0	0	0	0	0	0	0	0	0	0	0	0	0	0	0	Bin_30_full_s_c99
R_1__46__18__46__1__46__2__45__RXN	DKPFOFCO_00944	0	0	0	0	0	0	0	0	0	0	0	0	0	0	0	0	0	0	0	0	0	0	0	0	Bin_24_partial_s_c84
R_1__46__18__46__1__46__2__45__RXN	DKPFOFCO_01076	0	0	0	0	0	0	0	0	0	0	0	0	0	0	0	0	0	0	0	0	0	0	0	0	Bin_24_partial_s_c84
R_1__46__18__46__1__46__2__45__RXN	DKPFOFCO_04883	0	0	0	0	0	0	0	0	0	0	0	0	0	0	0	0	0	0	1	0	0	0	2	0	Bin_24_partial_s_c84
R_1__46__18__46__1__46__2__45__RXN	ECHECFLJ_01056	0	0	0	0	0	0	0	0	0	0	0	0	0	0	0	0	0	0	0	0	0	0	0	0	Bin_12_partial_s_c38
R_1__46__18__46__1__46__2__45__RXN	EDEAGHAM_01850	0	0	0	0	0	0	0	0	0	0	0	0	1	2	7	0	0	0	0	0	0	0	0	0	Bin_32_full_s_c100
R_1__46__18__46__1__46__2__45__RXN	EGFDLBGD_01866	0	0	0	1	0	0	0	0	0	0	0	0	0	0	0	0	14	15	10	11	0	0	0	1	Bin_57_full_s_c99
R_1__46__18__46__1__46__2__45__RXN	ELDDMCGE_01209	0	0	0	0	0	0	0	0	0	0	0	0	0	0	0	0	24	12	30	7	2	1	1	0	Bin_3_partial_m_c37_r42
R_1__46__18__46__1__46__2__45__RXN	EMEOIEIC_02159	0	0	0	1	0	0	0	0	0	0	0	0	0	0	0	0	0	0	0	0	0	0	0	0	Bin_14_full_s_c97
R_1__46__18__46__1__46__2__45__RXN	EPDGEDFC_00738	1	51	5	13	2	1	6	0	9	40	4	10	1	7	1	4	424	175	134	87	2	13	3	18	Bin_29_full_m_c100_r18
R_1__46__18__46__1__46__2__45__RXN	GEMOLNND_00117	0	0	0	0	0	0	0	0	0	0	0	0	0	0	0	0	0	0	0	0	0	0	0	0	Bin_41_partial_m_c85_r49
R_1__46__18__46__1__46__2__45__RXN	GEMOLNND_00844	0	0	0	0	0	0	0	0	0	0	0	0	0	0	0	0	0	0	0	0	0	0	0	0	Bin_41_partial_m_c85_r49
R_1__46__18__46__1__46__2__45__RXN	GEMOLNND_01566	0	0	0	0	0	0	0	0	0	0	2	0	0	0	0	0	0	0	0	0	0	0	0	0	Bin_41_partial_m_c85_r49
R_1__46__18__46__1__46__2__45__RXN	GEMOLNND_03431	0	0	0	0	0	0	0	0	1	0	0	0	0	0	0	0	0	0	0	0	0	0	0	0	Bin_41_partial_m_c85_r49
R_1__46__18__46__1__46__2__45__RXN	GEMOLNND_03632	0	0	0	0	0	0	0	0	0	0	0	0	0	0	0	0	0	0	0	0	0	0	0	0	Bin_41_partial_m_c85_r49
R_1__46__18__46__1__46__2__45__RXN	GGJPNLIH_02108	0	2	0	2	1	9	1	0	0	0	0	0	0	0	0	0	1	0	0	0	0	0	0	0	Bin_22_full_s_c99
R_1__46__18__46__1__46__2__45__RXN	GHHJBJBP_00131	0	0	0	0	0	1	0	0	0	0	0	0	0	0	0	0	0	0	0	0	0	0	0	0	Bin_31_full_s_c99
R_1__46__18__46__1__46__2__45__RXN	GHHJBJBP_01846	0	0	0	0	0	0	0	0	0	0	0	0	0	0	0	0	0	0	0	0	0	0	0	0	Bin_31_full_s_c99
R_1__46__18__46__1__46__2__45__RXN	GLJDHOHP_03271	0	0	0	0	0	0	0	0	0	0	0	0	0	0	0	0	0	0	0	0	0	0	0	0	Bin_68_full_s_c95
R_1__46__18__46__1__46__2__45__RXN	HCENICLE_01414	0	0	0	0	0	0	0	0	0	0	3	0	0	0	0	0	17	18	19	4	0	3	0	4	Bin_55_full_s_c99
R_1__46__18__46__1__46__2__45__RXN	HDJDJIOI_01675	0	0	0	1	0	0	0	0	0	0	0	1	0	1	0	4	0	0	0	0	0	0	0	0	Bin_23_full_s_c100
R_1__46__18__46__1__46__2__45__RXN	HDJDJIOI_02167	0	0	0	0	0	0	0	0	2	0	4	0	0	0	0	0	0	0	0	0	0	0	0	0	Bin_23_full_s_c100
R_1__46__18__46__1__46__2__45__RXN	HHBEMPBL_00276	0	0	0	0	0	0	0	0	0	0	0	0	0	1	0	0	0	0	0	0	0	0	0	0	Bin_21_full_s_c99
R_1__46__18__46__1__46__2__45__RXN	HIEJNODF_00217	0	0	0	0	0	0	0	0	0	0	0	0	0	0	0	0	0	1	0	0	0	0	0	0	Bin_58_full_s_c97
R_1__46__18__46__1__46__2__45__RXN	HIEJNODF_04236	0	0	0	0	0	0	0	0	0	0	0	0	0	0	0	0	1	0	1	0	0	0	0	0	Bin_58_full_s_c97
R_1__46__18__46__1__46__2__45__RXN	HIEJNODF_05134	0	0	0	0	0	0	0	0	0	0	0	0	0	0	0	0	0	0	0	0	0	0	0	0	Bin_58_full_s_c97
R_1__46__18__46__1__46__2__45__RXN	HLGNBEGD_00386	0	0	0	0	0	0	0	0	0	0	0	0	0	0	0	0	3	8	8	2	0	0	0	0	Bin_2_partial_s_c75
R_1__46__18__46__1__46__2__45__RXN	HLGNBEGD_01911	0	0	0	0	0	0	0	0	0	0	0	0	0	0	0	0	2	0	1	0	0	0	0	0	Bin_2_partial_s_c75
R_1__46__18__46__1__46__2__45__RXN	HLGNBEGD_02743	0	0	0	0	0	0	0	0	0	0	0	0	0	0	0	0	0	0	4	0	0	1	0	0	Bin_2_partial_s_c75
R_1__46__18__46__1__46__2__45__RXN	HNPHNGNF_00980	0	8	0	3	17	25	13	1	0	0	0	0	0	1	0	0	0	0	0	0	0	0	0	0	Bin_73_full_s_c96
R_1__46__18__46__1__46__2__45__RXN	HNPHNGNF_05152	0	3	1	5	19	17	10	0	0	0	0	0	0	1	0	0	0	0	0	0	0	0	0	0	Bin_73_full_s_c96
R_1__46__18__46__1__46__2__45__RXN	HNPHNGNF_05693	0	27	4	22	7	9	4	3	0	0	0	0	0	0	0	1	0	0	0	0	0	0	0	0	Bin_73_full_s_c96
R_1__46__18__46__1__46__2__45__RXN	JCJHMGAA_01730	0	0	0	0	0	0	0	0	0	0	0	0	0	0	0	0	0	0	0	0	0	0	0	0	Bin_53_partial_s_c69
R_1__46__18__46__1__46__2__45__RXN	JHAEKCPH_03246	4	5	0	3	2	7	4	3	0	2	1	1	2	3	2	7	7	0	1	0	1	1	0	0	Bin_64_partial_s_c66
R_1__46__18__46__1__46__2__45__RXN	JIBKEBPK_01636	0	0	0	0	0	0	0	0	0	0	0	0	0	0	0	0	0	0	0	0	0	0	0	0	Bin_47_partial_s_c34
R_1__46__18__46__1__46__2__45__RXN	KAGFPCAP_01244	1	1	0	0	0	0	0	0	0	0	0	0	0	0	0	0	0	0	0	0	0	0	0	0	Bin_20_partial_m_c46_r123
R_1__46__18__46__1__46__2__45__RXN	KFOFEENG_00464	0	0	0	0	0	5	0	0	0	0	0	0	0	0	0	0	0	0	0	0	0	0	0	0	Bin_61_full_m_c99_r18
R_1__46__18__46__1__46__2__45__RXN	KFOFEENG_02677	0	0	0	0	0	5	0	0	0	0	0	0	0	0	0	0	0	0	0	0	0	0	0	0	Bin_61_full_m_c99_r18
R_1__46__18__46__1__46__2__45__RXN	KFOFEENG_02904	0	0	0	0	1	5	2	0	0	0	0	0	2	3	0	1	0	0	0	0	0	1	0	0	Bin_61_full_m_c99_r18
R_1__46__18__46__1__46__2__45__RXN	KJDPLIMG_01123	0	0	0	0	0	1	0	0	0	1	0	0	1	2	1	3	0	0	0	0	0	0	0	0	Bin_37_full_s_c95
R_1__46__18__46__1__46__2__45__RXN	KJDPLIMG_02334	0	1	0	0	0	1	0	0	0	0	2	1	3	0	0	6	0	0	0	0	0	0	0	0	Bin_37_full_s_c95
R_1__46__18__46__1__46__2__45__RXN	KJFHEHME_01607	0	0	0	0	0	0	0	0	0	0	2	3	0	3	0	4	0	0	0	0	0	0	0	0	Bin_18_full_s_c99
R_1__46__18__46__1__46__2__45__RXN	KJFHEHME_03329	0	0	0	0	0	0	0	0	4	6	22	4	1	2	1	2	0	0	0	1	0	0	0	0	Bin_18_full_s_c99
R_1__46__18__46__1__46__2__45__RXN	KJFHEHME_03707	0	0	0	0	0	0	0	0	10	7	15	2	1	0	0	0	0	0	0	0	0	0	0	0	Bin_18_full_s_c99
R_1__46__18__46__1__46__2__45__RXN	KLCCENNL_02224	0	1	1	3	0	0	0	0	0	0	0	0	0	0	0	0	0	0	0	0	0	0	0	0	Bin_40_partial_s_c86
R_1__46__18__46__1__46__2__45__RXN	KLEKELNG_02294	0	0	0	2	0	1	0	0	0	1	0	0	0	0	0	0	0	0	0	0	0	0	0	0	Bin_51_partial_s_c42
R_1__46__18__46__1__46__2__45__RXN	KOBLPIHN_00873	0	0	0	0	0	0	0	0	0	0	0	0	0	0	0	0	16	0	18	6	1	0	0	0	Bin_52_full_s_c100
R_1__46__18__46__1__46__2__45__RXN	KOBLPIHN_01343	0	0	0	0	0	0	0	0	0	0	0	0	0	0	0	0	12	2	9	12	0	0	0	0	Bin_52_full_s_c100
R_1__46__18__46__1__46__2__45__RXN	KOBLPIHN_01572	0	0	0	0	0	0	0	0	0	0	0	0	0	0	0	0	50	6	34	14	0	0	0	0	Bin_52_full_s_c100
R_1__46__18__46__1__46__2__45__RXN	KOBLPIHN_02314	0	0	0	0	0	0	0	0	0	0	0	0	0	0	0	0	25	3	11	1	0	0	0	0	Bin_52_full_s_c100
R_1__46__18__46__1__46__2__45__RXN	KOMGAMFL_02925	0	0	0	0	0	0	0	0	0	0	0	0	0	0	0	0	0	0	0	0	0	0	0	0	Bin_34_partial_s_c76
R_1__46__18__46__1__46__2__45__RXN	LEBPFPBJ_00343	0	0	0	0	0	0	1	0	0	0	1	0	2	1	3	3	0	0	0	0	0	0	0	0	Bin_19_partial_m_c30_r15
R_1__46__18__46__1__46__2__45__RXN	LEBPFPBJ_00809	0	0	0	0	0	0	0	0	0	0	0	0	0	0	0	0	1	0	1	2	0	0	0	0	Bin_19_partial_m_c30_r15
R_1__46__18__46__1__46__2__45__RXN	LEOHAJAL_00874	0	0	0	0	0	0	0	0	0	0	0	0	0	0	0	0	0	1	3	0	0	1	0	0	Bin_69_partial_s_c87
R_1__46__18__46__1__46__2__45__RXN	LNHJPNFH_01682	1	0	0	1	0	0	0	0	4	22	25	8	1	0	2	5	0	0	0	0	0	0	0	0	Bin_67_full_s_c100
R_1__46__18__46__1__46__2__45__RXN	MABPJGPD_00942	0	0	0	0	0	0	0	0	0	0	0	0	0	0	0	0	5	0	0	0	0	0	0	0	Bin_15_full_s_c93
R_1__46__18__46__1__46__2__45__RXN	MAFGALOI_01963	0	0	0	0	0	0	0	0	0	0	0	0	0	0	0	0	0	0	0	0	0	0	0	0	Bin_62_partial_s_c48
R_1__46__18__46__1__46__2__45__RXN	MCCKIFKA_04039	0	0	0	0	0	0	0	0	0	0	3	0	0	0	0	0	0	0	0	0	0	0	0	0	Bin_43_partial_s_c65
R_1__46__18__46__1__46__2__45__RXN	MCHELOGF_00057	0	0	0	0	0	0	0	0	0	0	1	0	0	0	0	0	0	0	0	0	0	0	0	0	Bin_10_partial_s_c65
R_1__46__18__46__1__46__2__45__RXN	MCHELOGF_03266	0	0	0	0	0	0	0	0	0	0	0	0	0	0	0	0	1	0	0	0	0	0	0	0	Bin_10_partial_s_c65
R_1__46__18__46__1__46__2__45__RXN	MCHELOGF_03467	2	0	0	0	0	0	1	0	0	0	0	0	0	0	0	0	0	0	0	0	0	0	0	0	Bin_10_partial_s_c65
R_1__46__18__46__1__46__2__45__RXN	MDAHCIGN_01484	0	0	0	0	1	1	1	0	0	0	0	0	0	0	0	1	0	0	0	0	0	0	0	0	Bin_59_partial_s_c78
R_1__46__18__46__1__46__2__45__RXN	MENLBADE_01116	0	10	3	7	3	3	2	0	3	11	11	1	8	8	1	3	0	0	0	0	0	0	0	0	Bin_48_full_s_c97
R_1__46__18__46__1__46__2__45__RXN	MPJEEEHB_01882	1	4	2	5	5	4	5	0	0	0	0	0	0	0	0	0	27	17	52	10	0	0	0	3	Bin_45_partial_s_c85
R_1__46__18__46__1__46__2__45__RXN	MPJEEEHB_03740	0	4	1	2	3	7	3	0	0	0	1	0	0	0	0	0	19	76	148	14	1	1	0	5	Bin_45_partial_s_c85
R_1__46__18__46__1__46__2__45__RXN	NCMCMPIN_16803	0	0	0	0	0	0	0	0	0	0	0	1	0	3	1	0	0	0	0	0	0	0	0	0	Bin_65_partial_m_c25_r14
R_1__46__18__46__1__46__2__45__RXN	NGOFKEJL_01673	0	0	0	0	0	0	0	0	0	0	0	0	0	1	0	1	0	0	0	0	0	0	0	0	Bin_70_full_s_c99
R_1__46__18__46__1__46__2__45__RXN	NGOFKEJL_02757	0	0	0	0	0	0	0	0	0	0	0	0	0	0	0	2	1	0	0	0	0	0	0	0	Bin_70_full_s_c99
R_1__46__18__46__1__46__2__45__RXN	NPKDCBIJ_02073	1	2	0	0	0	4	2	0	0	0	1	1	0	2	0	1	0	0	0	0	0	0	0	0	Bin_71_partial_s_c78
R_1__46__18__46__1__46__2__45__RXN	NPKDCBIJ_02728	1	0	0	1	0	2	0	1	0	0	1	0	0	0	0	0	0	0	0	0	0	0	0	0	Bin_71_partial_s_c78
R_1__46__18__46__1__46__2__45__RXN	OAFMHBEG_01589	0	0	0	0	0	0	0	0	0	0	0	0	0	0	0	0	0	0	0	0	0	0	0	0	Bin_50_full_s_c97
R_1__46__18__46__1__46__2__45__RXN	OHEALFOB_03828	0	0	0	0	0	0	0	0	0	0	0	0	1	0	0	1	0	0	0	0	0	0	0	0	Bin_28_full_s_c99
R_1__46__18__46__1__46__2__45__RXN	OJCOGNOL_01689	0	0	0	0	0	0	0	0	0	0	0	0	0	0	0	0	0	0	0	0	0	0	0	0	Bin_44_full_s_c94
R_1__46__18__46__1__46__2__45__RXN	OJCOGNOL_02216	0	0	0	0	0	1	0	0	0	0	0	0	0	0	0	0	0	0	0	0	0	0	0	0	Bin_44_full_s_c94
R_1__46__18__46__1__46__2__45__RXN	OMOKKBBL_01541	0	0	0	0	0	0	0	0	0	0	0	0	0	0	0	0	1	3	0	0	0	0	0	0	Bin_17_partial_m_c82_r33
R_1__46__18__46__1__46__2__45__RXN	OMOKKBBL_02350	1	0	0	0	0	0	0	0	0	0	0	0	0	0	0	0	0	0	0	0	0	0	0	0	Bin_17_partial_m_c82_r33
R_1__46__18__46__1__46__2__45__RXN	ONKHHENJ_03103	0	1	0	0	1	0	0	0	0	0	0	0	0	0	0	1	0	0	0	0	0	0	0	0	Bin_27_partial_s_c60
R_1__46__18__46__1__46__2__45__RXN	PNALMAHA_01088	0	0	0	0	0	0	1	0	1	1	0	0	0	1	0	0	14	6	12	5	0	0	0	2	Bin_63_full_s_c98
R_1__46__18__46__1__46__2__45__RXN	PNALMAHA_02013	0	0	0	0	0	0	0	0	0	0	0	0	0	0	0	0	35	27	24	23	0	3	0	0	Bin_63_full_s_c98
R_1__46__2__46__1__46__13__45__RXN	AIIMLDPP_00134	0	0	1	0	0	3	0	0	0	0	0	0	2	0	0	0	1	0	0	1	0	1	1	1	Bin_35_partial_s_c17
R_1__46__2__46__1__46__13__45__RXN	EMEOIEIC_02834	5	67	11	109	0	3	1	10	2	1	2	6	0	0	1	1	0	0	0	0	0	2	0	0	Bin_14_full_s_c97
R_1__46__2__46__1__46__13__45__RXN	GEMOLNND_02117	0	0	0	0	0	0	0	0	1	4	0	1	1	1	2	1	0	0	0	0	0	0	0	0	Bin_41_partial_m_c85_r49
R_1__46__2__46__1__46__13__45__RXN	GEMOLNND_05564	0	0	0	0	0	0	0	0	0	0	0	0	0	0	0	0	0	0	0	0	0	0	0	0	Bin_41_partial_m_c85_r49
R_1__46__2__46__1__46__13__45__RXN	HIEJNODF_03252	0	1	0	0	0	0	0	0	0	1	0	0	0	0	1	0	8	10	1	2	2	4	2	3	Bin_58_full_s_c97
R_1__46__2__46__1__46__13__45__RXN	KFOFEENG_02792	1	0	0	0	2	39	3	0	1	0	0	0	2	2	3	6	0	0	0	0	0	0	0	0	Bin_61_full_m_c99_r18
R_1__46__2__46__1__46__13__45__RXN	KJFHEHME_01839	0	0	0	0	0	0	0	0	17	37	91	16	9	9	6	4	0	0	0	1	0	0	0	0	Bin_18_full_s_c99
R_1__46__2__46__1__46__13__45__RXN	MHOADAIC_01134	0	0	0	0	0	1	0	0	338	354	427	148	568	1038	120	1271	532	329	276	95	16	4	2	30	Bin_74_full_m_c99_r16
R_1__46__2__46__1__46__13__45__RXN	NCMCMPIN_02921	7	7	11	10	7	15	9	11	14	12	7	8	5	20	8	7	30	9	6	5	28	36	43	117	Bin_65_partial_m_c25_r14
R_1__46__2__46__1__46__13__45__RXN	NCMCMPIN_05100	2	7	6	5	2	13	3	10	6	6	5	25	9	12	4	13	24	6	4	5	12	22	12	35	Bin_65_partial_m_c25_r14
R_1__46__2__46__1__46__13__45__RXN	OHEALFOB_02364	1	0	0	0	1	0	0	0	2	0	1	1	17	29	5	67	1	0	1	0	0	2	0	1	Bin_28_full_s_c99
R_1__46__2__46__1__46__2__45__RXN	ADLCNAHA_00156	5	1	1	4	25	119	31	2	0	0	0	0	0	1	0	0	0	0	0	0	0	0	0	0	Bin_54_full_s_c100
R_1__46__2__46__1__46__2__45__RXN	ADLCNAHA_00164	0	2	0	2	0	2	1	0	0	1	1	0	0	0	0	0	0	0	0	0	0	0	0	0	Bin_54_full_s_c100
R_1__46__2__46__1__46__2__45__RXN	AGBEPPKH_00567	0	0	0	0	0	0	0	0	0	0	0	0	0	0	0	0	1	0	0	0	0	0	0	0	Bin_60_partial_s_c28
R_1__46__2__46__1__46__2__45__RXN	AGBEPPKH_01151	0	0	0	0	0	0	0	0	2	3	1	1	0	0	5	0	380	150	115	90	3	7	1	9	Bin_60_partial_s_c28
R_1__46__2__46__1__46__2__45__RXN	AGEPKPCA_01745	0	0	0	1	0	0	0	0	0	0	0	0	0	0	0	0	0	0	0	0	0	0	0	0	Bin_56_partial_s_c62
R_1__46__2__46__1__46__2__45__RXN	AGEPKPCA_01889	0	0	0	0	0	0	0	0	0	0	0	0	1	0	0	0	0	0	0	1	0	0	0	0	Bin_56_partial_s_c62
R_1__46__2__46__1__46__2__45__RXN	AGKILGFG_01946	0	0	0	0	4	3	0	0	1	2	1	4	1	1	1	1	0	0	0	0	0	0	0	1	Bin_7_full_s_c99
R_1__46__2__46__1__46__2__45__RXN	AGKILGFG_03053	0	0	0	0	0	0	0	0	0	0	0	0	0	0	0	0	16	7	15	5	0	0	0	1	Bin_7_full_s_c99
R_1__46__2__46__1__46__2__45__RXN	AHCICKPM_01293	0	0	0	0	0	0	0	0	0	0	0	0	0	0	0	0	7	2	3	1	1	0	0	1	Bin_42_full_m_c98_r21
R_1__46__2__46__1__46__2__45__RXN	AJJBFBDC_03336	0	0	0	0	1	6	5	0	0	0	0	0	0	1	0	0	0	0	0	0	0	0	0	0	Bin_39_partial_s_c85
R_1__46__2__46__1__46__2__45__RXN	AJJBFBDC_04252	0	0	0	0	1	0	0	0	0	0	1	0	0	0	0	0	0	0	0	0	0	0	0	0	Bin_39_partial_s_c85
R_1__46__2__46__1__46__2__45__RXN	AJOMLJJA_01071	0	0	0	0	0	0	0	0	0	0	0	0	0	0	0	0	31	17	28	7	1	0	0	3	Bin_16_full_s_c99
R_1__46__2__46__1__46__2__45__RXN	AKHILDIN_01618	1	12	4	0	2	6	1	0	0	2	0	1	0	3	0	3	1	1	0	0	0	0	0	2	Bin_66_partial_m_c66_r56
R_1__46__2__46__1__46__2__45__RXN	AKHILDIN_03971	0	1	0	0	1	0	0	0	1	0	0	0	0	0	0	0	1	0	3	2	1	0	0	0	Bin_66_partial_m_c66_r56
R_1__46__2__46__1__46__2__45__RXN	AKHILDIN_05970	0	1	0	0	3	0	0	0	0	1	1	1	0	1	0	0	0	0	0	0	0	0	2	0	Bin_66_partial_m_c66_r56
R_1__46__2__46__1__46__2__45__RXN	AKHILDIN_08298	0	1	0	0	0	1	0	0	0	2	0	0	0	0	0	0	169	44	63	43	0	3	8	7	Bin_66_partial_m_c66_r56
R_1__46__2__46__1__46__2__45__RXN	BOEDDJFG_01447	1	1	0	0	0	0	0	0	0	0	0	0	0	0	2	0	0	0	0	0	0	0	0	0	Bin_11_full_s_c94
R_1__46__2__46__1__46__2__45__RXN	DFEKLLGM_00727	6	72	13	84	196	206	133	10	1	0	0	0	0	0	0	0	1	0	0	0	0	0	0	0	Bin_36_full_s_c99
R_1__46__2__46__1__46__2__45__RXN	DFEKLLGM_01178	3	6	9	17	12	14	6	4	0	0	0	0	0	0	0	0	0	1	0	0	0	0	0	0	Bin_36_full_s_c99
R_1__46__2__46__1__46__2__45__RXN	DJDCPIDG_01988	0	0	1	0	0	0	0	0	0	0	0	0	0	0	0	0	14	3	6	1	0	0	0	0	Bin_5_partial_s_c70
R_1__46__2__46__1__46__2__45__RXN	DJKLIAPO_03063	0	0	0	0	1	2	1	0	0	0	0	0	0	2	0	0	0	0	0	0	0	0	0	0	Bin_30_full_s_c99
R_1__46__2__46__1__46__2__45__RXN	DKPFOFCO_00007	0	2	1	3	0	2	0	1	0	1	0	0	0	2	0	0	0	0	0	0	0	0	0	0	Bin_24_partial_s_c84
R_1__46__2__46__1__46__2__45__RXN	DKPFOFCO_04429	0	0	0	3	0	0	3	1	0	0	0	0	0	0	0	1	0	1	0	0	0	0	0	0	Bin_24_partial_s_c84
R_1__46__2__46__1__46__2__45__RXN	ECHECFLJ_00154	0	0	0	0	0	0	0	0	0	0	0	0	0	0	0	0	0	0	0	0	0	0	0	0	Bin_12_partial_s_c38
R_1__46__2__46__1__46__2__45__RXN	ECHECFLJ_00493	0	0	0	0	0	0	0	0	0	0	0	0	0	0	0	0	0	0	0	0	0	0	0	0	Bin_12_partial_s_c38
R_1__46__2__46__1__46__2__45__RXN	ECHECFLJ_01118	0	0	0	0	0	0	0	0	0	0	0	0	0	0	0	0	0	0	0	0	0	0	0	0	Bin_12_partial_s_c38
R_1__46__2__46__1__46__2__45__RXN	EDEAGHAM_02578	0	0	0	0	0	0	0	0	0	0	0	0	1	9	3	13	0	0	0	0	0	0	0	1	Bin_32_full_s_c100
R_1__46__2__46__1__46__2__45__RXN	EGFDLBGD_00438	0	0	1	0	0	0	0	0	0	0	0	0	0	0	1	0	370	190	134	120	1	7	1	22	Bin_57_full_s_c99
R_1__46__2__46__1__46__2__45__RXN	EPDGEDFC_01189	21	384	9	101	21	13	19	12	31	197	76	34	5	90	8	28	2476	820	845	629	21	24	8	86	Bin_29_full_m_c100_r18
R_1__46__2__46__1__46__2__45__RXN	GGJPNLIH_02621	0	2	0	0	4	15	8	0	0	0	0	0	0	0	0	0	0	0	0	0	0	0	0	0	Bin_22_full_s_c99
R_1__46__2__46__1__46__2__45__RXN	GGPILLFD_00456	0	0	0	1	0	0	0	0	0	0	0	0	0	0	0	0	4	0	2	3	0	0	1	0	Bin_8_partial_s_c23
R_1__46__2__46__1__46__2__45__RXN	HCENICLE_00931	0	0	0	0	0	0	0	0	0	2	8	0	0	0	0	0	110	59	34	12	1	1	2	2	Bin_55_full_s_c99
R_1__46__2__46__1__46__2__45__RXN	HCENICLE_02875	0	0	0	0	0	0	0	0	0	2	0	0	0	0	0	0	6	2	6	1	0	0	0	0	Bin_55_full_s_c99
R_1__46__2__46__1__46__2__45__RXN	HHBEMPBL_04027	2	1	0	0	0	0	0	0	0	1	0	0	0	1	0	4	0	0	0	0	0	0	0	0	Bin_21_full_s_c99
R_1__46__2__46__1__46__2__45__RXN	HLGNBEGD_02263	0	0	0	0	0	0	0	0	0	0	0	0	0	0	2	0	159	90	98	55	6	17	4	22	Bin_2_partial_s_c75
R_1__46__2__46__1__46__2__45__RXN	HLGNBEGD_02380	0	0	0	0	0	0	0	0	0	0	0	0	0	0	0	0	5	0	4	2	0	0	0	0	Bin_2_partial_s_c75
R_1__46__2__46__1__46__2__45__RXN	JHAEKCPH_00837	1	0	0	0	2	0	1	0	0	0	0	0	0	6	1	2	0	0	0	0	0	0	1	0	Bin_64_partial_s_c66
R_1__46__2__46__1__46__2__45__RXN	KLCCENNL_00582	0	1	4	1	0	0	0	0	0	0	0	0	0	0	0	0	0	0	0	0	0	0	0	0	Bin_40_partial_s_c86
R_1__46__2__46__1__46__2__45__RXN	KLCCENNL_02880	3	38	9	37	0	1	0	6	0	0	0	0	0	0	0	0	0	0	0	0	0	0	0	0	Bin_40_partial_s_c86
R_1__46__2__46__1__46__2__45__RXN	LEBPFPBJ_02388	0	1	0	1	2	2	1	0	1	3	0	0	0	1	2	0	0	0	0	0	0	1	0	0	Bin_19_partial_m_c30_r15
R_1__46__2__46__1__46__2__45__RXN	LEBPFPBJ_04377	0	0	0	0	0	0	0	0	0	0	0	0	0	0	0	0	126	45	79	43	12	5	6	30	Bin_19_partial_m_c30_r15
R_1__46__2__46__1__46__2__45__RXN	LEOHAJAL_00320	0	0	0	0	0	0	0	0	0	0	0	0	0	0	0	0	9	2	12	5	3	0	1	6	Bin_69_partial_s_c87
R_1__46__2__46__1__46__2__45__RXN	LEOHAJAL_00409	0	0	0	0	1	0	0	0	0	0	0	0	0	0	0	0	0	1	3	2	0	0	0	0	Bin_69_partial_s_c87
R_1__46__2__46__1__46__2__45__RXN	LEOHAJAL_01389	1	0	0	0	0	0	0	0	0	0	0	0	0	0	1	0	193	53	151	88	8	14	0	9	Bin_69_partial_s_c87
R_1__46__2__46__1__46__2__45__RXN	LNHJPNFH_00601	0	0	0	0	0	0	0	0	3	15	50	1	3	5	1	3	0	0	0	0	0	0	0	0	Bin_67_full_s_c100
R_1__46__2__46__1__46__2__45__RXN	LNHJPNFH_01603	2	0	0	0	0	0	0	0	2	5	6	2	0	1	1	1	1	0	0	0	1	0	0	0	Bin_67_full_s_c100
R_1__46__2__46__1__46__2__45__RXN	LNNLIAFL_03403	0	4	0	0	6	10	4	1	0	1	0	0	0	6	0	8	0	0	0	0	0	0	0	0	Bin_1_partial_m_c45_r58
R_1__46__2__46__1__46__2__45__RXN	MCCKIFKA_00633	0	0	0	0	0	0	0	0	2	0	1	0	0	0	0	2	0	0	0	0	0	0	0	0	Bin_43_partial_s_c65
R_1__46__2__46__1__46__2__45__RXN	MCCKIFKA_01055	0	0	0	0	0	0	0	0	7	5	10	2	8	9	4	10	0	0	0	0	1	0	0	0	Bin_43_partial_s_c65
R_1__46__2__46__1__46__2__45__RXN	MCHELOGF_00197	0	0	0	0	0	1	0	0	16	9	14	3	0	0	0	0	2	0	1	0	0	0	0	0	Bin_10_partial_s_c65
R_1__46__2__46__1__46__2__45__RXN	MCHELOGF_03515	0	0	0	0	0	0	0	0	3	3	5	0	0	0	0	0	0	0	0	0	0	0	0	0	Bin_10_partial_s_c65
R_1__46__2__46__1__46__2__45__RXN	MDAHCIGN_00816	0	0	0	0	0	1	0	0	0	0	0	0	0	0	0	0	0	0	0	0	0	0	0	0	Bin_59_partial_s_c78
R_1__46__2__46__1__46__2__45__RXN	MENLBADE_01833	0	0	0	0	0	0	0	0	0	0	0	0	0	0	0	0	0	0	0	0	0	0	0	0	Bin_48_full_s_c97
R_1__46__2__46__1__46__2__45__RXN	MENLBADE_04527	0	2	0	3	0	2	0	0	1	0	10	1	4	4	3	2	0	0	0	0	0	0	0	0	Bin_48_full_s_c97
R_1__46__2__46__1__46__2__45__RXN	MENLBADE_04528	1	1	0	2	0	0	1	0	2	2	2	1	1	0	0	0	0	0	0	0	0	0	0	0	Bin_48_full_s_c97
R_1__46__2__46__1__46__2__45__RXN	MKCMLHLN_02580	0	2	0	0	0	4	1	0	0	0	1	0	0	1	0	2	0	0	0	0	0	0	0	0	Bin_25_full_s_c98
R_1__46__2__46__1__46__2__45__RXN	MPJEEEHB_01299	6	21	12	19	15	29	3	7	1	0	0	0	0	0	2	0	124	59	158	75	2	8	6	11	Bin_45_partial_s_c85
R_1__46__2__46__1__46__2__45__RXN	MPJEEEHB_04414	29	156	43	175	104	327	55	33	2	0	1	0	0	5	3	0	2615	1177	1618	880	108	96	34	189	Bin_45_partial_s_c85
R_1__46__2__46__1__46__2__45__RXN	NPKDCBIJ_00538	0	6	0	6	0	1	0	0	0	0	0	0	0	0	0	0	0	0	1	0	0	0	0	0	Bin_71_partial_s_c78
R_1__46__2__46__1__46__2__45__RXN	OHEALFOB_00061	0	0	0	0	0	1	0	0	0	0	0	0	3	4	0	0	0	0	0	0	0	0	0	0	Bin_28_full_s_c99
R_1__46__2__46__1__46__2__45__RXN	OHEALFOB_02042	0	0	0	0	0	0	0	0	0	0	0	0	5	7	2	5	0	0	0	0	0	0	0	0	Bin_28_full_s_c99
R_1__46__2__46__1__46__2__45__RXN	OJCOGNOL_04326	0	0	0	0	3	16	4	0	0	0	0	0	0	0	0	0	0	0	0	0	0	0	0	0	Bin_44_full_s_c94
R_1__46__2__46__1__46__2__45__RXN	ONKHHENJ_01135	0	0	0	0	0	0	0	0	0	0	0	0	0	0	0	0	0	0	0	0	0	0	0	0	Bin_27_partial_s_c60
R_1__46__2__46__1__46__25__45__RXN	ADLCNAHA_03336	0	0	0	0	1	8	2	1	0	0	0	0	0	0	0	0	0	0	0	0	0	0	0	0	Bin_54_full_s_c100
R_1__46__2__46__1__46__25__45__RXN	AFBKCADA_01407	0	0	0	0	0	0	0	0	0	0	0	0	0	0	0	0	0	0	0	0	0	0	0	0	Bin_26_partial_m_c50_r16
R_1__46__2__46__1__46__25__45__RXN	AGEPKPCA_03138	0	2	0	1	0	3	1	0	0	0	0	0	0	0	0	0	0	0	0	0	0	0	0	0	Bin_56_partial_s_c62
R_1__46__2__46__1__46__25__45__RXN	AGEPKPCA_03862	0	0	0	0	0	0	0	0	0	0	0	0	0	0	3	0	0	0	0	0	0	0	0	0	Bin_56_partial_s_c62
R_1__46__2__46__1__46__25__45__RXN	AGKILGFG_00481	0	0	0	0	1	2	0	0	3	3	1	1	3	1	2	1	0	0	0	0	0	0	0	0	Bin_7_full_s_c99
R_1__46__2__46__1__46__25__45__RXN	AGKILGFG_00991	0	0	1	0	1	1	0	0	1	1	1	1	0	1	0	4	0	0	0	0	0	0	0	0	Bin_7_full_s_c99
R_1__46__2__46__1__46__25__45__RXN	AHCICKPM_00634	0	0	0	0	0	0	0	0	0	0	0	0	0	0	0	0	1	0	0	0	0	1	0	0	Bin_42_full_m_c98_r21
R_1__46__2__46__1__46__25__45__RXN	AIIDGMOI_01490	0	0	0	0	0	0	0	0	0	0	0	0	0	0	0	0	17	9	11	6	0	0	0	0	Bin_38_full_s_c99
R_1__46__2__46__1__46__25__45__RXN	AIIMLDPP_00383	0	0	0	0	1	0	0	0	0	0	0	0	0	0	0	0	0	0	0	0	0	0	0	0	Bin_35_partial_s_c17
R_1__46__2__46__1__46__25__45__RXN	AJJBFBDC_02082	0	0	0	0	0	0	0	0	0	0	0	0	0	0	0	0	0	0	0	0	0	0	0	0	Bin_39_partial_s_c85
R_1__46__2__46__1__46__25__45__RXN	AJOMLJJA_00987	0	1	0	0	0	0	0	0	0	0	0	0	0	0	0	0	45	19	24	7	0	0	1	2	Bin_16_full_s_c99
R_1__46__2__46__1__46__25__45__RXN	AJOMLJJA_02217	0	0	0	0	0	0	0	0	0	0	0	0	0	0	0	0	93	44	63	29	1	0	1	3	Bin_16_full_s_c99
R_1__46__2__46__1__46__25__45__RXN	AKHILDIN_00129	0	0	1	0	1	0	1	1	0	0	0	0	0	1	0	0	3	1	0	1	4	0	0	1	Bin_66_partial_m_c66_r56
R_1__46__2__46__1__46__25__45__RXN	AKHILDIN_00301	0	0	0	0	0	0	0	0	0	0	0	0	0	0	0	0	0	0	0	0	0	0	0	0	Bin_66_partial_m_c66_r56
R_1__46__2__46__1__46__25__45__RXN	AKHILDIN_04014	0	0	0	0	0	0	0	0	0	0	0	0	0	0	0	0	0	0	2	0	0	0	0	0	Bin_66_partial_m_c66_r56
R_1__46__2__46__1__46__25__45__RXN	BKBHENGD_01081	0	0	0	0	0	0	0	0	0	0	0	0	0	0	0	0	10	3	6	3	0	0	0	0	Bin_6_full_s_c99
R_1__46__2__46__1__46__25__45__RXN	BOEDDJFG_02825	2	1	0	0	0	0	0	0	1	0	0	0	0	0	0	0	2	0	0	0	0	0	0	0	Bin_11_full_s_c94
R_1__46__2__46__1__46__25__45__RXN	BOEDDJFG_03216	0	0	0	0	0	0	0	0	0	0	0	0	0	0	0	0	0	0	0	0	0	0	0	0	Bin_11_full_s_c94
R_1__46__2__46__1__46__25__45__RXN	CIIBPCJA_00982	0	0	0	0	0	0	0	0	16	29	24	3	20	15	1	16	0	0	0	0	0	0	0	0	Bin_4_partial_s_c40
R_1__46__2__46__1__46__25__45__RXN	DJDCPIDG_00279	0	0	0	0	0	1	0	0	0	1	1	0	0	0	0	0	10	5	11	2	2	1	1	0	Bin_5_partial_s_c70
R_1__46__2__46__1__46__25__45__RXN	DJKLIAPO_00761	0	0	0	0	0	0	0	0	0	0	0	0	0	0	0	0	0	0	0	0	0	0	0	1	Bin_30_full_s_c99
R_1__46__2__46__1__46__25__45__RXN	DKPFOFCO_00867	0	0	0	0	0	0	0	0	0	0	0	0	0	0	0	0	0	0	0	0	0	0	0	0	Bin_24_partial_s_c84
R_1__46__2__46__1__46__25__45__RXN	DKPFOFCO_02199	0	0	0	0	0	0	0	0	0	0	0	0	0	0	0	0	0	0	0	0	0	0	0	0	Bin_24_partial_s_c84
R_1__46__2__46__1__46__25__45__RXN	DKPFOFCO_03294	0	0	2	0	1	0	0	0	0	2	0	0	0	0	0	0	0	0	0	0	2	0	0	0	Bin_24_partial_s_c84
R_1__46__2__46__1__46__25__45__RXN	DPJCBJGO_00486	0	0	1	0	0	0	0	0	0	0	0	0	0	0	0	0	0	0	0	0	0	0	0	0	Bin_9_partial_s_c18
R_1__46__2__46__1__46__25__45__RXN	EDEAGHAM_02916	0	1	0	1	0	0	0	0	0	0	0	0	2	1	1	2	0	0	0	1	0	0	0	0	Bin_32_full_s_c100
R_1__46__2__46__1__46__25__45__RXN	EGFDLBGD_01082	0	1	0	0	0	0	0	0	0	0	0	0	0	0	0	0	142	68	102	50	3	2	0	6	Bin_57_full_s_c99
R_1__46__2__46__1__46__25__45__RXN	EMEOIEIC_00811	7	29	6	36	0	0	0	4	0	0	1	1	0	0	1	0	0	0	0	0	0	0	0	0	Bin_14_full_s_c97
R_1__46__2__46__1__46__25__45__RXN	EMEOIEIC_02141	3	9	3	16	0	0	0	0	1	0	2	1	0	0	0	0	0	0	0	0	0	0	0	0	Bin_14_full_s_c97
R_1__46__2__46__1__46__25__45__RXN	EMEOIEIC_03892	7	31	1	31	0	0	0	3	0	0	0	3	1	0	0	0	0	0	0	0	0	0	0	0	Bin_14_full_s_c97
R_1__46__2__46__1__46__25__45__RXN	EPDGEDFC_01221	11	213	8	74	15	11	6	10	20	232	44	40	5	34	12	10	887	326	349	268	9	12	20	17	Bin_29_full_m_c100_r18
R_1__46__2__46__1__46__25__45__RXN	GEMOLNND_06090	0	0	0	0	0	0	0	0	0	0	0	0	0	0	0	0	0	0	0	0	0	0	0	0	Bin_41_partial_m_c85_r49
R_1__46__2__46__1__46__25__45__RXN	GEMOLNND_06144	0	0	0	0	0	0	0	0	0	0	0	0	0	0	1	1	0	0	0	0	0	1	0	0	Bin_41_partial_m_c85_r49
R_1__46__2__46__1__46__25__45__RXN	GGJPNLIH_02649	2	3	0	5	10	47	6	3	0	1	0	0	0	0	1	2	0	0	0	0	0	0	0	0	Bin_22_full_s_c99
R_1__46__2__46__1__46__25__45__RXN	GGPILLFD_02178	2	10	3	6	3	3	2	2	5	1	4	2	2	2	12	15	10	1	7	0	2	2	3	2	Bin_8_partial_s_c23
R_1__46__2__46__1__46__25__45__RXN	GHHJBJBP_00547	0	0	0	0	0	0	0	0	0	0	0	0	0	0	0	0	0	0	0	0	0	0	0	0	Bin_31_full_s_c99
R_1__46__2__46__1__46__25__45__RXN	GHHJBJBP_02117	0	0	0	0	1	0	0	2	0	0	0	3	1	0	1	0	0	0	2	0	1	0	0	0	Bin_31_full_s_c99
R_1__46__2__46__1__46__25__45__RXN	HCENICLE_01894	0	0	0	0	0	0	0	0	0	0	0	0	0	1	0	0	45	13	29	8	0	0	1	1	Bin_55_full_s_c99
R_1__46__2__46__1__46__25__45__RXN	HDJDJIOI_01837	0	0	0	1	0	0	0	1	0	3	1	0	0	0	0	0	0	0	0	0	0	0	0	0	Bin_23_full_s_c100
R_1__46__2__46__1__46__25__45__RXN	HHBEMPBL_00533	2	0	0	0	1	0	1	0	0	1	0	2	1	1	2	4	1	0	2	1	0	1	0	0	Bin_21_full_s_c99
R_1__46__2__46__1__46__25__45__RXN	HHBEMPBL_02036	0	0	0	0	0	0	0	0	0	0	0	0	0	0	0	0	0	0	0	0	0	0	0	0	Bin_21_full_s_c99
R_1__46__2__46__1__46__25__45__RXN	HIEJNODF_00826	0	0	0	0	0	0	0	0	0	0	0	0	0	0	0	0	4	2	0	0	0	0	0	0	Bin_58_full_s_c97
R_1__46__2__46__1__46__25__45__RXN	HIEJNODF_02349	0	0	0	0	0	0	0	0	0	0	0	0	0	0	0	0	0	0	0	0	0	0	0	0	Bin_58_full_s_c97
R_1__46__2__46__1__46__25__45__RXN	HIEJNODF_02481	0	0	0	0	0	0	0	0	0	0	0	0	0	0	0	0	2	8	0	0	0	0	1	0	Bin_58_full_s_c97
R_1__46__2__46__1__46__25__45__RXN	HIEJNODF_05204	0	0	0	0	0	0	0	0	0	0	0	0	0	0	0	0	7	3	2	3	0	3	0	7	Bin_58_full_s_c97
R_1__46__2__46__1__46__25__45__RXN	HLGNBEGD_00465	0	0	0	0	0	0	0	0	0	0	0	0	0	0	0	0	5	1	7	0	0	1	0	1	Bin_2_partial_s_c75
R_1__46__2__46__1__46__25__45__RXN	HNPHNGNF_00139	1	5	1	2	57	123	22	1	1	0	1	0	4	0	0	2	0	0	0	0	0	0	0	0	Bin_73_full_s_c96
R_1__46__2__46__1__46__25__45__RXN	HNPHNGNF_03903	2	3	0	1	24	19	10	0	0	0	0	0	0	1	1	0	2	1	0	0	0	0	0	0	Bin_73_full_s_c96
R_1__46__2__46__1__46__25__45__RXN	JCJHMGAA_00177	0	0	0	0	0	1	0	0	0	0	0	0	0	0	0	0	0	0	0	0	0	0	0	0	Bin_53_partial_s_c69
R_1__46__2__46__1__46__25__45__RXN	JHAEKCPH_02472	0	0	0	0	0	0	0	0	0	0	0	0	2	0	0	0	0	0	0	0	0	0	0	0	Bin_64_partial_s_c66
R_1__46__2__46__1__46__25__45__RXN	JHAEKCPH_03786	0	0	0	0	2	4	0	1	0	0	0	0	1	2	1	1	0	0	0	0	0	0	0	0	Bin_64_partial_s_c66
R_1__46__2__46__1__46__25__45__RXN	JIBKEBPK_01594	0	0	0	0	0	0	0	0	0	0	0	0	0	0	0	0	0	0	0	0	0	0	0	0	Bin_47_partial_s_c34
R_1__46__2__46__1__46__25__45__RXN	JIBKEBPK_01981	0	0	0	0	0	0	0	0	0	0	0	0	0	0	0	0	0	0	0	0	0	0	0	0	Bin_47_partial_s_c34
R_1__46__2__46__1__46__25__45__RXN	KAGFPCAP_03900	0	0	0	0	0	0	0	0	0	0	0	0	0	0	0	0	0	0	0	0	0	0	0	0	Bin_20_partial_m_c46_r123
R_1__46__2__46__1__46__25__45__RXN	KJFHEHME_02223	0	0	0	0	0	0	0	0	5	16	21	3	6	2	0	3	0	0	0	0	0	0	2	0	Bin_18_full_s_c99
R_1__46__2__46__1__46__25__45__RXN	KJFHEHME_03735	0	0	0	0	0	0	0	0	22	22	68	8	4	7	6	4	0	0	0	0	0	0	0	0	Bin_18_full_s_c99
R_1__46__2__46__1__46__25__45__RXN	KOBLPIHN_00579	0	0	0	0	0	0	0	0	0	0	0	0	0	0	0	0	75	11	62	37	0	0	0	0	Bin_52_full_s_c100
R_1__46__2__46__1__46__25__45__RXN	KOMGAMFL_00105	0	0	0	0	0	3	0	1	0	0	0	0	0	0	0	0	0	0	0	0	0	0	0	0	Bin_34_partial_s_c76
R_1__46__2__46__1__46__25__45__RXN	LEBPFPBJ_03247	0	1	0	0	0	0	0	1	1	0	0	0	0	1	0	0	0	0	0	0	0	0	0	0	Bin_19_partial_m_c30_r15
R_1__46__2__46__1__46__25__45__RXN	LEOHAJAL_00069	0	0	0	0	0	0	0	0	0	0	0	0	0	0	0	0	5	2	11	2	1	0	0	1	Bin_69_partial_s_c87
R_1__46__2__46__1__46__25__45__RXN	LNNLIAFL_04870	0	0	0	0	0	0	0	0	0	0	0	0	0	0	0	0	0	0	0	0	0	0	0	0	Bin_1_partial_m_c45_r58
R_1__46__2__46__1__46__25__45__RXN	MABPJGPD_00293	0	0	0	0	0	0	0	0	1	0	0	0	0	0	0	0	0	0	0	1	0	0	0	0	Bin_15_full_s_c93
R_1__46__2__46__1__46__25__45__RXN	MABPJGPD_02890	0	0	0	0	0	0	0	0	0	0	0	0	0	0	0	0	8	1	1	4	0	1	0	0	Bin_15_full_s_c93
R_1__46__2__46__1__46__25__45__RXN	MABPJGPD_05118	0	0	0	0	0	0	0	0	0	0	0	0	0	0	0	0	26	9	11	5	0	0	1	0	Bin_15_full_s_c93
R_1__46__2__46__1__46__25__45__RXN	MABPJGPD_05133	0	0	0	0	0	0	0	0	0	0	0	0	0	0	0	0	1	3	5	1	1	0	0	0	Bin_15_full_s_c93
R_1__46__2__46__1__46__25__45__RXN	MCCKIFKA_01095	0	0	0	0	0	0	0	0	0	0	0	0	0	0	0	0	0	0	0	0	0	0	0	0	Bin_43_partial_s_c65
R_1__46__2__46__1__46__25__45__RXN	MCHELOGF_00401	1	3	0	4	1	4	1	2	2	3	2	2	2	0	0	0	1	0	0	0	2	6	0	0	Bin_10_partial_s_c65
R_1__46__2__46__1__46__25__45__RXN	MDAHCIGN_02663	0	0	0	0	0	1	0	0	0	0	0	0	0	0	2	0	0	0	0	0	0	1	0	0	Bin_59_partial_s_c78
R_1__46__2__46__1__46__25__45__RXN	MENLBADE_01728	0	0	0	0	0	0	0	0	0	0	0	0	0	1	0	0	0	0	0	0	0	0	0	0	Bin_48_full_s_c97
R_1__46__2__46__1__46__25__45__RXN	MHOADAIC_00707	0	0	0	0	0	0	0	0	38	34	66	28	35	43	6	48	60	33	21	18	0	4	0	5	Bin_74_full_m_c99_r16
R_1__46__2__46__1__46__25__45__RXN	MKCMLHLN_03409	0	1	0	0	8	13	1	0	0	2	0	0	3	4	1	16	0	0	0	0	0	0	0	0	Bin_25_full_s_c98
R_1__46__2__46__1__46__25__45__RXN	MKCMLHLN_07073	0	2	0	0	3	5	0	1	0	0	6	0	0	6	1	5	0	0	0	0	0	0	0	0	Bin_25_full_s_c98
R_1__46__2__46__1__46__25__45__RXN	MPJEEEHB_02948	6	5	11	12	8	34	5	2	0	0	0	0	0	0	1	0	127	50	120	76	9	5	1	13	Bin_45_partial_s_c85
R_1__46__2__46__1__46__25__45__RXN	NGOFKEJL_01014	0	0	0	1	2	11	0	0	0	0	0	0	1	0	0	5	0	0	0	0	0	0	0	0	Bin_70_full_s_c99
R_1__46__2__46__1__46__25__45__RXN	NGOFKEJL_01585	0	0	0	1	0	2	0	0	0	0	0	0	0	0	0	3	0	0	0	0	0	0	0	0	Bin_70_full_s_c99
R_1__46__2__46__1__46__25__45__RXN	NGOFKEJL_02024	0	0	0	0	0	2	0	0	0	0	0	0	0	4	1	3	0	0	0	0	0	0	0	0	Bin_70_full_s_c99
R_1__46__2__46__1__46__25__45__RXN	NGOFKEJL_02474	0	0	0	0	3	1	0	0	0	0	0	0	1	3	4	9	0	0	0	0	0	0	0	0	Bin_70_full_s_c99
R_1__46__2__46__1__46__25__45__RXN	NPKDCBIJ_00619	0	1	0	0	0	1	0	0	0	0	0	0	0	0	0	0	1	0	0	0	0	0	0	0	Bin_71_partial_s_c78
R_1__46__2__46__1__46__25__45__RXN	NPKDCBIJ_02098	1	5	9	1	0	4	0	2	2	0	0	0	0	1	0	0	0	0	0	0	0	0	0	0	Bin_71_partial_s_c78
R_1__46__2__46__1__46__25__45__RXN	OAFMHBEG_00541	1	1	0	1	0	1	0	3	0	1	0	0	0	0	0	0	1	0	0	0	0	0	0	0	Bin_50_full_s_c97
R_1__46__2__46__1__46__25__45__RXN	OAFMHBEG_02570	0	1	0	1	0	3	0	2	1	1	0	0	0	0	0	0	0	0	0	0	0	0	0	0	Bin_50_full_s_c97
R_1__46__2__46__1__46__25__45__RXN	OJCOGNOL_01570	0	0	0	0	1	2	2	0	0	0	0	0	0	0	0	0	0	0	0	0	0	0	0	0	Bin_44_full_s_c94
R_1__46__2__46__1__46__25__45__RXN	OJCOGNOL_03406	0	0	0	0	1	5	2	0	0	1	0	0	0	0	0	0	0	0	0	0	0	0	0	0	Bin_44_full_s_c94
R_1__46__2__46__1__46__25__45__RXN	OJCOGNOL_05409	0	0	0	0	12	6	1	0	0	0	0	0	0	0	0	0	0	0	0	0	0	0	0	0	Bin_44_full_s_c94
R_1__46__2__46__1__46__25__45__RXN	ONKHHENJ_00611	0	0	0	0	0	0	2	0	0	0	0	0	1	0	0	0	1	0	0	0	0	0	0	0	Bin_27_partial_s_c60
R_1__46__2__46__1__46__25__45__RXN	ONKHHENJ_03089	0	0	0	0	0	0	0	0	0	0	0	0	0	0	0	0	0	0	0	0	0	0	0	0	Bin_27_partial_s_c60
R_1__46__2__46__1__46__25__45__RXN	PNALMAHA_02593	0	0	0	0	0	0	0	0	0	0	0	0	0	0	0	0	86	29	24	15	0	1	1	4	Bin_63_full_s_c98
R_1__46__2__46__1__46__27__45__RXN	KLCCENNL_00293	1	1	3	2	0	0	0	0	0	0	0	0	0	0	0	0	0	0	0	0	0	0	0	0	Bin_40_partial_s_c86
R_1__46__2__46__1__46__27__45__RXN	LNHJPNFH_01759	0	0	0	0	1	0	0	0	120	91	280	8	28	12	5	16	0	0	0	0	0	0	0	0	Bin_67_full_s_c100
R_1__46__2__46__1__46__27__45__RXN	MCCKIFKA_00918	0	0	0	0	0	0	0	0	2	3	2	0	1	1	0	0	0	0	0	0	0	0	0	0	Bin_43_partial_s_c65
R_1__46__2__46__1__46__32__45__RXN	AHCICKPM_00729	0	0	0	0	0	0	0	0	0	0	0	0	0	0	0	0	0	0	0	0	0	0	0	0	Bin_42_full_m_c98_r21
R_1__46__2__46__1__46__32__45__RXN	AKHILDIN_01081	0	0	0	0	0	0	0	0	0	0	0	0	0	0	0	0	0	0	0	0	0	0	0	0	Bin_66_partial_m_c66_r56
R_1__46__2__46__1__46__32__45__RXN	AKHILDIN_01234	0	0	0	0	0	0	0	0	0	0	0	0	0	0	0	0	1	0	0	0	0	0	0	0	Bin_66_partial_m_c66_r56
R_1__46__2__46__1__46__32__45__RXN	DJDCPIDG_04133	0	0	0	0	0	0	0	0	0	0	0	0	0	0	0	0	0	0	0	1	0	1	0	0	Bin_5_partial_s_c70
R_1__46__2__46__1__46__32__45__RXN	DKPFOFCO_00708	0	0	0	0	0	0	0	0	0	0	0	0	0	0	0	0	0	0	0	0	0	0	0	0	Bin_24_partial_s_c84
R_1__46__2__46__1__46__32__45__RXN	EGFDLBGD_00868	0	0	0	0	0	0	0	0	0	0	0	0	0	0	0	0	29	12	23	3	1	0	0	0	Bin_57_full_s_c99
R_1__46__2__46__1__46__32__45__RXN	EMEOIEIC_04225	1	4	0	1	0	0	0	2	0	0	1	0	0	0	0	0	0	0	0	0	0	0	0	0	Bin_14_full_s_c97
R_1__46__2__46__1__46__32__45__RXN	EPDGEDFC_04465	0	0	0	0	0	0	0	0	0	0	0	0	0	0	0	0	1	0	0	0	0	0	0	0	Bin_29_full_m_c100_r18
R_1__46__2__46__1__46__32__45__RXN	HHBEMPBL_02560	0	2	0	0	0	0	0	1	0	1	0	0	0	0	0	0	0	0	0	0	0	0	0	0	Bin_21_full_s_c99
R_1__46__2__46__1__46__32__45__RXN	HIEJNODF_00348	0	0	0	0	0	0	0	0	0	0	0	0	0	0	0	0	2	0	2	0	0	0	0	1	Bin_58_full_s_c97
R_1__46__2__46__1__46__32__45__RXN	HNPHNGNF_06461	0	3	0	4	14	18	4	0	0	0	0	0	0	0	1	0	0	0	0	0	0	0	0	0	Bin_73_full_s_c96
R_1__46__2__46__1__46__32__45__RXN	JIBKEBPK_00688	0	0	0	0	0	0	0	0	0	0	0	0	0	0	0	0	0	0	2	0	0	0	0	0	Bin_47_partial_s_c34
R_1__46__2__46__1__46__32__45__RXN	KJDPLIMG_01520	0	0	0	0	1	1	2	0	1	1	0	0	3	4	3	1	0	0	0	0	0	0	0	0	Bin_37_full_s_c95
R_1__46__2__46__1__46__32__45__RXN	MABPJGPD_01762	0	0	0	0	0	0	0	0	0	0	0	0	0	0	0	0	2	0	0	0	0	0	0	1	Bin_15_full_s_c93
R_1__46__2__46__1__46__32__45__RXN	MCCKIFKA_00818	0	0	0	0	0	0	0	0	2	3	5	0	2	0	0	0	0	0	0	0	0	0	0	0	Bin_43_partial_s_c65
R_1__46__2__46__1__46__32__45__RXN	MCCKIFKA_03279	0	0	0	0	0	0	0	0	0	1	3	0	0	0	0	0	0	0	0	0	0	0	0	0	Bin_43_partial_s_c65
R_1__46__2__46__1__46__32__45__RXN	MENLBADE_03424	0	1	0	0	2	2	2	0	0	1	2	0	0	1	1	7	0	0	0	0	0	0	0	0	Bin_48_full_s_c97
R_1__46__2__46__1__46__32__45__RXN	MPJEEEHB_02096	2	2	0	1	1	4	0	1	0	0	0	0	0	0	0	0	13	16	28	5	2	0	0	1	Bin_45_partial_s_c85
R_1__46__2__46__1__46__32__45__RXN	NGOFKEJL_01734	0	0	0	0	3	0	0	0	0	0	0	0	0	4	0	1	0	0	0	0	0	0	0	0	Bin_70_full_s_c99
R_1__46__2__46__1__46__32__45__RXN	OJCOGNOL_00137	0	0	0	0	1	1	1	0	0	0	0	0	0	0	0	0	0	0	0	0	0	0	0	0	Bin_44_full_s_c94
R_1__46__2__46__1__46__32__45__RXN	OMOKKBBL_00112	0	0	0	2	0	1	0	0	0	0	0	0	0	0	0	0	0	1	4	1	2	0	0	0	Bin_17_partial_m_c82_r33
R_1__46__2__46__1__46__32__45__RXN	OMOKKBBL_05407	0	0	0	1	0	0	0	1	0	0	0	0	0	0	0	0	0	0	0	0	0	0	0	0	Bin_17_partial_m_c82_r33
R_1__46__2__46__1__46__32__45__RXN	ONKHHENJ_01790	0	0	0	0	0	0	0	0	0	0	0	0	0	0	0	0	0	0	0	0	0	0	0	0	Bin_27_partial_s_c60
R_1__46__2__46__1__46__40__45__RXN	JIBKEBPK_01298	0	0	0	0	0	0	0	0	0	0	0	0	0	0	0	0	0	0	0	0	0	0	0	0	Bin_47_partial_s_c34
R_1__46__2__46__1__46__40__45__RXN	MPJEEEHB_04245	2	12	6	19	5	31	0	7	0	0	0	0	0	0	0	0	184	60	198	71	9	5	4	7	Bin_45_partial_s_c85
R_1__46__2__46__1__46__42__45__RXN	AGKILGFG_00592	0	0	0	1	0	0	0	0	0	1	1	1	0	1	0	5	0	0	0	0	0	0	0	0	Bin_7_full_s_c99
R_1__46__2__46__1__46__42__45__RXN	AHCICKPM_02686	0	0	0	0	0	0	0	0	0	0	0	0	0	0	0	0	0	0	0	0	0	0	0	0	Bin_42_full_m_c98_r21
R_1__46__2__46__1__46__42__45__RXN	AIIDGMOI_02543	0	0	0	0	0	0	0	0	0	0	0	0	0	0	0	0	5	3	2	0	0	0	0	0	Bin_38_full_s_c99
R_1__46__2__46__1__46__42__45__RXN	AJJBFBDC_03175	0	0	0	0	0	0	0	0	0	0	0	0	0	0	0	0	0	0	0	0	0	0	0	0	Bin_39_partial_s_c85
R_1__46__2__46__1__46__42__45__RXN	AJOMLJJA_00655	0	0	0	0	0	0	0	0	0	0	0	0	0	0	0	0	23	5	16	4	1	1	0	1	Bin_16_full_s_c99
R_1__46__2__46__1__46__42__45__RXN	AJOMLJJA_01736	0	0	0	0	0	0	0	0	0	0	0	0	0	0	0	0	5	2	3	2	1	0	0	0	Bin_16_full_s_c99
R_1__46__2__46__1__46__42__45__RXN	AKHILDIN_05431	0	0	0	0	0	0	0	0	0	0	0	0	0	0	0	0	0	0	0	0	0	0	0	0	Bin_66_partial_m_c66_r56
R_1__46__2__46__1__46__42__45__RXN	AKHILDIN_07569	0	1	0	0	0	0	0	0	0	0	0	0	0	0	0	0	0	0	0	0	0	0	0	0	Bin_66_partial_m_c66_r56
R_1__46__2__46__1__46__42__45__RXN	CHCLJCMB_01297	0	0	0	0	0	0	0	0	0	0	0	0	0	0	0	0	0	0	0	0	0	0	0	0	Bin_13_partial_s_c4
R_1__46__2__46__1__46__42__45__RXN	DKPFOFCO_00620	0	0	0	0	0	0	0	0	0	0	0	0	0	0	0	0	0	0	0	0	0	0	0	0	Bin_24_partial_s_c84
R_1__46__2__46__1__46__42__45__RXN	EMEOIEIC_00949	1	1	0	0	0	0	0	0	0	0	0	0	0	0	0	0	0	0	0	0	0	0	0	0	Bin_14_full_s_c97
R_1__46__2__46__1__46__42__45__RXN	EPDGEDFC_04261	0	3	0	0	0	0	0	0	0	2	0	0	0	0	0	0	4	1	2	0	0	0	0	3	Bin_29_full_m_c100_r18
R_1__46__2__46__1__46__42__45__RXN	GGPILLFD_00467	0	0	0	0	0	0	0	0	0	0	1	0	0	0	0	0	0	0	0	0	0	0	0	0	Bin_8_partial_s_c23
R_1__46__2__46__1__46__42__45__RXN	GGPILLFD_00477	0	0	0	0	0	0	0	0	0	0	0	0	0	0	0	0	0	0	0	0	0	0	0	0	Bin_8_partial_s_c23
R_1__46__2__46__1__46__42__45__RXN	GGPILLFD_00895	0	0	0	0	0	0	0	0	0	0	0	0	0	0	0	0	1	0	0	0	0	0	0	0	Bin_8_partial_s_c23
R_1__46__2__46__1__46__42__45__RXN	GGPILLFD_01136	0	0	0	0	0	0	0	0	0	0	0	0	0	0	0	0	0	1	0	0	0	0	0	0	Bin_8_partial_s_c23
R_1__46__2__46__1__46__42__45__RXN	GGPILLFD_02010	0	0	0	0	1	0	0	0	0	0	0	1	0	0	0	0	0	0	0	0	0	0	0	0	Bin_8_partial_s_c23
R_1__46__2__46__1__46__42__45__RXN	HHBEMPBL_04313	0	0	0	0	0	0	0	0	0	0	0	0	0	1	0	0	0	0	0	0	0	0	0	0	Bin_21_full_s_c99
R_1__46__2__46__1__46__42__45__RXN	HLGNBEGD_01047	0	0	0	0	0	0	0	0	0	0	0	0	0	0	0	0	0	0	1	0	0	1	0	0	Bin_2_partial_s_c75
R_1__46__2__46__1__46__42__45__RXN	HNPHNGNF_03454	1	37	6	39	417	409	173	6	1	1	0	0	1	1	2	3	0	0	0	0	0	0	0	0	Bin_73_full_s_c96
R_1__46__2__46__1__46__42__45__RXN	JCJHMGAA_01149	0	0	0	0	0	0	0	0	0	0	0	0	0	0	0	0	0	0	0	0	0	0	0	0	Bin_53_partial_s_c69
R_1__46__2__46__1__46__42__45__RXN	JCJHMGAA_02069	0	0	0	0	0	0	0	0	0	0	0	0	0	0	0	0	0	0	0	0	0	0	0	0	Bin_53_partial_s_c69
R_1__46__2__46__1__46__42__45__RXN	JIBKEBPK_00929	0	0	0	0	0	0	0	0	0	0	0	0	0	0	0	0	0	0	0	0	0	0	0	0	Bin_47_partial_s_c34
R_1__46__2__46__1__46__42__45__RXN	KJFHEHME_03589	0	0	0	0	0	0	0	0	0	0	5	0	0	0	0	0	0	0	0	0	0	0	0	0	Bin_18_full_s_c99
R_1__46__2__46__1__46__42__45__RXN	KLCCENNL_01414	0	1	1	0	0	0	0	0	0	0	0	0	0	0	0	0	0	0	0	0	0	0	0	0	Bin_40_partial_s_c86
R_1__46__2__46__1__46__42__45__RXN	KLCCENNL_03277	1	33	8	30	0	1	0	7	0	0	0	0	0	0	0	0	0	0	0	0	0	0	0	0	Bin_40_partial_s_c86
R_1__46__2__46__1__46__42__45__RXN	LEBPFPBJ_00430	0	0	0	0	0	0	0	0	0	0	0	0	0	0	0	0	0	0	0	1	0	0	0	0	Bin_19_partial_m_c30_r15
R_1__46__2__46__1__46__42__45__RXN	LEOHAJAL_00810	0	0	0	0	0	0	0	0	0	0	0	0	0	0	0	0	0	0	6	1	0	0	0	0	Bin_69_partial_s_c87
R_1__46__2__46__1__46__42__45__RXN	LNHJPNFH_03155	0	1	0	0	0	0	0	0	0	2	6	0	1	0	0	1	0	0	0	0	0	0	0	0	Bin_67_full_s_c100
R_1__46__2__46__1__46__42__45__RXN	LNHJPNFH_04807	0	0	0	0	0	0	0	0	5	5	10	2	0	1	0	1	0	0	0	0	0	0	0	0	Bin_67_full_s_c100
R_1__46__2__46__1__46__42__45__RXN	MCCKIFKA_03226	0	0	0	0	0	0	0	0	3	7	8	2	0	2	1	4	0	0	0	0	0	0	0	0	Bin_43_partial_s_c65
R_1__46__2__46__1__46__42__45__RXN	MENLBADE_00416	0	2	0	0	1	1	0	0	2	0	1	0	0	1	5	1	0	0	0	0	0	0	0	0	Bin_48_full_s_c97
R_1__46__2__46__1__46__42__45__RXN	MENLBADE_00530	1	0	0	1	0	0	2	1	0	1	0	0	0	3	0	1	0	0	0	0	0	0	0	0	Bin_48_full_s_c97
R_1__46__2__46__1__46__42__45__RXN	MHOADAIC_00416	0	0	0	0	0	0	0	0	24	27	30	11	38	16	2	29	50	33	25	8	0	0	0	2	Bin_74_full_m_c99_r16
R_1__46__2__46__1__46__42__45__RXN	MKCMLHLN_00419	0	12	0	4	0	5	1	0	0	2	10	1	0	0	1	4	0	0	0	0	0	0	0	0	Bin_25_full_s_c98
R_1__46__2__46__1__46__42__45__RXN	MKCMLHLN_04588	1	0	0	0	0	0	0	0	0	0	0	0	0	0	0	0	0	0	0	0	0	0	0	0	Bin_25_full_s_c98
R_1__46__2__46__1__46__42__45__RXN	MPJEEEHB_00348	0	1	0	0	0	0	0	0	0	0	0	0	0	0	0	0	1	2	25	2	0	0	0	0	Bin_45_partial_s_c85
R_1__46__2__46__1__46__42__45__RXN	NCMCMPIN_09237	0	0	0	0	0	0	0	0	0	0	0	0	0	0	0	0	0	0	0	0	0	0	0	0	Bin_65_partial_m_c25_r14
R_1__46__2__46__1__46__42__45__RXN	NCNFDDMO_06327	0	0	0	0	0	0	0	0	0	0	0	1	0	0	0	0	0	0	0	0	0	0	0	0	Bin_72_partial_s_c8
R_1__46__2__46__1__46__42__45__RXN	NGOFKEJL_03612	0	0	0	0	0	3	0	0	0	0	0	0	0	0	0	0	0	0	0	0	0	0	0	0	Bin_70_full_s_c99
R_1__46__2__46__1__46__42__45__RXN	NPKDCBIJ_01023	1	0	0	3	0	2	0	0	0	0	0	0	0	1	0	0	0	0	0	0	0	0	0	0	Bin_71_partial_s_c78
R_1__46__2__46__1__46__42__45__RXN	NPKDCBIJ_03020	0	0	1	0	0	0	0	0	0	0	0	0	0	0	0	1	0	0	0	0	0	0	0	0	Bin_71_partial_s_c78
R_1__46__2__46__1__46__42__45__RXN	OAFMHBEG_03180	0	0	0	0	0	0	0	0	0	0	0	0	0	0	0	0	0	0	0	0	0	0	0	0	Bin_50_full_s_c97
R_1__46__2__46__1__46__42__45__RXN	OJCOGNOL_01591	0	0	0	0	0	2	0	0	0	0	0	0	0	0	0	0	0	0	0	0	0	0	0	0	Bin_44_full_s_c94
R_1__46__2__46__1__46__42__45__RXN	OJCOGNOL_01980	0	0	0	0	0	1	0	0	0	0	0	0	0	0	0	0	0	0	0	0	0	0	0	0	Bin_44_full_s_c94
R_1__46__2__46__1__46__42__45__RXN	OMOKKBBL_02686	0	0	0	0	0	0	0	0	0	0	0	0	0	0	0	0	0	0	0	0	0	0	0	0	Bin_17_partial_m_c82_r33
R_1__46__2__46__1__46__42__45__RXN	OMOKKBBL_03067	0	0	0	4	0	0	0	0	0	0	0	0	0	0	0	0	2	1	1	0	0	1	0	0	Bin_17_partial_m_c82_r33
R_1__46__2__46__1__46__45__45__RXN	ADLCNAHA_03182	0	0	0	0	0	0	0	0	0	0	0	0	0	0	0	0	0	0	0	0	0	0	0	1	Bin_54_full_s_c100
R_1__46__2__46__1__46__45__45__RXN	BOEDDJFG_03339	0	0	0	0	0	0	0	0	0	0	0	0	0	0	0	0	0	0	0	0	0	0	0	0	Bin_11_full_s_c94
R_1__46__2__46__1__46__45__45__RXN	DJDCPIDG_04047	0	0	0	0	0	0	0	0	0	0	0	0	0	0	0	0	1	0	1	0	0	0	0	0	Bin_5_partial_s_c70
R_1__46__2__46__1__46__45__45__RXN	ELDDMCGE_01067	0	0	0	2	1	2	0	0	0	0	0	0	0	0	0	0	18	3	19	3	0	1	0	1	Bin_3_partial_m_c37_r42
R_1__46__2__46__1__46__45__45__RXN	EMEOIEIC_00459	6	10	1	11	0	1	0	5	0	0	1	0	0	0	0	1	0	1	0	0	0	0	0	0	Bin_14_full_s_c97
R_1__46__2__46__1__46__45__45__RXN	EPDGEDFC_03014	0	12	0	0	0	0	0	0	0	6	2	0	0	0	0	2	35	11	12	8	0	0	0	0	Bin_29_full_m_c100_r18
R_1__46__2__46__1__46__45__45__RXN	GGJPNLIH_00079	0	2	0	0	0	6	0	0	0	0	0	0	0	0	0	1	0	0	0	0	0	0	0	0	Bin_22_full_s_c99
R_1__46__2__46__1__46__45__45__RXN	GGPILLFD_02765	2	2	0	0	0	0	0	0	0	0	0	0	0	0	0	1	0	0	0	0	0	0	0	1	Bin_8_partial_s_c23
R_1__46__2__46__1__46__45__45__RXN	GLJDHOHP_00645	0	0	0	0	0	1	0	0	1	1	1	0	0	0	1	1	0	0	0	0	0	0	0	0	Bin_68_full_s_c95
R_1__46__2__46__1__46__45__45__RXN	HNPHNGNF_01891	0	5	0	2	19	19	15	1	0	0	0	0	1	0	0	2	0	0	0	0	0	0	0	0	Bin_73_full_s_c96
R_1__46__2__46__1__46__45__45__RXN	HNPHNGNF_06051	0	0	1	6	62	76	27	2	0	0	0	0	2	9	8	12	0	0	0	0	0	0	1	0	Bin_73_full_s_c96
R_1__46__2__46__1__46__45__45__RXN	KJDPLIMG_02021	0	1	0	0	1	0	0	0	0	0	1	0	0	1	0	2	0	0	0	0	0	0	0	0	Bin_37_full_s_c95
R_1__46__2__46__1__46__45__45__RXN	LNNLIAFL_02029	0	0	0	0	0	0	0	0	0	0	0	0	0	0	0	0	2	0	5	0	0	0	0	0	Bin_1_partial_m_c45_r58
R_1__46__2__46__1__46__45__45__RXN	MABPJGPD_06513	0	0	0	0	0	0	0	0	0	0	0	0	0	0	0	0	6	2	4	0	0	0	0	0	Bin_15_full_s_c93
R_1__46__2__46__1__46__45__45__RXN	MCHELOGF_01477	0	0	0	0	0	0	0	0	0	0	0	0	0	0	0	0	0	0	0	0	0	0	0	0	Bin_10_partial_s_c65
R_1__46__2__46__1__46__45__45__RXN	MENLBADE_01957	0	0	0	2	1	9	1	0	0	1	3	0	2	3	5	2	0	0	0	0	0	0	0	0	Bin_48_full_s_c97
R_1__46__2__46__1__46__45__45__RXN	MENLBADE_04823	0	4	2	0	2	1	0	0	1	2	1	1	0	1	34	7	0	0	0	0	0	0	0	0	Bin_48_full_s_c97
R_1__46__2__46__1__46__45__45__RXN	MHOADAIC_00849	0	0	0	0	0	0	0	0	3	1	5	0	3	2	0	6	0	0	0	0	0	0	0	0	Bin_74_full_m_c99_r16
R_1__46__2__46__1__46__45__45__RXN	MHOADAIC_04998	0	0	0	0	0	0	0	0	21	20	34	14	19	12	2	17	26	10	8	3	0	0	0	0	Bin_74_full_m_c99_r16
R_1__46__2__46__1__46__45__45__RXN	MKCMLHLN_05756	1	1	0	1	4	12	4	0	2	1	4	1	4	6	1	8	0	0	0	0	0	0	0	0	Bin_25_full_s_c98
R_1__46__2__46__1__46__45__45__RXN	MPJEEEHB_00045	3	5	1	4	2	6	1	0	0	0	0	0	0	0	0	0	61	27	52	32	1	2	1	5	Bin_45_partial_s_c85
R_1__46__2__46__1__46__58__45__RXN	ADLCNAHA_03824	0	1	0	0	0	8	4	0	0	0	0	0	0	0	0	0	0	0	0	0	0	0	0	0	Bin_54_full_s_c100
R_1__46__2__46__1__46__58__45__RXN	DFEKLLGM_01194	9	5	2	15	17	45	15	4	0	0	1	0	0	0	0	0	0	0	0	0	0	0	0	0	Bin_36_full_s_c99
R_1__46__2__46__1__46__58__45__RXN	EDEAGHAM_01649	0	0	0	0	0	0	0	0	0	0	0	0	10	18	8	10	0	0	0	0	0	0	1	0	Bin_32_full_s_c100
R_1__46__2__46__1__46__58__45__RXN	MKCMLHLN_02920	0	2	1	2	2	0	0	0	0	0	3	0	1	0	0	2	0	0	0	0	0	0	0	0	Bin_25_full_s_c98
R_1__46__2__46__1__46__66__45__RXN	ADLCNAHA_01909	0	1	0	0	0	1	1	0	0	0	0	0	0	0	0	0	0	0	0	0	0	0	0	0	Bin_54_full_s_c100
R_1__46__2__46__1__46__66__45__RXN	AGBEPPKH_00592	0	0	0	0	0	0	0	0	0	0	0	0	0	0	0	0	1	0	0	0	0	0	0	0	Bin_60_partial_s_c28
R_1__46__2__46__1__46__66__45__RXN	AGBEPPKH_00601	0	0	0	0	0	0	0	0	0	0	0	0	0	0	0	0	0	0	0	0	0	0	0	0	Bin_60_partial_s_c28
R_1__46__2__46__1__46__66__45__RXN	AHCICKPM_03084	0	0	0	0	0	0	0	0	0	0	0	0	0	0	0	0	0	1	0	1	0	0	0	0	Bin_42_full_m_c98_r21
R_1__46__2__46__1__46__66__45__RXN	AJJBFBDC_01392	0	0	0	0	0	0	1	0	0	0	0	0	0	0	0	0	0	0	0	0	0	0	0	0	Bin_39_partial_s_c85
R_1__46__2__46__1__46__66__45__RXN	AJJBFBDC_01510	0	0	0	0	0	0	0	0	0	0	0	0	0	0	0	0	0	0	0	0	0	0	0	0	Bin_39_partial_s_c85
R_1__46__2__46__1__46__66__45__RXN	AMDIMNOB_01003	0	0	0	0	0	0	0	0	0	0	0	0	0	0	0	0	0	0	0	0	0	0	0	0	Bin_49_partial__s_c14
R_1__46__2__46__1__46__66__45__RXN	BKBHENGD_01496	0	0	0	0	0	0	0	0	0	0	0	0	0	0	0	0	0	0	2	1	0	0	0	0	Bin_6_full_s_c99
[truncated: 204,167+ more rows]
[truncated: 1 more columns]

## Sheet: Table S7
Supplementary Table S7: Differentially expressed algal genes and corresponding enriched GO terms.
[truncated: 14,726 more rows]

## Sheet: Table S8
Supplementary Table S8: transcriptional activity per bacterial bin in each microbial community and condition (total number of RNASeq read mapping to the bin iper sample)
[truncated: 76 more rows]

[truncated: 5 more sheets: Table S9, Table S10, Table S11, Table S12, Table S13]
